# Supplementary material for: Integration of Two Diploid Potato Linkage Maps with the Potato Genome Sequence
Source: PLoS One. 2012 Apr 27;7(4):e36347. doi: 10.1371/journal.pone.0036347 (PMC3338666; doi:10.1371/journal.pone.0036347)
Supplement: Table S1 — Metadata for the Infinium 8303 Potato Array. SNP ID numbers with their corresponding superscaffold ID, superscaffold position, pseudomolecule ID, pseudomolecule position, gene and annotation (where applicable), SNP quality call and SNP context sequence. SNPs were manually curated to determine the quality. A SNP was discarded based on low signal intensity, loose clustering, or other assay failures. The context sequence represents the sequences submitted to Illumina. For some SNPs the reverse complement was used in the assay. UM = unmapped; a SNP could not be mapped to the superscaffolds or the pseudomolecules, MM = multiple mapping, a SNP mapped to more than one location on the superscaffolds and pseudomolecules; NG = the SNP is not in a gene. (XLSX) [file pone.0036347.s005.xlsx]

## Sheet: Sheet1
Table S1. Metadata for the Infinium 8303 Potato Array.
SNP_ID	Superscaffold	Superscaffold_Position	Pseudomolecule	Pseudomolecule_Position	Gene	Annotation	Quality	SNP_Context_Sequence
solcap_snp_c2_14977	UM	UM	UM	UM	NG	NG	discarded	GAACCTACTTTGGACAACCCAAAATCAGACACCTTGGCAACCCATTTATC[A/G]TCCAATAGGATGTTAGTTGACTTGACATCACGGTGAATGATCGTATGTTT
solcap_snp_c2_55084	PGSC0003DMB000000920	5583	chr10	17198895	PGSC0003DMG400022088	Transketolase, chloroplastic	retained	GCTGCGGAGGCACGAACAGAGAACTGTTGTTTAGTGACGGTAGTGGAAGG[G/A]AGAATACGACGGTGGGAGGAAGTGAAAGGGGTGGATTTAAGGCCAGAGAA
solcap_snp_c2_4906	PGSC0003DMB000000073	50625	chr01	76326926	PGSC0003DMG400025734	Pyruvate kinase	retained	GGGGTTAAGGAAGACAAAGCTTGTGTGTACAATTGGACCAGCTTGTTCTT[C/G]TATAGATGAGTTGGAGAAATTGGCTATTGCAGGTATGAATGTGGCTAGGC
solcap_snp_c2_22295	PGSC0003DMB000000087	557175	chr06	47745190	PGSC0003DMG400026930	Flavonoid glucoyltransferase UGT73N1	retained	ACGTTTGAAGAAATGGCTTGATTCATGGCAGCCTGAGTCTGTTGTGTATG[T/C]GTGTTTGGGAAGCCTTAGTCATACCACAGTTGTACAATTTGTGGAGCTGG
solcap_snp_c2_57360	PGSC0003DMB000000981	20250	UM	UM	PGSC0003DMG400031491	Molybdopterin cofactor sulfurase	retained	ACAAGTATGAGGAAGAGAAGCAGAGGACTATAGAAGGAAAAAAGTGTGAC[A/G]AAAAAGATGCACAGAACAAAAAATCTAAAAAAACTGACTTTGGGATATCA
solcap_snp_c2_32980	PGSC0003DMB000000524	86754	chr11	9173534	PGSC0003DMG400027797	TIR-NBS-LRR disease resistance	retained	AAGTTCTAAAAGTTCCTTTCTTCAATCTGTGCCAAAGAGATATTCCCAAT[T/C]GTCTTGGCCGATTATTCTCACTGGAAGTCTTAGATTTAAGTGGAAATAAC
solcap_snp_c2_28176	PGSC0003DMB000000666	82714	chr07	48186060	PGSC0003DMG400031099	Endosomal P24A protein	retained	CGAAGTACCCTTTATTGTTCTCCAAGCACGCACACTAACGTAACCAGCAG[C/A]AATTCCCAGAAAAAGATAAAGCAATATCATGCCTGTTAGCAGCATGCCTC
solcap_snp_c1_15521	PGSC0003DMB000000288	39760	chr01	29805419	PGSC0003DMG400024011	Chaperonin-60 beta subunit	retained	AATTAGGCCCTGAGCTAGCACGACAGATGTTGTAGTCCCATCCCCAGCCA[G/A]GTCATTGGTTTTGGCAGCAGCTTGTCTCACTAGTTTCGCACCAATGTTTT
solcap_snp_c2_50314	MM	MM	MM	MM	NG	NG	retained	CTGGGAGTGATTTGGATGGAGATATCTACTTTGTTTGCTGGGATCAAGAC[A/G]TGATTCCGCCAAGGCAAGTCCAGCCGATGGAATATCCTCCAGCACCCAGC
solcap_snp_c2_3753	PGSC0003DMB000000392	435696	chr11	37938261	PGSC0003DMG400026356	F1F0-ATPase inhibitor protein	retained	TTCAGCAGTTGTAAAATGTACACCAGTTCTGGGGATTTTTGTACATCCAG[A/C]TGGTGGAGAACCATACAGAAGGAAAAGAGATTAGGGTACTGTTTTCGAAA
solcap_snp_c2_36838	PGSC0003DMB000000300	194291	chr07	2646784	PGSC0003DMG400030682	Inorganic pyrophosphatase	retained	GTGCTGTCATATGTGCAAGGCTGGTCCTTTGTGCTGAATCCCTCAACAGA[G/C]CCGAGGAAAACGAAGATTAAAATTGCAAAAGCAACCATGAAAACACCAAC
solcap_snp_c2_16204	PGSC0003DMB000000116	971445	chr12	1882025	PGSC0003DMG400007882	Eukaryotic peptide chain release factor subunit 1-1	retained	TCAAGCTGATAACGGAGGAGTCCTCCAATACCACCAAAACCTCGGCAAAA[T/C]TGAGATCCTTCTTGTGACTTGTTGGTGACAAATTCCAGACTACAACCAAA
solcap_snp_c2_16677	PGSC0003DMB000000039	1331969	chr03	5502185	PGSC0003DMG400018679	3-hydroxy-3-methylglutaryl-coenzyme A reductase 3	retained	GGTGGTGGTGTAACAGTTCTATCAATAAATTGTTCTGGGGATTCATCTTC[A/C]ACGTCCCAAGAATCATTATTTCCCTTAGAAACGAAAGATTGAACAAACCC
solcap_snp_c2_4165	PGSC0003DMB000000021	2981391	chr09	8437730	NG	NG	retained	CCTGGTGTTAGTGCTGACAACAATAGTACTGATGATGGAAAAAGGAATGG[T/C]AATAAAACTTGTCCTTGGCAAAGAATGAAGTGGACTGATAACATGGTGAG
solcap_snp_c2_32406	PGSC0003DMB000000085	23413	chr02	21788982	PGSC0003DMG400010402	Conserved gene of unknown function	retained	CACGGAATATAAAAATGCTGATAAATCGGAACGAGAACAGGGGCATTTTT[C/T]AAGAACCCATTTGCCGTATCCACAGCTTGATCATTATCAATTGGCCTATT
solcap_snp_c1_11122	PGSC0003DMB000000316	555067	chr02	22874234	PGSC0003DMG400000761	Multicopper oxidase	retained	AGAAGATGGCAACACAGCTGTAGCTAGGTGTGGAGAATCAGCAGTGGGAG[C/A]ACTTCGAATGGAATCCAAAGTGAACACCCCGGGGATGTTAAAGTGATCAG
solcap_snp_c1_10493	PGSC0003DMB000000443	117987	chr02	36341951	NG	NG	retained	GCTTAAACTTGACTAGCACAGAATTAGCAAAAGATTTCAGACCAAACACA[A/C]AACTCTCTCCAAATGAAAGAGCAGCTAAATTCAAAATAAGAAGCCATAAG
solcap_snp_c2_6898	MM	MM	MM	MM	NG	NG	discarded	TCTTCTTTATCGAAGCCACTTTGCTGCCTTTGCTTCCTCCACTTTTTAAC[G/A]GACTCAATCTCTTGCTTCTTCTGCTTAGTTCTTTCTTTCATCTTCTGTGC
solcap_snp_c2_27372	PGSC0003DMB000000004	33011	chr02	42610866	NG	NG	retained	GGATCACTGCCTCTTCTCGCTAAGCACAGGATAAATTGTATTCGAACTGC[T/C]ATCAAGAGGAACATGGACGTACAAAATTATGGCTATTCCAAGCAGATGCT
solcap_snp_c2_55747	PGSC0003DMB000000129	486646	chr10	44716307	PGSC0003DMG400029857	Strictosidine synthase	retained	TTTCCGAGCCATGAATTGGATGTGACTAATTTTGCAAGCAGCGATCTTTT[T/G]GAATGCAAACCGACCCAAAACTCCCCTCTCGAGTTTCTTCTGATGTTGTC
solcap_snp_c2_47802	PGSC0003DMB000000062	536237	chr03	39724521	PGSC0003DMG400024484	BAH domain-containing protein	retained	CTGTGCTTGCTGGTAGAAGCTTCAGCACGAGAGATGGTTGCTGAACTTAA[C/T]GGCATATCAAGTGATTTTCTGGGCTCAGCTGGGCGAAATGCACTTGTGGC
solcap_snp_c1_601	PGSC0003DMB000000060	1311976	chr01	71078194	PGSC0003DMG400002770	Microfibril-associated protein	retained	AAAACTGGTTTCACCATTGCTATCCCTGTGGTCTCTTCCTCTGATTCAGT[T/C]TCATATTCTGATTCCTCTTCCTCCTCTTCTTCTACCTCCTCTTCTTCTTC
solcap_snp_c2_9047	PGSC0003DMB000000128	1387044	chr06	53116156	PGSC0003DMG400030467	Transcription factor	retained	GGTTCAACATCTGCAGTTTTCACGAATCCGTTATCAGGATGGTGCCCTTC[A/G]CTCTCACTGGCAGCTTGTGACAGTAAAGAGTTGCCCAAGCTCTCGAGCCT
solcap_snp_c2_48964	PGSC0003DMB000000129	648897	chr10	44878558	PGSC0003DMG400029833	Calcium-binding allergen Ole e	retained	ACTCCAACCAGCGTCTTACCCAACGAAATCTCCGCTGCGGAAGTAGGTTA[C/T]GCTGAGCTAATCCATGCGTTTCACATGATGGATACTGACGGCGACGGTAA
solcap_snp_c2_58207	MM	MM	MM	MM	NG	NG	discarded	GATGCTGAACGAGTCATTGAAAAGTATGAAATTTGGTCTCTCAAAAACCA[G/A]TTGCTTCCTAGTTCGACATCATCAAAGGTGCGTGGTTTAATTTTCTCCGG
solcap_snp_c2_54944	PGSC0003DMB000000557	260834	chr09	560036	PGSC0003DMG402009815	Major latex	retained	TTGGAGTATGAAAGGCCAAATGAGAATATCCCTGAACTTATAAATTTGCT[A/G]AACTTCGTTGTTGGTATGACAAAAGCTATTGATAATCACCATGCCAATTG
solcap_snp_c2_34561	PGSC0003DMB000000094	393718	chr07	25116671	PGSC0003DMG402008605	Conserved gene of unknown function	retained	GCAAATATAGGTGTTGCCTTCGATGGAGAAGCCTGCTCATGTGGGAGGGA[A/C]ATAGATCTTTTGGGGAAAAGAACCATATCTGATTCCATTTTATCCTGATC
solcap_snp_c1_3159	PGSC0003DMB000000157	311342	chr07	38081435	PGSC0003DMG402013561	Pyruvate dehydrogenase E1 alpha subunit	retained	AGAAATGTGAGTAAGAGATGAATGATTGTAGAATTGATGGACATAAAAAG[G/A]AAAGAAAGGGGCGGAGGAAACGAGAAACCAAATGTGTAGAAATAACCGTC
solcap_snp_c2_48953	PGSC0003DMB000000147	740395	chr08	4848588	PGSC0003DMG400005847	Kinesin light chain	retained	TTCGGATTTTTGTTCCGAGATCTGCCTGCTTCTTTCAATAATTCAGCCAG[C/T]CTCTTTTTCTCATCGTTGAAATCAGGATTTGCAGTTCCAAGTTTTTCTTC
solcap_snp_c1_4926	PGSC0003DMB000000017	675155	chr11	38785774	PGSC0003DMG402008055	SIT4 phosphatase-associated family protein	retained	GGCGAACAAGACGACAGGACTGGAAGCTTCCAAAACATATTTGAATCAGA[G/T]ATTAACAGCCGAACAGATCTGTAAACCCTAAAATTGAATAGAGAGATTCG
solcap_snp_c1_14613	PGSC0003DMB000000150	1220345	chr06	54507807	PGSC0003DMG402024041	Shikimate dehydrogenase	retained	GAATTACAAAGTGCGTCTTTAGTAGGAGGGTTTCCAGCATTAATGACATA[C/A]GTAGAAGCAATTATCTTGCTATTTGATCGGCTGCTCATCAATTCAGCAAC
solcap_snp_c2_5934	PGSC0003DMB000000024	1630678	chr12	26072763	PGSC0003DMG400004231	Rrm/rnp domain	retained	GGACGATTGTCTAGTTTGTATCTATTGAAAACAAAAGCTGCACCATGTGG[G/T]GCCACTGGAGGAATTGACTGTCTCAAGCTTGAAGGTTCCTGTGTAGCTGC
solcap_snp_c2_51718	PGSC0003DMB000000314	674154	chr12	52936585	PGSC0003DMG400016951	Transcription factor TGA7	discarded	AAGAGATTGTAGTAGTGGTTTAAGACGGTTTCTACCAGCAACTGGAGCTC[T/C]ACTTCGCTTACATGGGATTGCAATATGTTCCTCAACTCTACGTTCTTTTT
solcap_snp_c2_57002	PGSC0003DMB000000813	2161	UM	UM	NG	NG	retained	GGCATGATAAGATTTGATTTCTTTGAAGATGAATGGGATCCTTCGAAGCC[C/T]GATGGCAATGATTTGGAGATGTATATACAACATCTTGAGATACTAGGCAA
solcap_snp_c2_16678	PGSC0003DMB000000039	1331954	chr03	5502170	PGSC0003DMG400018679	3-hydroxy-3-methylglutaryl-coenzyme A reductase 3	retained	ATATTTCGTCGAACAGGTGGTGGTGTAACAGTTCTATCAATAAATTGTTC[T/G]GGGGATTCATCTTCAACGTCCCAAGAATCATTATTTCCCTTAGAAACGAA
solcap_snp_c1_5587	PGSC0003DMB000000048	1689308	chr08	42992615	PGSC0003DMG400012188	Mitogen-activated protein kinase	retained	ACAAGCATCTTTTCAAGCAAATCGACAGCCAAAGGAGACATGCTGGGAAA[T/C]CTTGCAGAAAATTGTTGCTTAGGATATTGAGGAAGCTGTCGGACATATCT
solcap_snp_c2_7007	PGSC0003DMB000000277	455374	chr01	71993815	PGSC0003DMG400018236	Pectinacetylesterase	retained	CTTGCAGTTGGAGATTGGTACTTTGATCGTAGTGGTGTGAAGGCGATTGA[C/T]TGTGCATATCCATGTGACAGAACATGTCACAACCTGGTCTTTAAGTGAGC
solcap_snp_c1_14641	PGSC0003DMB000000248	680552	chr05	9529058	NG	NG	retained	GAAGTTCGAAAATATGGAACAACTATTGCACCTGGCTTGTATGCACCTGT[A/G]CATCAGCACTTCTTTGTGGCTCGCATGGATATGGCTGTTGATTGCAAATC
solcap_snp_c2_29319	PGSC0003DMB000000384	354771	chr09	47253410	PGSC0003DMG400006084	Conserved gene of unknown function	retained	CACTCAAGGAAATTGCAGGTTTATCTCAGTCATAGGGAAAGAATATAAGT[T/C]CACAATATTGGAACTTGACACTGTAAAATAGGCATTTACTTAAGAGCTAC
solcap_snp_c2_34500	MM	MM	MM	MM	NG	NG	retained	ACCTACATATCACAAATATCTTAGCCTGGTAGCAGCTGAAGCAAAAGTCG[C/T]CATCGTCTCTGTTAACTACAGGTTAGCTCCTGAGTACCCGTTACCAATAG
solcap_snp_c2_28222	PGSC0003DMB000000666	168524	chr07	48271870	PGSC0003DMG400031103	Leucine-rich receptor kinase	retained	GCATCAGCTTCACTCAGAGGAGTTTCGGAGGATGGTGATGGTGGTGAAGT[G/C]CACACAAATTCCCGGGCTTCAATCAGCATGGCAATGACTTCTCGCATTGT
solcap_snp_c2_49905	PGSC0003DMB000000531	325774	chr01	79063591	PGSC0003DMG400000737	Diaminopimelate decarboxylase 1, chloroplastic	retained	CAAATACCCATCAAATGCATCACAAAAACTTTCTTTTTTCAAACCCAATT[T/A]TCCGTTGAAGTCCATTTCAAGAAATCTTAGCATAAGGGCATCTGTATCAA
solcap_snp_c2_12106	PGSC0003DMB000000010	1274209	chr01	64288358	PGSC0003DMG400000003	SPX domain-containing membrane protein	retained	CTTTCTAAGGGAACCTATAATGGTGGACTACTTTCAACAGAAGCCGGAAC[C/T]TTAGCTCGAGTATTTGCAGATAGTACAATAACTCTGGCAGGATACTGGGG
solcap_snp_c1_3374	PGSC0003DMB000000202	239528	chr05	43039746	PGSC0003DMG400027125	Chloroplast sedoheptulose-1,7-bisphosphatase	retained	GATGGTTCCAGTATCGTGGACACGAACTTCACAGTTGGAACCATCTTTGG[T/C]GTATGGCCCGGGGATAAGTTAACCGGGATCACAGGAAGAGAGCAAGTTGC
solcap_snp_c2_52436	PGSC0003DMB000000243	719557	chr05	5789296	PGSC0003DMG400017636	AMP deaminase	retained	GTTGCTTCAGCTAGTATAAACCTGGTGTTATTACTACAAGAATATTGCAG[C/T]AATGAGCCAGTTACATTCTTATGATTTTGCCTAAACCTCCACCAAGTGAA
solcap_snp_c2_54725	PGSC0003DMB000000145	526677	chr05	13982580	PGSC0003DMG401021901	Conserved gene of unknown function	retained	AAGCTTAGATTGTTGATCCTGTTGACTTCTCATCATGTTGGCTAAAGTTT[T/C]TCTTTCCTTTTTTTTTTCTTCGAAGAGAAAAATAATAGAGTATCTTAAAA
solcap_snp_c2_8660	PGSC0003DMB000000087	1048893	chr06	48236908	PGSC0003DMG400026963	ARGONAUTE 1	retained	TCATACTGGTGCAAGTCTTTGTCAGGTAACTCGGCAAAGAAGTGATTGGC[T/C]TTAACAATGCATCTAGTGCCATTACTACCCTTTCCAGGCCGAAGTGGAAA
solcap_snp_c2_24554	PGSC0003DMB000000283	244854	chr12	244854	PGSC0003DMG400015385	Phosphoenolpyruvate carboxylase	discarded	CTGGAATGCAGAATACTGGTTAGTCGTCACCTGGAATATGGAAGATGTTT[G/A]TCGTCAAAGATGTTGACGACTAACATCATGATTACATTCTTGGCGCAAAG
solcap_snp_c1_13124	PGSC0003DMB000000107	830121	chr04	30677612	PGSC0003DMG401004242	Conserved gene of unknown function	retained	GAGTGAGAGAGAAGAAGAAGAAGATGTTAGGAAAAGAAGAATCGAACATG[C/T]TGTTGACGTTGCTCAAAGCCGGAGATCATCGTCCGTTCGATGAGATCGTC
solcap_snp_c1_7765	PGSC0003DMB000000283	239191	chr12	239191	PGSC0003DMG400015385	Phosphoenolpyruvate carboxylase	retained	GAAATGACTACTAGGAATTTGGAGAAACTTGCATCAATTGATGCACAGTT[G/A]AGGCAATTGGTGCCTGCTAAAGTTTCTGAAGATGATAAACTTGTTGAGTA
solcap_snp_c2_3737	PGSC0003DMB000000392	480651	chr11	37983216	PGSC0003DMG400026359	Glucan endo-1,3-beta-glucosidase	retained	TTTGTGCATACAACATGTTGTCATACTTCAAATTCGTGATCGGGTCAGTC[G/A]TACCTTGGTTAGGCTGGAAAAGTACATAATCAAGCGGAACTTCGTTGGGG
solcap_snp_c2_47163	PGSC0003DMB000000004	2993653	chr02	45571508	PGSC0003DMG400000489	Conserved gene of unknown function	retained	TGTGACTTCCCCTTACGAGCTTTCAGCGAGGATAGTGGACTCTCAGATTT[G/A]GAGGAATAGCTGAGCGTAAAGTTCACATTAGCAGCACCAAAAGGACTTTG
solcap_snp_c2_33932	PGSC0003DMB000000422	283964	UM	UM	PGSC0003DMG400033668	RNaseP protein p30	retained	TTTCGTACATTTCTGGAGACAGAAAAAGATTTCTTAATGTCGTCTAACAG[A/C]AAATCACCCTCACCACTAGAGATAGGATCCCATTTGTTGAGCCAATCATC
solcap_snp_c2_58213	PGSC0003DMB000000190	317527	chr12	18724173	PGSC0003DMG400008780	Conserved gene of unknown function	retained	AGAAATGTTATAGAGATTAAAACAAATGTTTTCATTATCATGGGTGATAG[T/C]TGAATTCCCAGCTTCCCTCTAATGGTGTTTTCTCATTCTTGTTCCATACT
solcap_snp_c1_9386	PGSC0003DMB000000488	192380	chr01	81265771	NG	NG	retained	TTGCCTCCCGTATACACTGGGAGGTGGGCCAGTGCTACAGAGCAGGAAGT[T/G]CTAGAAGAGCTGGCAAAGGGGACCCCATACACATATCGGTTTCGAGTACC
solcap_snp_c1_12454	PGSC0003DMB000000512	273638	chr05	44261781	PGSC0003DMG400015761	26S proteasome subunit RPN2a	retained	CACTTGCAGCAAGGGAGATCACTTATGGCCCCTTACTTGCCGCAGGGTGG[G/A]GCCGGTGGAGGTGGTAGTCCATATTCGGAAGGTGGTGCATTGTATGCTCT
solcap_snp_c2_51768	PGSC0003DMB000000315	340471	chr06	33824856	PGSC0003DMG400019605	Pyruvate kinase family protein	retained	GCTAGTTGCTTTAATAATACCCCATATCTTCCCATCATCAAAAGCAATAG[G/T]TTCCCCAGGCTTCACTGAATCAAAAACATATTCAGATGAGCAGGCTATCC
solcap_snp_c2_56752	PGSC0003DMB000000392	526863	chr11	38029428	PGSC0003DMG400026364	BZip protein AtbZip21	retained	TTTCCCAATGCAATAGCCATATGATGCATGCCATCATTGACAGAACCAGT[G/A]GCTATAATTTCAATTAAAGATTGTTTTAATTGTTCTAAGGCTTGTGAAAG
solcap_snp_c2_28283	PGSC0003DMB000000096	1503613	chr07	49871173	NG	NG	retained	GGAGAAGTTTTGCCAAGCCACGACTGATTTAAGTTGTTGTCGTTGTACTG[T/C]GCTTCAACATAGCTATCAAATGACATTCGTCCCGGGAGTTCATCAGTCAA
solcap_snp_c2_5867	PGSC0003DMB000000215	1060511	chr06	43631091	PGSC0003DMG400028520	WRKY transcription factor 1	retained	GAGGAACTAAACAGAGTGAGCAGTGAAAACAAGAAGTTAACAGAGATGCT[C/T]ACTGTAGTTTGTGAAAATTACAATGCTTTAAGAAACCAAATGATGGAGTA
solcap_snp_c2_54140	PGSC0003DMB000000853	62724	chr07	46025422	PGSC0003DMG400013147	Cell division protein kinase	retained	AAGGCTCGTGACCTGGTTAATGATAAAGTTGTTGCGCTTAAAAGAGTAAG[G/A]TTCGAAAAAATGGATCCTGAAAGTATCAGATTTATGGCAAGGGAGATTGT
solcap_snp_c1_15858	PGSC0003DMB000000110	1170559	chr09	41029168	PGSC0003DMG400019310	Transcription factor jumonji (JmjC) domain-containing protein	retained	CGGTCATCCAATTTAAATACCAAATGAGGAGGAAAGGGTGGAGAGGAGAA[G/A]TCGGTCATCCGATTCAAAGACCGTATTCTTTTTGAAGTGCCAGTTGGTAT
solcap_snp_c2_54785	PGSC0003DMB000000093	1063864	chr03	22985036	PGSC0003DMG400003159	Nucleic acid binding protein	retained	GTCTTTTCAGAAACATGGAACTTCTGGTCCATTTCTTTCACTTTGNCATT[C/A]ACAATTGTTGCTCCCAAATTAATTTTCTCACTAAGGCCAATCTTTTGGTC
solcap_snp_c2_10358	PGSC0003DMB000000202	895036	chr05	43695254	PGSC0003DMG400027152	Conserved gene of unknown function	retained	TATGAAGAAAGAGACCACATACAAGTACACTGTGCAATCTAATCTTAAAA[C/T]CTCCCCAAGACATGACCTGATGATGATCTTCACTTGCACAGTATGTGAAA
solcap_snp_c2_55046	PGSC0003DMB000000229	1031229	chr09	34811241	PGSC0003DMG400030177	Zinc finger family protein	retained	CGTCTCAAACCTAACATTTCCATTCAACACCATAGCAATCCAATAACTCC[T/G]GTTGAAAATTTTACATCTGCATCTGGGTCAACAAGTAGAATATTGGAAAC
solcap_snp_c2_18696	PGSC0003DMB000000076	1454069	chr07	52854056	PGSC0003DMG400022291	C2 domain-containing protein	retained	GCTTCGCTGTCTGTCCGAGATGCATCAGTTTCTGATATGGGAAAAGCAGG[C/A]ATTTCAATAACTTCAGGTGAAGTTCCATTGTAGGAAAGGGACAAGTGCAC
solcap_snp_c2_51057	PGSC0003DMB000000095	1624742	chr01	61940687	PGSC0003DMG400031169	Conserved gene of unknown function	retained	CTCCGTGCGGCAGAGGATGACGTGTCCCTCAAGCTGAGTCTGAATTCCCA[T/C]ATGGCTCGTGGTTCTTCCACCCAATTCATCGATCCAGATCTCGATCAACG
solcap_snp_c2_48068	PGSC0003DMB000000016	20929	chr04	14856376	PGSC0003DMG400002967	Pheophorbide A oxygenase	retained	GTAGCAGTGTATCCAAGTTTTGTGCAAAATGACATTCTTTGGTTTTGGCC[T/C]AACACTGATCCTTTATACAAGGACATACACTTGAGCAAAACCCCACCTTA
solcap_snp_c2_38575	PGSC0003DMB000000226	606699	chr04	58660921	PGSC0003DMG401004944	Amino acid transporter	retained	AACTCGACCAGCATCATCAAAGTCACTATGTGCGCTTCCTCTTGGACTTC[C/T]GCTTTGAGTTGACATCCTTAGGCTCTTGTGACAACCCACCTGATTTGGCA
solcap_snp_c2_25220	MM	MM	MM	MM	NG	NG	retained	TTCTTGACAAATGTTTTAAAGGTTCTGAAGTTCCTGCTTTGAAGGAGTTT[T/A]TCAGATAATCGAAGGTAAGTCAGCCCAGCCATTTTTAGTTTTGGTGGACC
solcap_snp_c2_13430	PGSC0003DMB000000148	786709	chr11	2380492	PGSC0003DMG400013335	Alternative oxidase	discarded	CCTAAGAGTTTTCCTGGTAATGTGGGAGGGGGAAGTAATGGGGAGCCACC[C/A]GATGATTCATCCTCTAATGGTCTAGAGAAATGGGTGATAAAGCTTGAGCA
solcap_snp_c2_31290	PGSC0003DMB000000155	549047	chr12	3896356	PGSC0003DMG400000364	GAMYB-binding protein	retained	TGCCTCACAATTGCATCATATCGCACTTCACCATGCTCATCCACAGTAAC[A/G]GGCAAATTCTTTCCCCCGGCTTTCCAGTCTTTCTTTCTGCCCATATCAAG
solcap_snp_c2_8661	PGSC0003DMB000000087	1048796	chr06	48236811	PGSC0003DMG400026963	ARGONAUTE 1	retained	GAAACCTCATTGACTTGCTAGATACAGGTGGTATTGCTTGGGGTGCACCT[G/C]CTTCTGGTTGCACAGCAAGTTGCTGGAACTGCTGAGTAACTTGATGTGTC
solcap_snp_c2_3512	PGSC0003DMB000000072	592410	chr05	46452606	PGSC0003DMG400023352	Conserved gene of unknown function	retained	TTCTACAGGCCAGATGAAATTCCACAAGGATTTTCGATCGTTGGCCACTA[T/C]TGTCAGCCAGATGGTGAGAAGAACATAACAGGCTATGTTCTTGCTGTCAA
solcap_snp_c2_31144	PGSC0003DMB000000246	119049	chr06	41304338	NG	NG	retained	TCTAACAGTTTTGCTTGAGGGGAGAACTATAAAGACATCGGAGATCTTGA[G/A]AAGGGTGAAGGAGGATAAGGTAGGAAGAAAACAAGAACGTTGGGTTGTTG
solcap_snp_c2_26654	PGSC0003DMB000000281	667082	chr08	41057522	PGSC0003DMG400003042	Osmotin	retained	GGGCACTACGATGGCACGTATATGGGGTCGTACTGGATGTAACTTCGATG[G/A]TGCTGGTAGAGGTTCGTGCATGACTGGTGATTGTGGTGGTGTCCTGCAGT
solcap_snp_c2_23055	PGSC0003DMB000000609	34486	chr05	4677702	PGSC0003DMG400031257	60S ribosomal protein L34	retained	TTACAAAGATTTGTCGAGGATGAGCCATTTCAAGGACCACGAGTCCAAAA[T/C]TATGTCAGGAAGAGGTGCATTCTCCGTAGCTTTCTTCAAGTCCCGAGCAT
solcap_snp_c1_14314	PGSC0003DMB000000232	186894	UM	UM	PGSC0003DMG400009650	Proteasome subunit alpha type-5	retained	TAGTGAGAAACATCTTCGATCTGATTCGTCACAGCTTTGAGAATCCGCGA[T/A]AGCTAAGAACTGACTGAGAATCGATTTGTTCTACTTGTTTTTAACTTGAG
solcap_snp_c2_20698	PGSC0003DMB000000174	11262	chr09	47530108	PGSC0003DMG400017144	Succinic semialdehyde dehydrogenase	retained	GTTCCTCAATTTCAGGTCCTGTGCGACTGATGACGACAGACACACAAAGT[A/G]TTGCTGCTAAGCTGAGCAGCTCTGGATTGTTGCGGAGTCAGGCTCTTATT
solcap_snp_c2_23067	MM	MM	MM	MM	NG	NG	retained	CAAAACCTCGATTCTTGACCAGTTTCTCTCGCACTTTTCCAGCCCTCAAA[C/T]GCAGCCACAACTGCTAATTGATCACTTCTTCCACCATACCATGAGGCTAA
solcap_snp_c2_36957	PGSC0003DMB000000431	342085	UM	UM	PGSC0003DMG400001934	DNA methyltransferase	retained	ACTTCCGACATTCATCTAGAACATACTTTTGCACCATCAACGGTGGCTCA[T/C]CATCGAAGTTCTCCATCGCTTTCATAGCTTTCCTGATTCTATCAGCTAAC
solcap_snp_c2_9892	PGSC0003DMB000000136	1305509	chr01	74477362	PGSC0003DMG400029744	Nodulin	retained	GATGGATTACTCTCAACATCATCTTTAATGATGGGAATAGGAGCAATTCA[T/C]CAAGATTCAAAGTCCATGATCCTCACCGGTATCGCGGGGCTCGTAGCAGG
solcap_snp_c2_87	PGSC0003DMB000000026	1878758	chr03	44201021	PGSC0003DMG401005658	ArcA2 protein	retained	CAACTATTGTTTCTGGTTCCTGGGATCGTACTGTGAAAATCTGGAACCTT[A/T]CGAACTGTAAGCTGCGTTCGACTCTTGCTGGACACTCTGGCTATGTGAAC
solcap_snp_c2_7728	PGSC0003DMB000000079	980722	chr07	31937241	PGSC0003DMG400013154	WD-40 repeat protein	discarded	TAGCTCAAGGATCCATAAATAGAAACTGGGACAAAATTGATGCAACTGTC[A/G]CAATATATCACAAAAGTAAAAGTACAAATTCCATCACAGAGGAAAGGTAC
solcap_snp_c2_3161	PGSC0003DMB000000821	58947	UM	UM	NG	NG	discarded	TCATAGAGTTGTATTGGCACCATTATCAAGGCAAAGATCTTATGGCAACA[C/T]TCCTCAACCACATGCTATACTTTACTACTCACAAAGAACTACAAAAGGTG
solcap_snp_c1_9075	PGSC0003DMB000000189	601842	chr04	2189171	PGSC0003DMG400029503	ETAG-A3	retained	TCAAATGGAGACATGTTTGAGAAGAATCATGATGAAATTGACTTTGAGTT[C/T]TTGGGAAATATTAGAGCAAAAAATTGGAGAATTCAAACTAATATTTATGG
solcap_snp_c1_13951	PGSC0003DMB000000150	1319061	chr06	54606523	PGSC0003DMG400024046	Protein translocase	retained	TTTGGTGCAGGTACCAGGAACTGGAAGCAGGTTGCTGGAGCAACAGGTCT[C/T]GTGTGTCTCTTATGTCATGTTGCTGAGGACTCCCGATAAACTTTGACTCT
solcap_snp_c2_26935	PGSC0003DMB000000147	233824	chr08	4342017	NG	NG	retained	TTCTTGAAGAAGATGAATTCACAGCAGCAGCAACTCTTTGGTGTAAACGC[C/T]TCAGAAGAGTTGAGGAAAGTCGCATTTGATTGGAAAAATTCGCCATTTTT
solcap_snp_c2_51049	PGSC0003DMB000000478	186063	chr12	12161618	NG	NG	retained	GTTTAGGGTTCTAGGGTTTAAGAGGCAAGAAAGAGCAGTTGAAAGTTGAA[C/A]CTTGTGTAGTGAATAAGATGGGTGCAGACAAAGGGAAGAAGCAAAAAGTG
solcap_snp_c2_53205	PGSC0003DMB000000493	139923	UM	UM	PGSC0003DMG400019990	Endonuclease	retained	ACCCGGACAGATGGCGCCGAGACCCATTGGGGAACACAATCTTTCGGAAG[C/T]TTGTCGGCTGTCCTGGTTGTCTCTGCCATGACTATGACCATATTATTCCC
solcap_snp_c1_8203	PGSC0003DMB000000482	153842	chr03	42010578	PGSC0003DMG400000628	Late embryogenesis abundant protein	retained	GCTCAAGCTGGTGAAGAGAAAGCTGGGGGAATCCTCCAGCAGACTGGACA[A/G]CAAGTGAAGAGCATGGCTCAAGGTGCTGCTGATGCTGTGAAGCACACTTT
solcap_snp_c2_18490	PGSC0003DMB000000497	175601	chr03	41593289	NG	NG	retained	TTCTTCCGATGATGATGAACAATAGGTTTTCTTTTGACATAATACAGAAA[C/T]GTGTCTTAATTAACTTGGTCTTAGCTCACATCTTTAATTTGTCCTTTGAC
solcap_snp_c2_21915	PGSC0003DMB000000296	359032	chr04	3955470	PGSC0003DMG400032546	Glutamate-1-semialdehyde 2,1-aminomutase, chloroplastic	retained	GAGAGAGAAGAGGAAGAGTTGGTAACAATGGCTGCTGTAAATGGTGTAGG[A/G]CTTTCATGGCCATCAAAATTGACCAAAACTCAAACACCCAAATGGGGTTT
solcap_snp_c2_24409	PGSC0003DMB000000361	127153	chr08	1665176	PGSC0003DMG400024139	Alcohol acyl transferase	retained	CCAGTGTTTGAAGTTCTCAAAAAGCACTCTGTAACAATAAAGTTTGTAAG[C/T]TCAGGGCTTCAGGTTCCAGAAACTGATGACGCGTTGGCAGATCCAGAAGG
solcap_snp_c1_3193	PGSC0003DMB000000040	1410156	chr03	46720087	PGSC0003DMG400002502	Protein kinase PKN/PRK1, effector	retained	ACCCTAAAATATTTCTGCACAAACAATTCTGCACAGCGGCGGAGCCGGAG[G/A]CACCTCTACGGCGACTTGTCCGATCACATCCAGCTTTCTCTAGTTCCATA
solcap_snp_c2_46707	PGSC0003DMB000000669	41489	chr07	6019148	PGSC0003DMG401019891	AMP dependent CoA ligase	retained	ATTGCAATGATGACAACATCATTTTATCTGATAGTGTAAAAATTCTTCCT[A/G]ATGATGTGGTGGCATTACCTTATTCGTCTGGTACGACAGGGTTACCAAAA
solcap_snp_c2_15018	PGSC0003DMB000000004	1492200	chr02	44070055	PGSC0003DMG400001455	Serine carboxypeptidase-like 25	retained	CACTGGATGAATCGGTTCCCACGCTACAGAAATCGTGAAGTCTACATCAC[C/T]GGAGAGAGCTATGCTGGTCATTATGTCCCTCAGCTAGCCAGAGAAATAGT
solcap_snp_c2_39375	PGSC0003DMB000000331	86714	chr12	51405627	PGSC0003DMG401004978	Glutathione peroxidase	retained	AACTTAGCGAAATTCCACTGAATATCATCCCCAAATATTCCCCATTTGCC[T/C]GATTTCAAGAATTTATAAAGAGGAGATGCATTTTCGCCATTCACTTCAAT
solcap_snp_c1_10391	PGSC0003DMB000000445	419353	chr08	40282338	PGSC0003DMG400003959	Maspardin	retained	TTCTGAGTCTCTTTTATCATTTTCTGATGAATCATCAGCATCCTTTCTTC[C/T]GTTGTTTGGCTCGTTGGAACTTCCACCACTACCATCCTTTGGGGCACCAG
solcap_snp_c2_39594	PGSC0003DMB000000086	1001627	chr04	6511940	PGSC0003DMG401023631	Lipid binding protein	retained	TCAAAACATAAAAATTACACTCATACATACAATCAAAATACAGGATACAC[A/T]CTCGAAAATCAACTCGAATACATCGGAAAAACTGAAAAGAAACAACATAG
solcap_snp_c1_12106	PGSC0003DMB000000104	701964	chr01	55571294	PGSC0003DMG400009014	WRKY transcription factor IIe-1	retained	ATATACATCCAGCCATAATCATCCTGGTCCAAATTTGCCTAAAGACTCTG[T/C]TACACAAGAGCAAATAGTGGATCAACATGTGTCCCTCGAAGACAACAACG
solcap_snp_c1_10297	PGSC0003DMB000000008	150196	chr10	45975834	PGSC0003DMG400008405	Conserved gene of unknown function	retained	ATCATGCTGAACTGCAGATGCGGGCAAACAGGTTCCTTCCGTTGTTGGCC[T/C]GGAAATCTGTCCTGTACAGGGGCCCATACCCTTGGGACCTGAAACTCTAG
solcap_snp_c2_24584	PGSC0003DMB000000283	181234	chr12	181234	PGSC0003DMG400015391	Leucine-rich repeat family protein / protein kinase family protein	retained	GGACCTAGAACTTCATTTGAGGGAAATGCTTATGAGGGGGACACGACCGA[T/C]AGAGGTCCATCATATTTTTCTTCGCCCTCCGACAGATGGGCTTTCAGCAG
solcap_snp_c1_13318	PGSC0003DMB000000412	129994	chr01	4798733	PGSC0003DMG400022703	4-diphosphocytidyl-2-C-methyl-D-erythritol kinase, chloroplastic/chromoplastic	retained	ACAACAAAAACTTCTCCTATTGCTTCAATTTACAGGCTCTTCTGAGCCTT[G/A]AGACATGTCAAAAGATGTGGAGAACTCAGGTTGATCACCAATATTGCTAC
solcap_snp_c1_9411	PGSC0003DMB000000488	369672	chr01	81443063	PGSC0003DMG400014673	Dimethylaniline monooxygenase	retained	AAGTGAATGTGGGTGAACAAATCAAAGTGACGTGCGTACGATTCAATGTA[C/T]TCAAGCACCATTTGTTGGTCAGGAAACACTTGGGTTACTGAATCGGGCCA
solcap_snp_c2_45472	PGSC0003DMB000000468	406615	chr07	43764174	PGSC0003DMG400001078	Fatty acid hydroperoxide lyase	retained	GATATGGAGATAGTAGAGAAAGCTAATGTGCTTGTTGGGGATTTCATGCC[T/G]AGTGTGGTTTATACTGGAGATATGCGTGTTTGTGCTTATCTCGATACTTC
solcap_snp_c2_46048	PGSC0003DMB000000044	478389	chr06	8377942	PGSC0003DMG401030137	Singapore isolate B (sub-type 7) whole genome shotgun sequence assembly, scaffold_1	retained	AAAAGTCGAGGGTAGCAAAGTCGGTAATACTAACAGCCGGGGCAGGAAGG[A/G]GGATTTGGAAGTACAGAAGAAGGTTTATAGAAGAAAGGGGAAGAAAATAG
solcap_snp_c1_5340	PGSC0003DMB000000092	1626693	chr01	68762295	PGSC0003DMG400022494	Adhesive plaque matrix protein	retained	TAACCAGGGGAAAACAGAGGCCTTGGTCCATGAGTTGTTTCAGGGTAGTT[T/C]TCTTTCCTTTGAGGTATCGAGTTTGAAGTTGGTGAGTATGGTTGTTGTGT
solcap_snp_c2_17021	PGSC0003DMB000000048	2226310	chr08	43529617	PGSC0003DMG400012347	Copper-transporting atpase p-type	retained	GCTTGGATCAGAATTCTCCTTCCTGTATCAACTTTCACATACACACTGTT[T/C]ATCCCGTTATCTGCCATGGTGCACAGTGATACTGAGAGCACGATGTAGCC
solcap_snp_c2_24279	PGSC0003DMB000000044	1585155	chr06	9484708	PGSC0003DMG400023271	Zinc finger protein	retained	TAGCAAGAGACTTGAGCTTTGCGTCGTCTACGCACTTGTAAGGGTTTAGT[C/T]TTCTATAGTCAAAGCAGGTCATGTTTTCATGCCAAGGAACTTTGCAATTG
solcap_snp_c1_14330	PGSC0003DMB000000085	440669	chr02	21371726	PGSC0003DMG400010415	Sterol-C5(6)-desaturase homolog	discarded	TCAAATAAAGCTATGCTCTTGCAAATAGGAGTTGCAATGAAAGCTATGCC[A/G]TGGTACTGTGCCCTTCCATCACTTTCTGAGTACATGATTGAAAATGGGTG
solcap_snp_c2_58200	MM	MM	MM	MM	NG	NG	retained	CTGACAAATCATAGTCAGAAAACGCCACATGTCTGACCTCATCAGAAATG[T/C]TTTGTATGTGAGAATTTACTGTACAGAATTCAACCCCTGCTGCTGACAGT
solcap_snp_c2_44957	MM	MM	chr03	2829276	NG	NG	retained	CACATGTTATTGTTATGCCAAGTATCACAAGAGAAACATTAGACGATTTC[A/T]TCATTGATTTGGTGCAAAAAAGAAAAATGTGGTACCAAGATGGAAGCGTT
solcap_snp_c2_20227	PGSC0003DMB000000159	1281306	chr03	21024869	PGSC0003DMG400010158	Kinase interacting protein	retained	GAGGGAGGATCATAGGGTTTGCATGCTAAGTCGAAAGATTGAGGATCTTC[A/G]AGGACAAATATATGGGCTGGAGAAGAGGAACAAAGAGTATTATGATCAGC
solcap_snp_c2_7860	PGSC0003DMB000000034	479212	chr12	56129708	PGSC0003DMG400029430	ARGOS	retained	AATATTTCAACAACATTATGGAAGGCAATAAAATGGAATATAACAGATCA[C/T]TTACACAAGGACATGGCAAAAAAATGTTGTCAATGAGTTATTTTAGCTTA
solcap_snp_c2_14989	PGSC0003DMB000000004	1335184	chr02	43913039	PGSC0003DMG400001368	FERONIA receptor-like kinase	retained	CTTGGAACAACTAATATCTCCTTACACAAACGCCCATGGCAACCATTACT[T/C]TACTTTTCTTTCTCTTCTTACAACTCATAACGGCCACTATTTCTACCACG
solcap_snp_c2_46507	MM	MM	MM	MM	NG	NG	retained	ACTGAGTATAAACATATTGACATGGCGTGGGAAGTCATTTGTAACCATGC[G/A]AATGCAATGTTAGACGTCAATTAATCGACAAAGATAGCTCAACCAGAACC
solcap_snp_c2_38828	PGSC0003DMB000000047	1814357	chr07	1814357	PGSC0003DMG400011132	NADP-dependent glyceraldehyde-3-phosphate dehydrogenase	retained	TTGTCTAACAACAAGGGCCAGATAAGGTTGCCTTCTCTCTTGTATGGCTG[A/G]CAAAATGTTGCATCTTTCTCCTTTGCGTCCATGACCAACCCCTCGATGAA
solcap_snp_c2_47037	PGSC0003DMB000000083	467256	chr02	32430568	PGSC0003DMG400029724	PHO2	retained	TTGGGGATTATGTAGTGATGGGCCCATGGCTAGGGAAAGTTGAAAAGATT[G/A]TCGATAAAATTAAAGTTCTCTTTGATGATGGTGCAAAGTCTGAATTTTCA
solcap_snp_c2_44640	PGSC0003DMB000000226	855034	chr04	58909256	PGSC0003DMG400004940	Conserved gene of unknown function	retained	AAGGCATTAATAAAAGCGCGAGATTGTTACGTAGGTACAATGACGAATTA[C/T]GCAGTTGTAAATCCTCGGAGTTTGCCTAAGAGTTACAGTGTAACATCATC
solcap_snp_c2_6472	MM	MM	MM	MM	NG	NG	retained	GAATATTATAACTAAATCTGAAGGACCATATTGGGAGCTGATGAAGAGAA[A/T]TAAAGAATCAGAACCTCGGAGCTACGCTATGATTCACGACACTATCTATG
solcap_snp_c2_40295	PGSC0003DMB000000303	479848	chr08	34313328	PGSC0003DMG400001953	AP-1 complex subunit gamma-2	retained	TGTGAACCCAACAAGTCAGAATCCCAACTTATTCAAGGATTTGCTTGGGT[A/G]AGGTACATGACATGGCTGTATTTTGAAGTCTATTGAGGCCCTTTTGGAGA
solcap_snp_c2_18308	PGSC0003DMB000000062	1794512	chr03	40982796	NG	NG	retained	GTTTCCGCTTTTTGGGCTTCATGATTGGATTCTGCTGATCAACACTCATG[G/A]GCAACGTTTGTAGAGAAGAAAAATGCTCAGTTCCAGCAGAGTTGGCAGCT
solcap_snp_c2_32977	PGSC0003DMB000000524	86536	chr11	9173316	PGSC0003DMG400027797	TIR-NBS-LRR disease resistance	retained	CACAAGGAATTGCAGGTCACTAGAAATGCTTCCAGATTTGTCAAGTGCAA[A/G]CAGATTGCAACTGTTGGATTTCTGTGATTGCAGTAAATTGATTGAGATTC
solcap_snp_c2_31156	PGSC0003DMB000000215	8890	chr06	42579470	PGSC0003DMG400016519	AR791	retained	CCATGACCAAGAAAATGTTCATAAATCTGAGTTGGCGAAATATGCAGAAG[T/C]TTTGAAAGGATCTCGCTCTAAAGAACCAGTTCGCAAGAGATCAGCATCAG
solcap_snp_c1_15561	PGSC0003DMB000000017	1870502	chr11	39981121	NG	NG	discarded	ATGTGATGCCTCTGGAAGACTTTCTAGTGAATGGCCTTCCCTTACTTGAT[A/C]AGAAAATTGAAGATAGGACTAAACAAGCTTGAATTTTCTGCGTTAGTTTG
solcap_snp_c2_14838	PGSC0003DMB000000290	325022	chr01	80071131	PGSC0003DMG400001596	Putative neutral invertase	retained	GGGAGACCTCAACTTGCAAGGCGTGCCATTGAAGTTGCTGAACAACGCTT[G/A]TCCAAGGATGGGTGGCCTGAATATTATGATGGAAAACTTGGCCGATTCAT
solcap_snp_c2_56309	PGSC0003DMB000000500	31488	chr01	80670102	NG	NG	retained	TGAAACTTGGGAGATCCACTCTGTCAATAAATAATTAAACTTGATACATC[G/A]ACAACTTGTCCTTCACTGAGGGCTCCAAAGCTGACATGAACTGTTCCCAA
solcap_snp_c1_7142	PGSC0003DMB000000501	368353	chr01	49655375	NG	NG	retained	AATCAATGGGAGTCCTAGATTTCGTATCTTCCAGAGTGATAGAAGCACCA[G/A]ACTGGAGAAGGATGCTAGCAACAGCAAGATGACCAAAATGCAGGGCGCGA
solcap_snp_c2_32601	PGSC0003DMB000000164	581376	chr04	54557523	PGSC0003DMG400009471	Conserved gene of unknown function	retained	CTAGATGAGAAGAAGGACAAGTGTTCGTTGGTTGCATCTAGGAAGGACTA[T/C]ATGACGAACTCCGTCGCTGCCGCCGGGAAGGGATCTGATGTCTCCGCCAC
solcap_snp_c1_8291	PGSC0003DMB000000281	309858	chr08	40700298	PGSC0003DMG400022739	NADH-ubiquinone oxidoreductase 19 kDa subunit	retained	CTGATGTCGGCGTCGAAGCACATAGATATTAGATGCCGGAGCGAGAATGT[A/G]GCATATCTCAAGTGCAAGAAGGACGATCCAAACCCGGAGAAATGCCTCCA
solcap_snp_c2_51560	PGSC0003DMB000000480	270933	chr04	38235564	PGSC0003DMG400010637	Lycopene beta cyclase, chloroplastic	retained	ATTATCTCTAATCTACAAGTATTTGAAGCATGAGAGAATAGAGACAGCCC[G/A]AAAACTATGAGTTCAGGTAGAAACAATCGAGACGATAAGAAGCCATGCCA
solcap_snp_c2_58296	PGSC0003DMB000000127	1364688	chr03	37383224	PGSC0003DMG400015280	Conserved gene of unknown function	retained	TGAGGAAAGATAGCTCAGAATTGATTAGCCTGAAAAGGGTAGTCTTCCAT[G/A]AGGATTGTTGAGTAGTTGTAAAGGTTTCAATTCGATTTTTGAGGGCTTTA
solcap_snp_c1_12439	PGSC0003DMB000000543	271488	chr05	42518731	PGSC0003DMG400016006	Pti4	retained	GCTTCAGTCGTCTAATCCCCTGTTTAACTGAAACATGGGGAGATTTACCA[C/T]TAAAAGTCGACGATTCCGAAGATATGGTAATTTACGGTCTATTAAAGGAC
solcap_snp_c2_11977	PGSC0003DMB000000051	846695	chr05	3342073	NG	NG	retained	CAAACAGTCCCTCCTACTCGTTCCCAAACACCTCCTACTATGGTCAATCC[A/G]GCATCAGCTTATAATCCGGCTAGAAATAATCCGTCATCTAATCCTGAAAT
solcap_snp_c2_29268	PGSC0003DMB000000043	1918767	chr07	19447456	PGSC0003DMG400004459	Paramyosin	retained	TTTGCTTTGAGATCCTTTGAAGACAGTATTTGCTGGTTTAGCTTCTCAAG[C/T]TCATCTTCTGCCTGCTTTAGTTCTTTCTCCCATGTTAGAGTATCTTGCTC
solcap_snp_c2_68	PGSC0003DMB000000026	1918779	chr03	44241042	PGSC0003DMG400005655	WD-repeat protein	retained	CCTCAACTCGGATAGCTCATGAATGATGCCACTAGTTGTAATCATGGTAT[C/T]AAGGAACCACCAAGTTAAGAGTTTTTTTCTGAAGGGATCATCACTTCCCT
solcap_snp_c2_12696	PGSC0003DMB000000096	203888	chr07	48571448	PGSC0003DMG400012450	ATP binding protein	retained	TGAGAAGACTAAAAATGGGCTCAACTTATCTATGAAGGAGCAGGAAAGGT[A/G]TGAGATTCAAAAGGAAGTTCTGCATGCATTGTTTGATGTACCTGCAACTT
solcap_snp_c2_17770	PGSC0003DMB000000062	347138	chr03	39535422	PGSC0003DMG400024474	Gonadotropin beta chain	retained	GACTGTGGAGGTTTGTGCAAATACAGATGCAGTTTACACTCGAGGCCCAA[T/G]TTGTGTTTTAGGGCATGTGGAACATGTTGTGTTAGATGCAAATGTGTGCC
solcap_snp_c1_14770	PGSC0003DMB000000529	260228	UM	UM	NG	NG	retained	GCAACTCCAGCAAAGTGAAAGGTTTTCAGTGTCATCTGTGTCCCAGGTTC[T/C]CCAATACTCTGAGCTCCAATTGCACCAATCGCAGTTCCAGCTTCTAGTCT
solcap_snp_c2_39084	PGSC0003DMB000000021	238872	chr09	5695211	PGSC0003DMG400008891	GDP-mannose pyrophosphorylase	retained	CTAACTCCTGATTCAATAACGCATCCAGGGCCAATAGCCACATCTGGACC[G/A]ATAAGACATCCATCTCCTATTACAGCACTCTCGTCTATTAAAACATTTCC
solcap_snp_c2_11987	PGSC0003DMB000000406	531787	chr02	26924882	NG	NG	retained	TAAAAAAAAATACAACAACAAGTGATTATTGTAAGAAAAATGAGAGACCA[C/T]ATTCAACAGAAAGCACAAAGATCGACGGTTAAGGGGATACAATGAATCAC
solcap_snp_c2_53854	PGSC0003DMB000000144	281680	chr08	35411921	PGSC0003DMG400017535	MYC transcription factor	retained	CTCCGTCGAGCCCAATTCAACCACGCCGTTAGCTGAAGGAATACAGACAA[T/C]AGTCTGAAGCCCGAACCCTTGTGCTTGCCTAACCCGTTCGCAGTGGGAAG
solcap_snp_c1_16441	PGSC0003DMB000000056	1774839	chr12	9998002	NG	NG	retained	GTCATCTCATAATTAGCTGATCCAAGCTTCCCCACAGAGCCATTTTCTTG[C/T]GTTGGAGATGGAAATTGTATATCTCTTGGATGGTGAAATTTGCAGGTAGC
solcap_snp_c2_51791	PGSC0003DMB000000640	150219	chr01	3812946	PGSC0003DMG400010697	YA4	retained	GGCAAGAGCTTCTGGAGGGCGTTTTGCGAAAAAGTCAGATGCTGGTACTT[C/T]GAAGGGAGAAGGTTCTGGTTCTGCTGTTTCTTTGCAGTCTGTGCATTCAT
solcap_snp_c2_4589	PGSC0003DMB000000005	4373341	chr06	30644567	PGSC0003DMG400023815	Expansin	discarded	TTGGCCAAACTTTCACCGGAAAGAATTTCAAAATATAAAATCCAAAAAAA[C/A]AAAAAAAGTGAATGGAGGGGAAGAATAGAGTTACATTTAAAGAGTATTGT
solcap_snp_c1_3544	PGSC0003DMB000000032	1888146	chr04	63516798	PGSC0003DMG400009965	Pectinesterase	retained	GATGGAGTATATGGAACAACATGCCCAATACCCCCAGGGAGAAATAACAC[A/C]TTCAATCTACAAGTGAAGGATCAAATTGGGAGTTTCTATTACTTCCCATC
solcap_snp_c2_24082	PGSC0003DMB000000345	156288	chr06	49272759	PGSC0003DMG400005931	Sterol delta-7 reductase DWF5	retained	ATTAGCAGTGGTTGAGTTATCTCTGAGCTTTTCAAAATACAAGAACAAGT[T/G]CAGAGAGCAGAGAGGAGGGAGGGAGGAAGAAGCAATGGCGGAGTCTCAGT
solcap_snp_c2_5953	PGSC0003DMB000000024	502535	chr12	24944620	PGSC0003DMG400015726	Glutathione s-transferase	retained	CGTTCTATTTAGCCCTTTCAAAAAGACCAAATGTAGATTGAAAATAACTA[T/G]CAAGACGTCATAGTCTAAACACATCATGATCAAAAGAAGAACATACGAAT
solcap_snp_c2_24169	MM	MM	MM	MM	NG	NG	retained	GGAACACCCTTGCTAGAATTAGCTGGCACATCTCCTTGTAAACCAGGAAT[T/C]ATCTCTGTCATGGTTCGCACAATATTGATATCTTCACTGTAGCTTTCATA
solcap_snp_c2_13158	MM	MM	MM	MM	NG	NG	retained	ACAAATTCCATTTCTGGGGAATTGGGTATTGGTGTTACACTATTTTCTAG[T/C]ACTAATCCACCAAGTCGAAATTTGGATCTTGTAGGGTTCTCAGCATGTTT
solcap_snp_c2_1181	PGSC0003DMB000000312	283610	chr10	2334989	PGSC0003DMG400021253	Mitogen-activated protein kinase	retained	CTAGGACTGCATGTTCATCTAACCAAGCAGCCCTATCGAAGATTCAATGA[T/C]GAAACATACATCATACGTCTGGTTAGGTCTCTTTGTCTAAATTTTAGGCA
solcap_snp_c1_16435	PGSC0003DMB000000363	331177	chr01	69294570	PGSC0003DMG400028601	Alpha-L-fucosidase 2	retained	ATGTTATTTCCTCAGAACTTTAGTTTGAGAAGGAAAGGCATCTTGTCAGC[G/A]AAGGGTGGATCAGAGTATTTTCCGGTGAGAATTTGTGAGGCGACAAACTG
solcap_snp_c2_4754	PGSC0003DMB000000136	85601	chr01	75697270	PGSC0003DMG400010682	Thylakoid lumenal 21.5 kDa protein, chloroplast	retained	CAAGATCGAGTTGCTCGTCTGGAATGGGACAGGAGATACCTTTCAGTCCT[C/A]GGAGTGGAAAACAACTGTTTATATGAATTGAGAATACAAACACCTGAAAA
solcap_snp_c2_54044	MM	MM	MM	MM	NG	NG	retained	TGCACCAAAACAAGTTCTTGTACAAACATATCCATGCTCAACATCACCGG[C/T]TAATTGTTCCGTATGCATTTGGAGCTTTGTACAACCACCCTTTGGAGGGT
solcap_snp_c1_7469	PGSC0003DMB000000204	987828	chr02	28998397	PGSC0003DMG400003081	Double-stranded DNA-binding protein	retained	GGGAAGTAACGAATTTGAGCACTGAGTTGCAGAAAAAGGGTAAATATTGG[G/A]AAAGAAGAAGAAAGAAAAGGGACACACAGCGTTTAAAAGACGCAGTTCTT
solcap_snp_c2_48529	PGSC0003DMB000000473	159830	chr03	35237184	PGSC0003DMG401019860	Alpha-2,8-sialyltransferase 8b	retained	AGAAGAGCCACCTTAACCTTGGACGTGACAAGGCCTTGTCAACAAGACTT[G/A]AAACCAACTTTGAGCAAAACATTCAGGTACCAAGCACGCAAATTCTGAAG
solcap_snp_c2_34548	PGSC0003DMB000000073	1361159	chr01	77637460	PGSC0003DMG400025801	Conserved gene of unknown function	retained	AACCCTGGTAGTTCATCTTTATTGTCCTTCCTAACCGCTGTCACTGAGAA[C/A]CCAGAATACCCCTTGAAAGGTACTGAAAATGCCTTTCCCACATTCATGGT
solcap_snp_c1_6294	PGSC0003DMB000000010	3316227	chr01	66330376	PGSC0003DMG402000216	Long-chain acyl-CoA synthetase 4	retained	GCAGGCTCATTTGTTGCAAGACCAGATGAACTGGCAATGGTTGGCACTGT[C/T]GGTCCTCCTTTACCAATTATAGATGTGTGTCTAGAGTCTGTTCCTGAAAT
solcap_snp_c2_58234	PGSC0003DMB000000332	507552	chr09	28291127	PGSC0003DMG400013196	Prenylated Rab acceptor protein	retained	CTAAAGACAGTAAATCATTCACAAAATTATATGAATCGAGCTTGCATACC[C/A]CATATATGCTCAAACCCTAGCAGCAACCGCAGGGGCAACAGCATTGGCGG
solcap_snp_c2_23449	PGSC0003DMB000000332	12980	chr09	27796555	PGSC0003DMG400011633	WRKY-type transcription factor	retained	ACCATTTTCATGAAACGCGTTTGGCTGATTTGTTACATCCAAGTTGGAGT[A/G]AGCAAGGTTTTGAACTGATTGTGAAGATGATCTTCTAGTGGATTGAGGTT
solcap_snp_c2_13242	PGSC0003DMB000000371	197137	chr09	3415755	PGSC0003DMG400001768	Calmodulin binding protein	retained	GTGGTTGGCTTGGAAGGGGTTGTTGGAGAGTGGTAGCCTGATGGATGGCT[T/C]GGCTTTTGGCTGGATGGAGACGAAGGGAGTTCAGAATTCAGCTGATGACG
solcap_snp_c2_48387	PGSC0003DMB000000605	48834	chr03	26996314	PGSC0003DMG400013855	Multicopper oxidase	retained	TTTTTGAATGAAATCCCATTAAAGGTAGCTCGAAGCTTTCCATCAATCGA[T/C]ACTGGTGGCACACTCTTTAGCAAATAAAAATCTGTGACATTAATTTGACC
solcap_snp_c2_53244	PGSC0003DMB000000056	83947	chr12	8307110	PGSC0003DMG400012864	Ribonuclease III	retained	GACCCCAAATCATCGCTGATGCAGCAGAATTCTCTGCATCTTTTACACGC[G/A]TCTTCTCCTCTCCCGTCACAAAAGCCACGCCTTTAGCTACTGCAACTTGC
solcap_snp_c1_2838	MM	MM	MM	MM	NG	NG	retained	GTCAGCAATTGGGATGATATGGAGAAGATATGGCATCATACTTTCTATAA[C/T]GAGCTTCGTGTTGCACCAGAGGAGCATCCTGTCCTCCTAACTGAAGCACC
solcap_snp_c2_9233	PGSC0003DMB000000150	784938	chr06	54072400	PGSC0003DMG400020066	BHLH domain class transcription factor	retained	CGTGTATGAGCATCAATGTCTAGCTGGTAAGTTTGCATTATATTTTGTTG[A/G]CTATATAATCTATATGTAAGTTTTGGCCGAGAATGGTATCTGCTTTTAGA
solcap_snp_c2_57296	PGSC0003DMB000000338	101761	chr10	4080391	PGSC0003DMG400010821	Nucleic acid binding protein	retained	ATATTATTGTTGTCATCATTTTGAGTAGTAGCAAAAGTGATAGTGATTGT[T/G]ATGAACAAGAAAGTTAAGATGAGAGCTATAGAGTTCTTCATCTTTGACAA
solcap_snp_c2_37794	PGSC0003DMB000000290	764729	chr01	80510838	PGSC0003DMG400006169	Chloroplast zebra-necrosis protein	retained	CTTTTTCTTCTTCCCAATGACAGGGGTGTCAATGCCTTCGTACACACTAA[C/T]ATCACAGTCACCATTTTCAAGGGAAACACATGGTGTAGCAACTTCAGATG
solcap_snp_c1_1881	PGSC0003DMB000000328	512654	chr05	38322260	NG	NG	retained	AACTCGTTCTTGCAACCGTTGGGATCTGTTACATTAGATTTGCCAGAGGC[T/G]CCAGAGAAGGCAGCACGTCCACCTCCTCAGGCTGTTGACCCTTCCTCTAG
solcap_snp_c2_18922	PGSC0003DMB000000618	99429	chr08	31918580	PGSC0003DMG400010836	Lupus la ribonucleoprotein	retained	GTCCATGGATTTCTCGGCAACTTCAGGATTCTGAACATCAGTCTCCCCAT[C/T]TCCATCCTCTGCATCTTTTTTATCACCCTTCTTAACATTTTCATCATTGT
solcap_snp_c1_3868	PGSC0003DMB000000010	1215573	chr01	64229722	PGSC0003DMG400017049	DNA binding protein	retained	TGAGACACCTTTTCTGGAAAAGCATTCTGTACAAGCACCATATCTTCTTC[C/A]GTTGACAAAAAGCTGCATCCCTCCTTGACATGAATCTGCGGAGAATCAGG
solcap_snp_c2_34890	PGSC0003DMB000000184	234202	chr04	60084731	PGSC0003DMG400007952	N-hydroxycinnamoyl/benzoyltransferase 6	retained	ATCATACCACTTTCCAATTTTTCAACCCATTCGCGAATATCTTTGTTCTT[A/G]TGATTCACCACAGCTTCATGCATTTCCCAAGCTGCCCAACCAAGGCTGTT
solcap_snp_c1_11948	PGSC0003DMB000000358	357556	chr07	5651254	PGSC0003DMG400028736	PRP8 protein	retained	TACACCAACAGAGGTGGTGGCTCTGAGTCGGCAGGCTTAATCCAATTTGG[G/A]AAGAGATGACGCTTATCACCTTCATACCATAGGTACTGATCCAGATATGC
solcap_snp_c2_29283	PGSC0003DMB000000187	291245	chr08	13536742	PGSC0003DMG400005381	Brca1 associated ring domain	retained	TGCACAAGCAGAAAACATGGCGATGCATGCAACCATGGAGGAAATGACAG[A/C]AAAAATTGGTGCTGGACTTGACAGAATCCACAGCTTTAAAGAACAAATGG
solcap_snp_c2_47211	PGSC0003DMB000000004	2814700	chr02	45392555	PGSC0003DMG400000498	Homeodomain leucine zipper protein	retained	CACTGATCATGAGGAGTATCCAGGGCCTGGAGGATGCAATGTTCCTCCAC[C/A]CATGGATGGTTTACAATCAGAGGAAGATGATGGTAGTGATGATGGCAGTT
solcap_snp_c2_43960	PGSC0003DMB000000047	102420	chr07	102420	PGSC0003DMG400027460	ADP-ribosylation factor 3	retained	TAAACGATGCAGCAGATAGACTGTGAAGACAAACAAGAGAGAACTTGGTA[G/T]TAATGTGTGAATCGATTTCGGCCTTCAATTATTTTTCTAATTGCCATAGT
solcap_snp_c2_1095	PGSC0003DMB000000312	463704	chr10	2515083	PGSC0003DMG400021264	Phosphoenolpyruvate carboxylase	retained	CTTGAACATGGTATGCATCCACCAGTCTCTCCAAAACCCGAATGGCGTGC[G/A]CTTATGGATGAAATTGCAGTTATTGCTACAGAGAAGTATAGGTCAATTGT
solcap_snp_c1_2672	PGSC0003DMB000000079	1214136	chr07	32170655	PGSC0003DMG400004496	Beta-galactosidase	retained	GCTACTTTCGTGATAGTTTCCACAAGTTCCCTGTGGTAATCCGTAACTTG[C/A]GAACTGTATGTCTGAGATTTTCAGCTCAGCTGGGCACCGTAAATGAGCTT
solcap_snp_c2_4275	PGSC0003DMB000000137	13088	chr11	16202088	PGSC0003DMG401019061	Ligatin	retained	TTAAATAAAGCATCGCATAGAGTTGCATCTAACGTCACAGTGGACTTATT[C/T]GACGGCTTGACAAGATTTTCTTTCTCAACGTACTGGAACACTATTTCAGA
solcap_snp_c2_19826	PGSC0003DMB000000233	320395	chr07	44444367	PGSC0003DMG400018313	Pre-mRNA splicing factor	retained	CAGTAAGAGCATGTGCATAAATGTATTTCGCTGTTTCAATAGAACCCCTT[T/C]TCTTGCACTCCTCAGCATCAGCAACCCAGGTCCTCTTCCTATCTTCTTCC
solcap_snp_c2_35699	PGSC0003DMB000000004	3200400	chr02	45778255	PGSC0003DMG400012599	Rrm/rnp domain	retained	AGAACTACAGAGAATGCAGAGCCCAGTTGTTCCAAGTCATCTTCGCTTGT[C/T]GCAGCGCAGGAAGCTTCAAACTTGAAGCAGTCGATCCGTCCATTGGCACC
solcap_snp_c2_31981	PGSC0003DMB000000158	534271	chr06	44256487	PGSC0003DMG400026129	Uracil phosphoribosyltransferase	retained	AACTTTAGAACCCTCCAATTGGGGAGATCTGTGATCTCTCTTCTTCTGGT[C/T]TATCAACTATTTCAGCACACGTATAGAGAACACTGATACTGGAAAGTCGG
solcap_snp_c2_28482	PGSC0003DMB000000048	96857	chr08	41400164	PGSC0003DMG400012112	Glucan endo-1,3-beta-glucosidase	retained	GCTTACCCCTTAGGAGTCCCGGCAATCAACGCAGTGAGTACGAATAGCAG[C/T]AACTCCGGTGGGTCTGGATCTACACCATCAGCGTCAGTGCCGCCAGCAAG
solcap_snp_c2_40610	PGSC0003DMB000000020	2046904	chr02	37105737	PGSC0003DMG400001524	Phosphoserine aminotransferase, chloroplastic	retained	GGTGGTTGAGTGGACATGGGTGGAGGGGAAGGCGGCGATATGGGTGGCGG[A/G]TTTGAGGGTTTGGTAGTTCTGGCGGGTGGTTTTGTTGTTAAGGAGGAAAG
solcap_snp_c1_13764	MM	MM	MM	MM	NG	NG	retained	CTATTCTCGTCTTCGTAGTGTATGTGTTTCATGGTAACTTCAAGAGCTTT[A/G]TTTCTCAGCTTGTTGAAAGGCCAACGAGTCAATAGAGGCTCGGTACATAT
solcap_snp_c2_56057	PGSC0003DMB000000315	259965	chr06	33744350	PGSC0003DMG400019611	Pectin methylesterase 1	retained	GCCACATCTGACCTCCAGGCATCTAAAGGGAGCTTCCCCACGTATCTAGG[C/G]CGACCATGGAAGCTGTACTCACGAACTGTTGTCATGTTATCTTACTTGGG
solcap_snp_c2_24563	PGSC0003DMB000000283	243727	chr12	243727	PGSC0003DMG400015385	Phosphoenolpyruvate carboxylase	retained	GAAACAATTCACGGATCTCTCCGTGTTACAGTTCAGGGTGAGGTTATTGA[A/G]CAGTCTTTTGGGGAAGAACACTTGTGTTTTAGGACACTCCAGCGTTTCAC
solcap_snp_c2_30509	PGSC0003DMB000000208	723834	chr06	3266587	PGSC0003DMG402017934	Pectinesterase	retained	TTCTAACCAACCAGCAGGATCAATTAAGCTACCAATATTGGAGAAGAGAA[T/A]TACAGTTCTTGAATATTGTTTCCATGGTCGTCCTAAGTAATTTTTGAATG
solcap_snp_c2_31066	PGSC0003DMB000000488	128169	chr01	81201560	NG	NG	retained	GAAGATGTGCCATTTGCAGAAACGGTGACGGGTCTCAGGGAAAACCTGCA[T/C]GATGGCAGACCTAATTACAGCATCATGGTCTGTTGTCATTGACAAGGGAG
solcap_snp_c2_19803	PGSC0003DMB000000233	310105	chr07	44434077	PGSC0003DMG400018350	Riboflavin synthase alpha chain	retained	AGAAAGAGCCGATGGCGACAATTTCATTCTCATTTGCTTCTCCTTCCAAG[A/C]ACTTAAACCCTTCGATCTCCCCCAAAAACTCTACCATTTTCAATCTACTA
solcap_snp_c2_50183	PGSC0003DMB000000614	235320	UM	UM	PGSC0003DMG400030059	RNA recognition motif-containing protein	retained	CTGTTAGGGCCAATATGCAGTTAGACAGGAGAACTGATTCAGTATCACAG[T/C]CTTCTCGAGAATCATCGACTAATGGATACCCGGAGAATGTATCGAATTGT
solcap_snp_c1_9614	PGSC0003DMB000000381	247832	chr04	59425454	PGSC0003DMG400021513	SBT1 protein	retained	GACAGTGAGAGCACATTTACACCATCTATGACAGCCTGGTCCATCCCTGC[A/C]AGTATGTCGCTGCTAAAACATCCTCCGGTCCAACATACCTTGTATGCAGC
solcap_snp_c2_21479	PGSC0003DMB000000002	460076	chr04	57346316	PGSC0003DMG400009343	Argininosuccinate lyase	retained	AAAAGGAGGTGAAGCTATGGGGTGGCCGTTTCGAAGAGAGCGTCACCGAT[T/G]CTGTGGAGAAGTTCACTGAGTCCATTTCGTTTGATAAAGCTCTCTATAAA
solcap_snp_c1_8572	MM	MM	MM	MM	NG	NG	discarded	TTAGTTTTTCTGCTTTATTCTCAAAACCCACTACCTCCTCATCAGTCACA[A/G]GATTGCTATGTCGAGCTGGCAGATGTTTAAATGGAGCAGCCACGTAGTGA
solcap_snp_c2_55820	PGSC0003DMB000000008	221130	chr10	46046768	PGSC0003DMG400008388	Beta-fructosidase (Beta-fructofuranosidase)	discarded	GTTGGTAGCCTTAGAAAAAACAAGAGAGGATTAGCAATATTGTATCGGAG[C/T]AGGGACTTCATGAAATGGACCAAAGCCCAACACCCATTCCATTCAGCTGC
solcap_snp_c2_45763	PGSC0003DMB000000306	673804	chr08	28400308	PGSC0003DMG400004318	Conserved gene of unknown function	retained	AATTCAGAGGAGATTCCTCATGGCTTCATCTTTGCGACTTTCATGTTATC[T/C]TCCATGTTGGGCAGCTCCCTTGCATCTCGATTACTAGCTCGCTCATCTCT
solcap_snp_c2_22763	PGSC0003DMB000000767	128754	chr09	16309158	PGSC0003DMG400024346	Ripening regulated protein	retained	AATTCCAGGTTCTCCTTCTTGGGAATTAAAAGCAGTGGCACCAACTGTTT[T/C]TTTGAGAAGGTTAATTTCTTTACTGCAAAGGTCCACATGGCACTAACTCC
solcap_snp_c2_20333	PGSC0003DMB000000126	1195016	chr03	17855078	PGSC0003DMG400009069	Ubiquitin carrier protein	retained	TACAATGTCCTGATCCCACAAATACCAATGTGCATTTAGCCCATGGCATA[T/C]TTCTGGGTCCAGCTCCTTGCAGTACTCTCGTACTTGTTCCGGTCTGTCTT
solcap_snp_c2_6906	PGSC0003DMB000000172	623360	chr01	1110209	PGSC0003DMG400032187	Tap46	retained	CAAAAGTGGCACAGGTGATAGGTGCTGCAGGTTTTGTATAGCGAGCTCGT[A/G]TAGCAGCAACACGATGCCAAGATTCTGCTTTTTGGGTGCGTTCGTCAAGT
solcap_snp_c2_53177	PGSC0003DMB000000650	79988	UM	UM	PGSC0003DMG400026794	Conserved gene of unknown function	retained	CACACTGAAATACAACCTTGGATCTTCCCCAATCCTGCAATCAATTGAGA[T/C]TTCTCTCTCTTTTCCACCAAACTTTGCTTTTGTTATGTACAGTTTGTTCC
solcap_snp_c2_41097	PGSC0003DMB000000503	315085	UM	UM	PGSC0003DMG400003357	CONSTANS interacting protein 2b	retained	GACGGGGATGCTGGCCATAAAGAGCTTGATCAGCAGGCTTCCCCATATAC[G/A]CCCCTAAAGCTCCAATTTGTGGAGCAGATTGCATAGGCATATAATAATTG
solcap_snp_c2_34764	PGSC0003DMB000000440	162481	chr12	7333166	PGSC0003DMG400021804	Conserved gene of unknown function	retained	CGTAGATATCTTGTCCTTCGTTGGCTAGCTGTCGAATATCAAGCAGATCT[T/C]CAAACCACAGTAAGCAACCGGTTCCTCCATTGCGTATGTCAAGATTTGAG
solcap_snp_c2_22095	PGSC0003DMB000000334	275161	chr09	45710462	PGSC0003DMG400032249	Non-specific lipid-transfer protein	retained	AAAAGGAACAGACACACAACAAACTTAAAGACAAACACTAATAAACCACA[A/C]CCCAATAAAACATGTAACATATCATAATGCTACTTTTATTTAGTACTATG
solcap_snp_c2_1721	PGSC0003DMB000000127	255209	chr03	36273745	PGSC0003DMG400015162	Nodulation receptor kinase	retained	ATAATTATAGGTTCAATAATTGGGGTTCTCCTACTCTTGTTACTCCTTTT[C/G]TTCTGTTTAAAACGAAGAAAAAACGACACATCAAAGGTACAAAAACCTCC
solcap_snp_c2_12720	PGSC0003DMB000000096	132828	chr07	48500388	PGSC0003DMG401012456	WD-repeat protein	retained	GCATGCTGATCATCTCGACGAGGTTTCCACTGCCAACCATTCTCCTACAC[C/T]CATTGAAGAGAATGGCACCGAGTGCTCACCTCTGGTATCTGGCTGCAGTA
solcap_snp_c2_8582	PGSC0003DMB000000072	1399092	chr05	45645924	PGSC0003DMG400023410	Ankyrin repeat protein	retained	TAGCTTTCTTGGCTTTCATACGGCGTTTTTTCTCATTTGCATCAACCCAA[G/A]CATAATCTGAAGGTATACGGAAAGGGTCAATCTCATCCTGGAAACTGTGG
solcap_snp_c1_13742	PGSC0003DMB000000048	1090889	chr08	42394196	PGSC0003DMG400012155	Pathogenesis-induced protein	retained	GTAGTGAAGATGAGTATATTAGGAGACATCATAGACATGATGTTAGAGAT[A/G]ATCAGTGTAGTTCATCACTTGTAAAGCATATTAAAGCTCCTGTTCATCTT
solcap_snp_c2_30946	PGSC0003DMB000000442	18256	chr02	6640697	NG	NG	retained	GTTCCATCTATCGAACACTATTCTGCCACCTCGGCCAATCCTTCCACGAG[G/A]GTTGAATGTGCGTCCAGCTACGCCATTTTCCATTGAAGAACCTGGAGGTG
solcap_snp_c2_30799	PGSC0003DMB000000241	857037	chr02	25373019	PGSC0003DMG400006970	Protein phosphatase 2a, regulatory subunit	retained	AGAGCCAGTATCCATCTGTTCACTGAGAGACCTGGGAAAGCAACTTTAAG[G/A]AAAGTATCATGGTATGAACAAACAAGGAGACGTGACTCATCCACCTCCTT
solcap_snp_c2_46907	PGSC0003DMB000000552	89357	chr02	28559841	PGSC0003DMG400008307	3-beta hydroxysteroid dehydrogenase/isomerase	retained	CAACATCACGAACCCCAGCTTTAACAGCAAAACCCTTAGTCAAAAGCTGC[T/C]CAACAATCCTCTTCCCTGTATTCCCAGTTGCACCAGCAACAAATATTTTC
solcap_snp_c2_21532	PGSC0003DMB000000002	571345	chr04	57457585	NG	NG	discarded	GAGAGTCTGAAATCTTGATGTCACAAGCATTTTTGGAAGGAGGATCAGCA[C/A]TACTATCAAGTGAACCAATCCTAGATCTAGTATAAGGAACTGGTCCTTCC
solcap_snp_c2_27680	PGSC0003DMB000000001	5276761	chr01	18007757	PGSC0003DMG400013088	Neutral invertase	retained	TAATATTCAGGCCAGTGGTCTGCTGAAAGTCTCTTTTCAGCCAAATCCAC[C/T]GCTTTTTGTGCTAGTTCTGGTCTTCCCATTTTAATACAAGCAAGGGTAAA
solcap_snp_c2_54456	PGSC0003DMB000000273	273337	chr08	273337	NG	NG	retained	TTGCTTTTACAGTTTCTATACCAAACTATGCCACCATTGAGAAACAGTCA[T/C]AACCCTGCAGAGCCTGCTTACTGTTACTCTATATCTATAATTAACATTCA
solcap_snp_c2_28107	PGSC0003DMB000000128	267730	chr06	51996842	PGSC0003DMG400030404	CRAL/TRIO domain containing protein	retained	CAATAATAACCCAGAACAAAAGGATACCCACCACAGCCTTTCTTAGGACC[T/C]GCTCACAGTTATAATTCGTCGGAATTTCAGTATGTTCACCTGAATGGAGT
solcap_snp_c2_19759	PGSC0003DMB000000233	100399	chr07	44224371	PGSC0003DMG400018343	Transferase, transferring glycosyl groups	retained	CAGTTCACAGCTTTTAAATTTGGTGATCTCTTTGTCAGCCTGTTGGCTTT[C/T]ATTCCTACTGGTTGGGGTTTCATTTCAATCGCCCAAGTGTTACGTCCCTT
solcap_snp_c2_53777	MM	MM	MM	MM	NG	NG	discarded	CAGAAGAAACAAATGCACTAGCACACAAGAATCTACCATTCATAGAATCA[T/C]TATTTTCCATTGAGAAAATGTGAGCTTCACAAACATCTTCAATGTGTATA
solcap_snp_c2_53197	PGSC0003DMB000000272	891171	chr07	4520482	NG	NG	retained	AATCATCTATTCCCTCCCGTGGCGACTCTTCATGTCTTGAACTCTATGTT[A/C]AATCCTGCTAAACCAAAAGAAAAGAATACTACGAATACACCTAAACATAA
solcap_snp_c2_39221	MM	MM	MM	MM	NG	NG	retained	AGTAGGTGCAGCTTACAGGTTGATGGAGCAACCAAGTCAACAGATTCCTA[C/T]CTGGCCATGGAGACAAATTTGGAAAGGCAAAATTCCTTATAAAGTCTCAT
solcap_snp_c2_14636	PGSC0003DMB000000727	141812	chr09	41736248	PGSC0003DMG400024294	Electron carrier	retained	TAACCACAAGAACCACAATAATGATTCTCTGAAGAATTTCTTGGTATTTT[A/C]TCAACCTTCAAACCAAGATTTTCACACCCTTTTCGTATTACTTGATTCTG
solcap_snp_c2_22530	PGSC0003DMB000000501	369491	chr01	49656513	NG	NG	retained	TGAGGAATGCCAAAGAAGAATCAACATCAGCTACAGACCCGTCTTGTACT[G/A]CAGCCCACAGATCTTTGGAGAATCCATTGAATGAAACTTTCCTAGCAGGA
solcap_snp_c1_12619	PGSC0003DMB000000008	3737374	chr10	49563012	PGSC0003DMG400028204	Proteophosphoglycan 5	retained	AGCAGGCTCATCCAATGATATGGAATCAAGTGTTAGAGGATCTAATTTAC[T/C]TGATTTTGGTGAAGGTGAAACTGAAAAAGGTGATCATGAAGTTGTACTAA
solcap_snp_c1_11791	PGSC0003DMB000000185	394608	chr04	43813935	PGSC0003DMG400001888	Conserved gene of unknown function	retained	AACCTATCACACTTACAGAAGTGGCAAAACAGAGAGAGTTGAGTGGAACA[T/C]TAGAAAGTGATTCAGATAGCAACATGAAGAAGCAGCTGTCAGATGCAAAG
solcap_snp_c2_42169	PGSC0003DMB000000415	283888	chr02	35890077	PGSC0003DMG400017734	Transcription factor	retained	TAGGAGAAGCAGTCACCAGCTTCGGGTCCGGGAAGGTTATGTTTTGTGCT[A/C]TATGCCGACGGCTAGTAGAAGGATCATCAGAGTCGACAAATTCGTCCTCA
solcap_snp_c2_44774	PGSC0003DMB000000646	185401	chr02	31301947	PGSC0003DMG400022953	Pyruvate decarboxylase	retained	GAAATGGAGGGTAACAATGCAATCGGTTCCACGGCTCAGTCAGCTTCAGT[C/T]CCAGCGAGTTCGCCGTGTGGAGTTGGAACTTTGGGATGTCACTTGGCTCG
solcap_snp_c2_38555	PGSC0003DMB000000004	3501506	chr02	46079361	PGSC0003DMG400012642	3-ketoacyl-CoA reductase 1	retained	AAACCTAAAGAAAGAAGCAAAAGAAGCCATACAGGCTGGGATTTGAGCTG[A/G]TGGTAGATGCAAGACTCCATGTTTGAATGGCAGAAACAGTAGTTTGGCAA
solcap_snp_c2_33892	PGSC0003DMB000000215	623886	chr06	43194466	PGSC0003DMG400028516	Cytochrome c1-1, heme protein, mitochondrial	retained	AGCAGAAATTGAGGTGGTTGATGGGCCTAATGATGAAGGTGAGATGTTTA[C/A]CCGTCCTGGGAAGCTGAGTGATCGTTTCCCTCAGCCTTATGCAAATGAAG
solcap_snp_c2_14930	PGSC0003DMB000000029	1284735	chr04	21394454	PGSC0003DMG400027922	Conserved gene of unknown function	retained	TTGTCATGAATTGAAGCTTGGTTAGCACAAAGAAAGGAAGTTGGTTTTCT[A/G]GTAACAACAAGTCTCGAAGTACAAGGTTTATCATACAATTTGTGCTTATT
solcap_snp_c2_14487	PGSC0003DMB000000068	1770613	chr01	58816024	PGSC0003DMG400006800	NBS-LRR protein	retained	ACTTGCACAAGCCATGACCATGACATTGAACCTACTGAAGATCATTTCGA[G/C]ACGAGGCTTGGAAGTCCATCTAGACCTAGTTTTAATGCAAATTTGGAGAA
solcap_snp_c2_51328	PGSC0003DMB000000306	279344	chr08	28005848	PGSC0003DMG400002233	Conserved gene of unknown function	retained	TGGATGCATTGGTATTGGCAGCAAGAAGAATGCGTCTAAAGTTTCATCAA[T/C]AATCCTAAGGACTTCAACAGCAGAGGGGGCAAATCCTCCTTCATTAGCTT
solcap_snp_c2_51390	PGSC0003DMB000000214	982932	chr03	1198945	PGSC0003DMG401027812	Heat shock factor	retained	TCTTTTGACTCTCAACAAGGAAGTGCTAGATCAGTTGGAACCTTCTTTGA[C/T]CTTTTGGGAGTATACACTGCGTGACATTGATCAAGCTAGAATGAGACAGA
solcap_snp_c2_29767	PGSC0003DMB000000008	3432003	chr10	49257641	PGSC0003DMG400028219	Diphteria toxin resistance protein 2, dph2	retained	TCGGAAAAATTATTTTCAGGATGAATGTCAAGGCCGTGATATGACCTAGT[C/A]GCGAAGTACTCTGCACCAGATTTAGCTGTTCCGGGCATTAGAGTTTGCGA
solcap_snp_c2_7995	PGSC0003DMB000000034	1061905	chr12	55547015	PGSC0003DMG400029308	Conserved gene of unknown function	retained	GTTCCCTCAGCTGTTGACATAGTTAATATGATTTCCTCTTCTCTGGGCTT[G/A]GTAAAAGGGGTCATGCTAAAGGATTCATCTAATGCGACATCAGAAATTTC
solcap_snp_c2_52656	PGSC0003DMB000000574	103250	chr02	23725871	PGSC0003DMG402026561	Protein bem46	retained	CTACCAACAGACTGTCCATATAATATTATATCCTCCTCTTTCACCCCGTA[T/C]GTTTCTTCAAGACACTTATATGCAGCTTCTATGTCGGCGTAAGTGTTCTG
solcap_snp_c2_4411	MM	MM	MM	MM	NG	NG	retained	GAAGAAGCTGTGGAGTCCTTTTGCAATGGGGTTCATCTTTATGGACCATT[T/C]TTTGAACATGTTCTTGAATATTGGGAAGAAAGTAAAAAAATGCCTCAAAA
solcap_snp_c2_52894	MM	MM	MM	MM	NG	NG	retained	TCTAATATGTGTTTCAAGAGAGATCCTTCCAAGTGCAAAAAGTAGAATTA[T/G]TAGGCAGCTCAAGACGAAACGTCCTAAATCTAAGAACTCTTTGCAGTCTC
solcap_snp_c2_21234	PGSC0003DMB000000098	619924	chr01	2459829	PGSC0003DMG400021323	BEL29 protein	retained	GTAAAGCCTAACGAGCAACAAATGTCGATGAAGTTTGGTGATGATAGGCA[G/A]GACAGAGATGGATTCTCACTAATGGGAGGACCGATGAACTTCATGGGAGG
solcap_snp_c2_52084	PGSC0003DMB000000410	108065	chr05	1902218	PGSC0003DMG400000807	Basic 7S globulin 2 small subunit	retained	CCGGCAGTGGGCAGTACTTCGTAGATCTCAGATTGGGTACTCCGCCGCAA[C/A]GCCTCCTCCTCGTCGCCGACACCGGTAGTGATTTAGTCTGGGTCAGTTGC
solcap_snp_c1_13385	PGSC0003DMB000000652	204388	chr07	44049116	PGSC0003DMG400028951	Aconitase	retained	CCATCAATCATGGTGGTGTGGGAATCTGTTCCGACCACGCTATCTGGGTA[A/G]AGCAAGCCTTCCCTATTAAAGACAACCCTTCCAAGATATTCAAGATTCAC
solcap_snp_c2_18548	PGSC0003DMB000000076	1904484	chr07	53304471	PGSC0003DMG400022318	Calcium-dependent protein kinase CDPK1	retained	AGGGGGAGAGCTATTCGATCGAATTATAGCAAAAGGGCATTACAGTGAAA[G/A]AGCTGCTGCAACAATGTGTAGGGCTATTGTCAATGTTGTGCACGTTTGCA
solcap_snp_c2_4575	PGSC0003DMB000000022	873873	chr07	20959221	PGSC0003DMG400003138	Elongation factor Ts	retained	ATTGGGAGAACCCTCTTCCTGTTGAGCAGCAGTATCAGATGACTGTTCCC[C/T]TATGGAAGGAGCACTTTCAACTTGAGTGTCTAAAACTCCAGCACCTTCCT
solcap_snp_c2_42829	PGSC0003DMB000000001	6687466	chr01	19418462	PGSC0003DMG400003491	Conserved gene of unknown function	retained	ACATTCTCGGGAGTGAGCTCATGGTCATCCTTTACATTGCTAATCATACA[G/T]AACCCATTTTCAGGTCTAATAAGTTGTTCGTCATCACAGAAATTGTTGAA
solcap_snp_c2_42129	PGSC0003DMB000000020	1331583	chr02	37821058	PGSC0003DMG400003563	Flavanone 3 beta-hydroxylase	retained	TTCGGGCTAGAGACTACTCTAGATGGCCAGACAAACCACAAGGCTGGATA[T/G]CTGTAACTGAGAAATACAGTGAAAAATTAATGGACTTGGCTTGCAAATTA
solcap_snp_c2_31366	PGSC0003DMB000000139	522172	chr07	23701536	PGSC0003DMG400024327	Leaf protein	retained	AATACATTAATTAAAGGATTTGGAATTATTGGTAAGCCTGAAGAATCTCT[G/A]AAACTTCTGGAAATTATGTCTCTTCAAGAGAATGTGAAACCTAATGACAG
solcap_snp_c2_45245	PGSC0003DMB000000129	383946	chr10	44613607	PGSC0003DMG400008159	Lycopene beta cyclase, chloroplastic	retained	TTATTAAGATGGGAATCTCGCCAATCCATGAAAAGCATCTTACTTGTATC[A/G]AAGGGATGTTCCTCCACTTCCGCCAATATACCATAAGCTACTTGATACCC
solcap_snp_c2_55244	MM	MM	chr05	44541835	NG	NG	retained	TATAGGAACTACTTTCACCAACGAGTACTGGAAGGTGCATTGCGGATATG[T/C]CTTTATGACGAAATACCAGTTAACATTAAAAAAGAGAAGAGCAATCAAGA
solcap_snp_c2_57108	PGSC0003DMB000000134	391690	chr11	9886385	PGSC0003DMG400014093	Flavonol synthase	discarded	TCAGAGAACGAACAACCTGCAGCGACAACGCTGCAGGGAGTGGTACTTGA[A/G]GTACCAGTCATCGACATAAGTAATGTCGATGACGACGAAGAAAAGTTAGT
solcap_snp_c2_39175	PGSC0003DMB000000386	177995	chr02	30801045	PGSC0003DMG400010198	Conserved gene of unknown function	retained	TTCTTGTACGGAATCCCTCTTGCCTTAGCTTGACACTCTTTTACCTCTCT[T/C]AAATAAAGGCGAATCGCGCCATTTCCAAACGGATTATTCTCCGGTGACCC
solcap_snp_c1_15140	PGSC0003DMB000000140	77740	chr12	6905013	PGSC0003DMG400013734	Zinc finger family protein	discarded	TTCTTTCACTCCGGTTGTTTGCAAAGATGGATGGACATAAAGATGGAGTG[T/C]CCAACATGCCGACGTCCTCTTCCACCAGCTTGAATAAATGTTATTTCTTG
solcap_snp_c2_32877	PGSC0003DMB000000248	519736	chr05	9689874	PGSC0003DMG400018605	Binding protein	retained	CCCGAAAACCCACTTTCGGATTTAATCTTTCTCTTTCATTTTCAAACCCA[A/C]TAGAAGCATACATGCTCTGATTCTGACATGGGTCTTTCTTCACAAAAAAG
solcap_snp_c2_2943	PGSC0003DMB000000122	1344247	chr02	16641919	PGSC0003DMG400022060	Hepatocellular carcinoma-associated antigen	retained	TCATCTCTCCACTGTTCCTCTTTAGCACTTTTGCCAGAACGAGCTAGTGT[T/C]CCCTCATCCTCTCCTAGCACAACTTTGCGGGCCTTTAATTTATTTAGGTA
solcap_snp_c2_5856	PGSC0003DMB000000550	121143	chr06	45629417	PGSC0003DMG400028783	Glutathione S-transferase T4	retained	GGATAGAAATACTATACTGCTGAATTTATGAAGTGTATGGTATATGTAAA[G/A]GAACTAGGAGAGATAATGTCAATATTATAGGAAGCATTCCCTTCCTTCAC
solcap_snp_c2_41693	PGSC0003DMB000000379	440075	chr10	44033925	PGSC0003DMG400008367	Inhibitor of growth protein	retained	ATCCTTCCTCCATTACCTTTGGTCCTTAAGACTGAAAAGCGCAAAGCACC[A/G]TATGTAACACCTCAATCAAAGAAGTTTGAGTACAGAGACTGGGATTGGGA
solcap_snp_c2_13177	PGSC0003DMB000000742	97415	chr09	3107352	PGSC0003DMG400027902	Zinc finger protein	retained	TATATCATGTGCATAAATTTTGGGCCCAAGGATCAAGCGCGACTACCAGG[T/C]TCATTGATTTGTAATGACGTTTTCGAAAGGCTAGCTTCCAGCTCATTTAA
solcap_snp_c2_39868	PGSC0003DMB000000267	9492	chr10	4727338	PGSC0003DMG400019378	Mitochondrial carrier	retained	CCTTCATTTCTCCGCCGCATTTACCATCGATCTCTCGCCGTCACTGCCAC[C/T]GTCAATCACCGTAGCTGCTGGCTGAGGAGTTGAATCACCGAAACGGTCAG
solcap_snp_c2_2842	PGSC0003DMB000000070	1057451	chr08	20800881	PGSC0003DMG400015622	Class II knotted-like homeobox protein	retained	TGTAAAATCGACCTTGATAACCACTGGTTTGAGTTGGACTGCAAATTCTC[T/C]CCAGCGCCGGCAACAGTATATTGACTTTGTGGTAAAAGTATTTCTCTGTT
solcap_snp_c2_29850	PGSC0003DMB000000189	527708	chr04	2115037	PGSC0003DMG400029498	PLE	retained	CAAATTGAGAAAATAACTAGCGAGATTTCAGGGTCTTGTAATATTGTCAA[C/T]TCTCTTAGTACCTTAAACTTGGAAGAACATGACTTGTCGACAAGAAAGCT
solcap_snp_c2_33346	PGSC0003DMB000000125	1200157	chr06	35691949	PGSC0003DMG401016333	Protein IQ-DOMAIN 14	retained	TCAAGGGCAATATCGGAACACAAGCCAAGTCCATGGCGTCTAAGTCAAAA[C/T]TTCAGACACCTCCATTTGGATTATGACAGTCATGAATCAGTTACACCAAG
solcap_snp_c2_36364	MM	MM	MM	MM	NG	NG	retained	TATTTTCCAGCAACTTTAGGGTTGCACGATTTGTCTCATCGGTACTCTCT[T/G]TATTCCTTAATTTCTCTTCTAAGTCGCGAACAAGAGTTGATACCTCTTTG
solcap_snp_c2_32066	PGSC0003DMB000000561	129221	chr12	53720856	PGSC0003DMG400002036	Conserved gene of unknown function	retained	CCTTCTATAACCATCATCCTTCACTTCTCCTTCCTCCAGACAGTTCGAAT[G/A]ACAAATTTACACCAATTTTCAAGAGACAAAGCAGAGGTTACTTCAAATAA
solcap_snp_c1_8380	PGSC0003DMB000000147	242191	chr08	4350384	NG	NG	retained	TTGTAAACCATTGACATCATTTCCCCACGATCTTCGGCACTGAAGTACAT[G/T]CCCCTCGGACGTCTGAACAATCCACTGTACTTCTGGCAAACAAGACCAAC
solcap_snp_c2_7353	PGSC0003DMB000000144	1006977	chr08	36137218	PGSC0003DMG400002396	Glycosyltransferase, CAZy family GT2	retained	TGGACGATGAACTGACCAGAGAATAGTGAAAGTGCTGGGAGGAAGCAGTA[T/C]ACAATTAAGAAAATCGAGGTGAAAGGGTAGATGCCACAATTGAGGTAGGC
solcap_snp_c2_43898	PGSC0003DMB000000805	94670	UM	UM	PGSC0003DMG400016009	S-adenosylmethionine decarboxylase proenzyme	retained	TTTCTTACGGCTATTGCAATTTTTCAGCTTCCATTCGAGAGGATAAATGA[A/G]GATTTAGTACCAACTGTGATATTCACAAGAAAGCCTCTTCTCTTTCAAGC
solcap_snp_c2_10658	PGSC0003DMB000000032	2140919	chr04	63769571	PGSC0003DMG400009907	WD40 repeat protein	retained	CCCCAAGCAATATCATAAACCTCCTTATCATGAGCAATTAACTGGGTATC[G/C]ACAGTCTCCCTCTCAATATCCCATATAGTACAGGTAGTATCAATACTCGA
solcap_snp_c1_7412	PGSC0003DMB000000204	950705	chr02	29035520	PGSC0003DMG400003083	COR414-TM1	retained	TATTTGTGTGATCTCCAACCCTCAAATGACTCAAATAATTTACAGGACTC[C/A]TTTGAGAAATCACTGTAGTTTAACATCAAATCAAGAGCAAGCATGGCACA
solcap_snp_c1_2280	PGSC0003DMB000000365	459393	chr11	7291583	NG	NG	retained	CATTTATGTTTCTCATCTTCGACACCAGCAAATTGATAGGTTGGCAGCAG[G/A]TGGACATGAGTGATACCAGCACTTGATAATCTTTTCAAATGTTGGACACC
solcap_snp_c1_12443	PGSC0003DMB000000543	286486	chr05	42503733	PGSC0003DMG400016003	Ethylene responsive element binding protein C2	retained	TACTCTGTTTTTACTTCCCCTGTTTTTGGTTCCTCTGTTTTCTTGACAGA[A/C]GGAATTGAAATGTTTAACGAAGGTTTTCGATCATTGAAACTTCTTTTCTT
solcap_snp_c2_37780	PGSC0003DMB000000461	426035	chr06	39245928	PGSC0003DMG401017566	DNA binding protein	retained	CGTCCCTCGGGGCTTATTAGAGACACACTCATTCCACCAGATAGGTTTCT[C/T]GTTCCTCCAGTCTCGGAATGCACAAATGATCCAGCGAAAGTAAGTAAATC
solcap_snp_c2_14495	PGSC0003DMB000000068	1772815	chr01	58818226	PGSC0003DMG400006800	NBS-LRR protein	retained	AGTTTGAAGGTTGTGCGTGGACACTAAGTGATGAAGACGAGTTTAGCCAG[T/C]TAAAGTTCCTACTGCTTGCTGAGCCACGTCTAGTGAACTGGGAAGCTGGT
solcap_snp_c2_11260	PGSC0003DMB000000052	842717	UM	UM	PGSC0003DMG400033345	Root border cell-specific protein	retained	AACTTTAATCACATCACCATCATTGCAATTGCACTGCTTACGACACGTAA[C/T]ATAGGCAAACATTACAGTGTATTATCAAGGGGGGGTTTGGGAAACTTCAC
solcap_snp_c2_1542	PGSC0003DMB000000140	524701	chr12	6458052	PGSC0003DMG400008740	Aconitase	retained	ACAAAGGGGAATAACATGTGGAATCAATTGTCAGTACCAGCTACCTCGCT[C/T]TACTCATGGGAACCTAGTTCTACGTACATTCATGAGCCACCATATTTCAA
solcap_snp_c2_25259	PGSC0003DMB000000313	335643	chr07	45487472	PGSC0003DMG400026187	Nbs-lrr resistance protein	retained	CATGCTTCCTTCCATGACATCCAATTGTAATACTCGAAGTTCACTAAGAT[C/A]CTTTAGGTCACGCAAGTGACATGCATTTGATACCGTAGCATCAGGTATCT
solcap_snp_c2_10410	PGSC0003DMB000000202	101619	chr05	42901837	PGSC0003DMG400027119	Ferritin	retained	AATTTGAGTTCCGTGATATCATTTTCTTCACATGGATCTGTTTTGAAGAA[T/C]TTTTCGGCAAAAAGTGGAAATGGATTGATTGTATGTGCTTCAAAGGGTTC
solcap_snp_c1_3525	PGSC0003DMB000000032	2092922	chr04	63721574	PGSC0003DMG400009981	1,4-alpha-glucan branching enzyme	retained	ATTATCATCATCCATGCTGCTTACTATCTGTTTTCCTGATGCGAGGAATG[A/G]GAACTTTTCATCGAGCGAATTCATAGCTCTATCAAATGCATTCATAAACT
solcap_snp_c2_3984	PGSC0003DMB000000177	692990	chr09	4566130	NG	NG	retained	AGTCCAAAATTTAGAGGCCTATGCAAGCCAAGAGCAACAACCAGGGCAAC[T/G]AGGATGGTCACTTGATTTTGGAGAATGCACCAGGGTGAAATTTTTGGCAC
solcap_snp_c2_35348	MM	MM	MM	MM	NG	NG	retained	ATCGATAATCACGATACTGGATCGACACAAAATATGTGGCCTTTCCCTTC[A/T]GACAAAGTTATGCAAGGATATGCATACATTCTCACTCATCCAGGAATTCC
solcap_snp_c2_37206	MM	MM	MM	MM	NG	NG	discarded	GAGTACCTGCCCAACAGCTTGCGTTGGTTTGTCTGGAATCACTTTCCTTG[C/G]GAGTCATTGCCAGAAAATTTTGAACCCAAAAGGCTTGTTCATCTTCAACT
solcap_snp_c1_10607	PGSC0003DMB000000004	3056538	chr02	45634393	PGSC0003DMG402000517	Petunia Shaggy kinase 4	retained	AAGATTGTTTGTAATTCAGTGATATGGCTTCTGGCAGTATTATGTCTTCA[G/T]CAGCTGGCAAACCTATTACTGATGCTATGCTTATTGACAACCTACCTAAA
solcap_snp_c2_6607	PGSC0003DMB000000058	834820	chr07	7916775	NG	NG	retained	AATACATGTGTTGTTGGCGGAACTAGAGCAATAGTCCTTGGAGGTCAAAC[T/C]GGGGAAGACTGGATGCTCGGTGAGATCCATGAACTATCTTTAGCAAGCTC
solcap_snp_c2_34774	PGSC0003DMB000000842	51867	chr12	7068819	PGSC0003DMG400019027	Sodium-bile acid cotransporter	retained	AATCCTTATGTCAGGTCAACAGGTTGTCATAGCTACTGCTCTTCTTCATG[C/T]GTCTGGCTTCTTCTTTGGCTATGTACTTTCGAGAATGCTTGGAGTTGATG
solcap_snp_c2_15021	PGSC0003DMB000000004	1492620	chr02	44070475	PGSC0003DMG400001455	Serine carboxypeptidase-like 25	retained	AGAATTTGGGAACATCGATCAGTACAATATTTATGCTCCTCCTTGTAACA[A/G]TTCTGATGGTAGCAGTTCAACTAGGCAGACCATGAATTTACCCCACCGAC
solcap_snp_c2_19144	PGSC0003DMB000000201	480338	chr08	39132248	PGSC0003DMG400004761	Nucleic acid binding protein	retained	TCCCTGCTAGTAAAATCCGTCGGCACAGCATTGGGGTCGCGGGCATCCTC[T/C]TCTTCCTCATCTGAACCAACATGAGGCCTTTTTTCTGTCACAATTTTATC
solcap_snp_c2_35998	PGSC0003DMB000000032	1442296	chr04	63070948	PGSC0003DMG400009873	Dead box ATP-dependent RNA helicase	retained	ATATGGAGCTCAATAAACGAATTTGCATGAAATGTAACTCCTTCTGATGA[G/T]GCAAAAAATGGTTTCTTTTCAGCAACATGCGTATCTACATCATCGTCACC
solcap_snp_c2_45436	PGSC0003DMB000000468	340697	chr07	43698256	PGSC0003DMG400001080	GD3B	retained	CCAAAATCCATATCTTCAAGATTTGAACTAAAATTTGTTAGTTCTGCGTT[A/G]TTGTTATTGTCATTGTTGCTTTGCACCAGCATATTCTCAAATGGATCTTT
solcap_snp_c1_2126	PGSC0003DMB000000054	1737416	chr08	12669863	NG	NG	retained	ATAAACCTCAACCATATCCAAACTCTTAACAGTGAAATGTAGAAATCACA[A/G]CAGCGTTACACTAATCTGGTGAAGGAAGAAAATTCCAATACATAAGAAGG
solcap_snp_c2_36664	PGSC0003DMB000000469	121673	chr01	121673	PGSC0003DMG400019971	Circadian clock-associated FKF1	retained	GTATCTGGTGGAACTCCCCCCCTTCCTAGGTCTTGGCACAGCTCTTGCAC[A/G]ATGGAAGGCTCAAAGTTAGTTGTTTCAGGTGGATGCACAGATGCAGGTGT
solcap_snp_c2_16279	PGSC0003DMB000000767	18513	chr09	16198917	PGSC0003DMG400024344	Anthocyanidin 3-O-glucosyltransferase	retained	GGTGTCAATTCAGCAGTACTTTCAGCACCAGGAGGCAGACCTTCAACTTG[C/T]GGAAGAGTGAGAGGGACAATACAAGTAGTTGGAGCAGAATTCAGCATAGA
solcap_snp_c2_14643	MM	MM	chr12	12762963	NG	NG	retained	TAGAAATGACAGATGAAAGAGTATAGTAGGATATATATATATAAGATGGA[C/G]AAGGTTGAAAACACCGTATTCACATTCAACAGTCAACACTATCTAGATAG
solcap_snp_c2_32359	PGSC0003DMB000000104	296419	chr01	55165749	PGSC0003DMG400005212	3-5 exonuclease	retained	ACAGTAGCATATTTTATCTTCTCGGGATTCATAGGATCTCTCCACCAACG[T/C]GCCTCCTTGGGGAACCACGCTATCGGCTTTTCAGGCCTGATCACGTCCCA
solcap_snp_c2_41407	PGSC0003DMB000000180	271167	chr06	46147903	PGSC0003DMG400004065	ADP,ATP carrier protein	retained	CACTTGGACTATGCAAGGACTCGGATGGCGATGGATGCTCAGTATTGTCC[A/G]CTTAATGGTAAACGTCAGTTTAAGGGGCTAATAGATGTTTATGGTAAGAC
solcap_snp_c2_37136	PGSC0003DMB000000040	493353	chr03	45803284	PGSC0003DMG400009178	Pectinesterase	retained	TTGTTGGGATATAGTTCCAGATCTGCTACAGCAGTGTGGAGCTCGTCGAG[T/C]GTCTCGTCCATCGTCTCCAGGCAGTCATGCAGCGCAACCTTTTCCCGTGG
solcap_snp_c2_27570	PGSC0003DMB000000052	1307493	chr06	1501422	PGSC0003DMG400004151	Thiamine biosynthesis protein ThiC variant L1	retained	AATGAAGGGCCTGGACACGTACCAATGCATAAGATTCCCGAGAACATGCA[A/G]AAACAGCTAGAGTGGTGCAATGAAGCACCATTTTACACTCTTGGACCATT
solcap_snp_c1_15760	PGSC0003DMB000000639	134665	chr04	45822841	PGSC0003DMG400027919	Aspartate aminotransferase	retained	ATAAGCAATTTCAAAGTTGGGTTTTCAAGTGGACGATGGAACTTCATTTG[A/G]GCGATGGAATAAATATTTTTTTATATAGAGAAATGGAAGAGGGTTGGTAA
solcap_snp_c2_17933	PGSC0003DMB000000099	989375	chr02	34816426	NG	NG	retained	TGGGTACAAAACTTTATGAGATATTGCAGGTGGATGTTGAGCCACAACAA[T/G]TGAAAGAAAATAATGCTGGGAATGTTGAATACAAAGGACCTGTAGCAAGT
solcap_snp_c1_2659	PGSC0003DMB000000244	349143	chr02	40363178	PGSC0003DMG400030654	VTC2	retained	CCCGAAAAGTAATGGGGCTTGTAGTCGGTACTTGGTTCAAACCTGAAAAG[C/T]ACTTCTTCCTGGCCCACTTTGGTAAAGTTGAATTTGTTCTCGTCAAAAGG
solcap_snp_c2_57344	PGSC0003DMB000000297	239682	chr12	48320219	PGSC0003DMG400026463	Aquaporin TIP2;3	retained	TAGTGTTTTATTTTCCTATAAGCTTTTTTAGCGTTTAAAATTTAATAAAC[A/G]TTTCTTAAAAATGCCTTGCATAGCTTTTGGACGATTCGATGATTCATTCA
solcap_snp_c1_14053	PGSC0003DMB000000485	234293	chr10	16964183	PGSC0003DMG400006508	Conserved gene of unknown function	retained	TGTCCATCCATTCATCTCTAACCTTACCGAAAAGATCTATAAGAAAATCT[T/C]TGTCTTCATTCCATTCTGCCATTATAATGGGTTTAATCTTTGCCCAGTTC
solcap_snp_c2_32042	PGSC0003DMB000000381	84358	chr04	59261980	NG	NG	retained	GGTTCAAACCACGTGAATCCCACCCACTTGGGGGAAAATACATTGGGCGC[A/G]CAAAGGGCGGAGGTTGTGCTTGATGTGGTGGTGCAATAAGAGGTCCTTGA
solcap_snp_c1_11870	PGSC0003DMB000000507	268174	chr05	36921338	NG	NG	retained	CAATAAAAGAGTTAGCAGATAAACTATCTGAAACCGCTGAAGCCGCAGAG[G/A]CTGCTGCATCTGCAGCTCAAACTATGAATGAGCAAAGGAAAATTGCTTGT
solcap_snp_c2_55704	MM	MM	MM	MM	NG	NG	retained	CAACAATCTCTTCATTCATCCTTGGAGTCCTTGCCAATTGTGATGATGTA[C/T]GAGCAATGACACTCTTCGTTGTATCCTCAATTGTGTTCTTTTCCTGAATC
solcap_snp_c1_10879	PGSC0003DMB000000271	178317	chr12	36015794	PGSC0003DMG400010748	Conserved gene of unknown function	retained	GGTGCTGATGTTGTCCAACATATAATAGATAATTTTCTTCTATAGAAGTC[G/A]ATCAAATCTGAAGCACATTGGATCGTGGTGGAGAATGCTGAATTTACAAG
solcap_snp_c2_2747	PGSC0003DMB000000198	115762	chr08	25173188	NG	NG	retained	GCTTTAGCATAAGGAAGTATATACTGAAAAACATCAGCACATTGTTCCTT[T/G]GTTTGGTAATCACCCCGGCTTGTGTTCTTATGCTCACCTAAATCATCTTC
solcap_snp_c2_23938	MM	MM	MM	MM	NG	NG	retained	ACAAATAGTTGTTAATGGCTCAGAGTCACAAGTTGTAGTGGATGATTCTA[A/C]TTTGTTGCAAAAGAAAATATCTGCAATTCGACTTGGGGGTCCTGCAAAGC
solcap_snp_c2_36950	PGSC0003DMB000000431	258113	UM	UM	PGSC0003DMG400001932	6-phosphogluconate dehydrogenase, decarboxylating	discarded	CCTGCCAATTTGGTTCAAGCTCAAAGGGATTACTTCGGTGCTCATACTTA[T/C]GAGAGGATTGATGTGCCAGGGGCTTTCCATACTGAGTGGTTCAAGATTGC
solcap_snp_c2_32244	PGSC0003DMB000000706	166740	chr02	14712731	PGSC0003DMG400028033	Short-chain dehydrogenase	retained	AGCTTTTCTTTTGGAACATTTCTTTGAAATGGTTGAGAGAGATCAGTGTC[C/T]ACCGTGCCTGGGTGCAGCAAAATGCATATAATTGGATCCTTCTTACGTGC
solcap_snp_c2_32056	PGSC0003DMB000000381	1836	chr04	59179458	PGSC0003DMG400046851	Sigma factor sigb regulation protein rsbq	retained	CAAGCGGATTGGTCTGTACCGAACCCATGGGCTAAAACCAAAACTCTTTC[G/A]CCGGAACCGACGACCTGAACGTTCAGAGCATCTAAAAGGGTCTGACCCAT
solcap_snp_c2_49910	PGSC0003DMB000000531	268437	chr01	79006254	PGSC0003DMG400000735	Glucose-1-phosphate adenylyltransferase	retained	GTTGCAGTTCTACTTGTAAGTGGGAATAACTTGGTTCCTTCTCCTCCTCC[T/C]AGTATGACTGCAGCCACATCCTTTGGATTTGCCCGGCGTCTCTCAAGACG
solcap_snp_c2_24746	PGSC0003DMB000000338	295547	chr10	4274177	PGSC0003DMG400022827	Sphingolipid delta 4 desaturase DES-1	retained	AAATCTATATGGGTCATTCTTCAACTTTTCTTTTACGCATTCAGGCCTCT[T/A]TTTCTAAAACCTAAACCACCTGGTGTGTGGGAGTTCATTAATTTTACTAT
solcap_snp_c1_5716	PGSC0003DMB000000009	844967	chr11	20915376	PGSC0003DMG400012064	Zinc finger protein	retained	GATTGCCTCTGCTTCCATCATATTCAGAGGAGTTCAACGTGGATACAATG[T/C]GTTTCGGAGTGAACTATGCCTCTGCTGCTGCTGGTATCCTTGATGTTACT
solcap_snp_c2_33625	PGSC0003DMB000000329	96696	UM	UM	PGSC0003DMG400022019	CBL-interacting protein kinase 08	retained	CAAAGGGTAGAGAAAATTCACAAAGGGGTTACTAGTTTACCGGTTTGTGG[A/G]TATAGTTATGCCAGAGATCATACATAATAACTATGAAGGCAGTCAATCTT
solcap_snp_c2_52890	PGSC0003DMB000000576	244003	chr04	50054983	PGSC0003DMG400002388	ATP binding protein	retained	ATACTGAATGATGATGATATCAACATCCATATCCCAACGCAAGAAATTCC[A/G]AGAAAAGTCACAACAGTGAGTTTTGAACAGAAATCAGATGATTTCCTCCC
solcap_snp_c2_48359	PGSC0003DMB000000605	104076	chr03	27051556	PGSC0003DMG400013856	Vacuolar invertase	retained	GAATGAAGAAGATATGGCTTGATGAATTACAAGTCTTGCAAGGGGAAGGA[T/C]CGAATATTAGCCGACTCAAGTGACCAAATCTTGACGGAGGCAGTCACGCT
solcap_snp_c1_13805	PGSC0003DMB000000222	381614	chr06	39700743	PGSC0003DMG400005188	T-complex protein 11	retained	ATGCCTGGTTACCAACCCCTCAGAGATAGAAGATATATCATCAAAATCTA[T/C]TACAAAGCTGTTTAAGCTTCTGGATAACATGGAGGATGCTGGTATTACTG
solcap_snp_c2_55785	PGSC0003DMB000000226	47992	chr04	58102214	PGSC0003DMG400004966	Receptor protein kinase CLAVATA1	retained	TAAGCATCAATTGATAGAGAGTTTGGTATTGCTCCAGTCAACTGATTGTT[G/T]GAAAAATCAAGAAGATTTAACTTCAGATTTGATAAACTCGTCGGAATTTT
solcap_snp_c2_5775	PGSC0003DMB000000578	145397	chr06	45309840	PGSC0003DMG400028929	4-coumarate--CoA ligase 2	retained	AATTCGCCAGAATTTGTGTACGCCTTCCTTGGTGCGTCGTACCTCGGCGC[G/A]ATTTCGACGATGGCTAATCCTTTGTTTACGTCTGCTGAAGTTGTGAAGCA
solcap_snp_c1_13396	PGSC0003DMB000000185	493794	chr04	43913121	NG	NG	retained	TTTGTACTTATCCTTCCTTTCAACCTCATTTTCCCATCCACAAATATCAT[T/C]ACCGATTTCATCTCTCTCCTCATTTCCAATTTCACTTTCACTTGCTGTCT
solcap_snp_c1_10477	MM	MM	MM	MM	NG	NG	retained	CAAGAATAGACTCATAGTCAAATCCCTCCAATGGGAGCCCTTCCAATGAC[T/C]TCCCTGTAATCCTCTGTAACGCCTCTTTTCGAATCGAAGCAGCTCTCATA
solcap_snp_c2_40836	MM	MM	MM	MM	NG	NG	discarded	TCCTGGATTTGGCCGTGAAGTGTTCACTGGATGAACAACAGGACAGACCG[T/C]TTATGCTGGAGGTGGTGAGAGAGTTAGAGAACATAACTTGCATGCTTCCA
solcap_snp_c2_37774	PGSC0003DMB000000461	282871	chr06	39102764	NG	NG	retained	CTTGAACAATATGGCTGCAGCTCAGTTCTAATATCTGCCTCAATGGTTCC[A/G]TGTGCATCATCTTCATGTTCATCATCCATTGAAAACTCCTTGTGTAATTC
solcap_snp_c1_449	PGSC0003DMB000000023	1731274	chr09	18099132	PGSC0003DMG400029207	WRKY transcription factor 6	retained	GAAGAGTAAACCCCAGATGACATAACATCGGGCGACGTCATACGGCTACC[A/G]GAGGCTTCAAATGTTGCCGGAGTGAGATGATCATGATCATGATCATTGGG
solcap_snp_c2_50875	PGSC0003DMB000000034	119980	chr12	56488940	PGSC0003DMG401029345	Isoform 2 of TMV resistance protein N	retained	CTAAGTCCTCGTCCTGCAAAATGTACAACACTAGCTCGTTGTTCCGCTTC[T/C]TTTACACTCATAGAATCAACAAATCTAACAACTGCATTAACGGTTTCAAG
solcap_snp_c2_56748	PGSC0003DMB000000398	113212	chr09	9277740	NG	NG	retained	CTGTCAACCCTGTTACTGCTACTGCTATTAGTTTGGGTTTTGTCCCACTA[G/A]TATTAGCTTCCCTTTCACGACTCGGATGAGGTTGACTCGAAGAGAGGAAA
solcap_snp_c2_17929	PGSC0003DMB000000099	989719	chr02	34816770	NG	NG	retained	TGTTTTCCAGAGGTTGTAAAACCTGATGAAGATGTCGAGATATTTCTTAA[C/T]AGAGGTCTTTCCACTTTGAAGAATGAGTCTGATGTCTTGATTATGGGAGC
solcap_snp_c2_30359	MM	MM	MM	MM	NG	NG	discarded	CTCCTTACCTTTTAGCATTCTTCCCAGTACCTTGAAGACAATAAATATAT[C/A]TCGTTGCCAGAAATTGAAATTGGAGGCGTCAGTTGGTGAGATGTTTCTCG
solcap_snp_c2_24612	PGSC0003DMB000000140	134833	chr12	6847920	PGSC0003DMG400013749	MAP kinase activating protein	retained	CTGCTACTCTCTCCACCACTTTCTGCACTGGTATATTCAGATTTTCTACG[A/G]TGCTTCTTCCTCCTAGAAGTTTCACTATCACTTACGCTTCCATTCAAAAG
solcap_snp_c2_13969	PGSC0003DMB000000174	551618	chr09	48070464	PGSC0003DMG400017222	Zinc finger family protein	retained	ATTTGATACCTTCAACATTTCCATAATTAACTTGCTGATACAGAAGCTCG[C/T]CTTTGGATTGCTGCTGCCCCATTGGAGAAGATAAAATTGAAGAAAATTAG
solcap_snp_c2_46710	PGSC0003DMB000000669	41673	chr07	6019332	PGSC0003DMG401019891	AMP dependent CoA ligase	retained	ACACACACGATTTTAACTCTATTTTCCTCAGCGTAACTCTTGATTTTATC[A/G]ACGTAGCAAGATTGTGTTACGATGAGCTTCGCGTTCGATGCTTTCGCTTG
solcap_snp_c2_4521	PGSC0003DMB000000120	184360	chr02	8530991	PGSC0003DMG400019837	Conserved gene of unknown function	retained	CTAAAGGAGAGAAGAACTTTTGTAAAATGCAGCAGGAGCTAAACCTGTTT[T/C]TGAGAAAGGAGGACAAGCAGCCCTTGAGGGCCTAGTAAAATCTCATTAAG
solcap_snp_c2_23729	PGSC0003DMB000000103	1419124	chr05	325030	PGSC0003DMG400028325	Heparanase	retained	TGAGCTTCAATGGAGTTCCATTTAGCAACAAGACATCACTCTGAATGTTG[C/T]CATCTTTTGGAGTCAAATGGTACTCTTCTCTTGGATGTATAGACTCAACA
solcap_snp_c2_43012	PGSC0003DMB000000298	15014	chr09	43758241	PGSC0003DMG402011377	UDP-glucuronate decarboxylase 3	retained	TTCTGATAGATAATCCGGTGAGCCACCTGAGACTGAGTCGACTCCGACGG[C/T]AAGTACGAATCGTAGATCCCGGTGTTTGCGTAGCTCGATCCTCCGGAACG
solcap_snp_c2_27930	PGSC0003DMB000000155	1213456	chr12	4560765	PGSC0003DMG400000333	Lycopene epsilon cyclase	retained	AGAAAAAAGCAATCTTTTTGGCCTATGAGTAGTATGAAAGTGAAATGTAA[A/T]AGTAGTAGTGGAAGTGAGAGTTGTGTAGTTGATAAAGAAGATTTTGCTGA
solcap_snp_c1_7980	PGSC0003DMB000000313	441124	chr07	45592953	NG	NG	retained	TTCTGGACTTTAGCATAAAAAGAGCCAGCTTCAGGTAAAGACAAGCAACC[C/T]CTGCTCGCCTTGAAAAGACAATTCTCCGGATCTGCATTAGCTTGGTTATA
solcap_snp_c2_14763	PGSC0003DMB000000290	11416	chr01	79757525	PGSC0003DMG400001662	Arginine decarboxylase	retained	GGAGAGACAGTTCATCGCCAGCAGGAGCTCTGGTTTAGACCCGGCTTCCA[G/A]CCCGAATCGGTATGGCGACCCGAATTTCACGATATCCTCCACCACGAACC
solcap_snp_c2_4715	PGSC0003DMB000000073	853117	chr01	77129418	NG	NG	retained	GTGGCATCATTGGGAGAAGGGGAAGCAAGGGATTATATTGCCCAAGTACC[T/C]GCTGGTAAGTATAAACGTGATGCTTGTGAGCTCGAAATCCAAGAAAGATG
solcap_snp_c2_7747	PGSC0003DMB000000220	1045158	chr10	37853126	PGSC0003DMG400033350	Gene of unknown function	retained	TCTGTAGAGATTGAGACATGCTATGAATATTGAGAACTCAAAACAAGCAG[C/T]AGTAATAGTGGCGTGGAGCAACATGTAGCTATGGACCTCCAAAAAGGGAC
solcap_snp_c2_7094	PGSC0003DMB000000277	352131	chr01	72097058	PGSC0003DMG400018231	Conserved gene of unknown function	retained	GGTGATGCTGAAGAAGGGGGTGCAACAAAGTACAGGGCAAGGACTTTTGT[C/T]CCAACTGGCCCAGAGATGGATACTGTTAGGAAAAACAAGCACATAATTGG
solcap_snp_c2_5713	PGSC0003DMB000000114	626177	chr12	57892572	PGSC0003DMG400004616	Invertase inhibitor	retained	AAGAAGGGTGTCCCTAAATTTGCTGAAGATGGTATGGATGATGTTGTTGT[A/T]GAAGCACAAACTTGTGAGTATAGTTTTAATTATTATAATAAATTGGATTT
solcap_snp_c2_45040	PGSC0003DMB000000181	1190100	chr04	47649418	PGSC0003DMG400012958	Conserved gene of unknown function	retained	ATCGGAACCTAAACCAACATACTAAAGGGGAAAATGAAGCTAGCACTAGC[T/C]GTGAAATCAGGGCAGCAGATGAATCTCAAGTAAGAGAAGGATCTGCAGAA
solcap_snp_c1_1918	PGSC0003DMB000000042	1904100	chr03	8636848	PGSC0003DMG400020918	Avr9/Cf-9 rapidly elicited protein 189	retained	TGATGATCGACCAAAATTACCGGTCGATGGGGTATCAATATCAACGACAC[C/T]ACCAGCACCAAGGATGGGAACAGTTCTTGCAATCGGCGGAAACTCTATGC
solcap_snp_c2_30297	PGSC0003DMB000000017	1712135	chr11	39822754	PGSC0003DMG400018565	Alcohol dehydrogenase	retained	ATAGTGCTTGGAGCTGGACTTGTGTTAGATTGGCAAATGAGTTATGTCCC[T/A]CTCATGTTTGGTAGAACACTCAAAGGATCAATCTATGGTGGCATTAGAAC
solcap_snp_c2_42525	MM	MM	MM	MM	NG	NG	discarded	CGCGAGGCCATCAATGCGCCGGACATAATCGATTCTCGTCAAAATTTCAA[T/C]ACAAGAGACTTTGCAAGGTTTCACAATCTAGGTTTGCCTGTTGCTGCTGT
solcap_snp_c2_11730	PGSC0003DMB000000410	284768	chr05	2078921	NG	NG	retained	AATCCAACGGGGAAACTTATTTCAAGAGATTGAAGGCGGTTATGAATTTC[C/T]GGTGTAGGAAACAGAGAATGATTAGTCATGCCATGAAAATTAACAACAGA
solcap_snp_c2_33511	PGSC0003DMB000000103	343091	chr05	1401063	NG	NG	retained	TTATAGAGAACAAACAATTGTCAGAAGCAGTGCTGGATTCCATAATTGGC[G/A]AGCATGGAGTTTCCCCTGCAGCAAAGTGTAGTATTGCCAAAAGAGTATCA
solcap_snp_c2_55835	PGSC0003DMB000000272	760651	chr07	4389962	PGSC0003DMG400027936	Sucrose-phosphate-synthase	retained	GAAGCATCAAGAGTTAATTCTTCAGCCTCTATTCTCCGCATTATCTTGTA[G/C]GTTGAGTTTATTTCATCCTTTGACAAACGACCTTGTCGCAACAGTTGCTC
solcap_snp_c2_45505	MM	MM	MM	MM	NG	NG	retained	TTTGGATCCTCCACCGTCCATGGCGGCCGGAATTTCAGCCTCCGCTGGTT[C/A]CCGAACTATTTGCCTCCGTCACAACCCGTTTCGCGGTCCAAAATCCGCCT
solcap_snp_c2_9383	PGSC0003DMB000000157	776998	chr07	38547091	PGSC0003DMG400013547	Sucrose sythase	discarded	CGTTCAGCAGTGTTTCCCCATCCTCTTTCCAACCCAATCTCTTCAAACTT[G/A]GATTCAAAATCGGAGTACGGAGTTTCTGAACTCAGGGTGCAAAGATATTC
solcap_snp_c2_7192	PGSC0003DMB000000277	147388	chr01	72301801	PGSC0003DMG400018263	Serine/threonine-protein kinase PBS1	retained	TCTAGCTTTCACGTGCCTCGAAGATGCAGGAGCTAATAGGCCAACAATGG[C/G]TGAGGTAGTGAAAGAGATTGAGAATATCATGGAAATAGATGGATTGAACA
solcap_snp_c2_30955	PGSC0003DMB000000488	211817	chr01	81285208	NG	NG	retained	ATTTGTGCGTGTTTTTGATCACACTCATACTCATAGTCACAGCTACGACG[G/A]CCGCGGAAGATCCGTCTACAATCCTATCAAGATTCCAGCAGTACCTTCAG
solcap_snp_c1_5956	PGSC0003DMB000000062	2145575	chr03	41333859	PGSC0003DMG400024561	Ser/Thr protein kinase	retained	TTGGATGCAAGACGCAATGTAAAGATAGCAGATTTTGGCTTGGGCAACAT[C/T]ATGCGAGATGGCCATTTTCTGAAGACTAGTTGTGGAAGTCCAAATTATGC
solcap_snp_c2_55010	PGSC0003DMB000000321	683907	chr01	4361201	NG	NG	retained	CGAGCAAGCCAGAGAGAACTAAGGGCTCGCAGTCTAGCAAAATAATCACC[G/A]ATAGCAAGAAGAGCACGAGCTGATTGGCGAGTTGTCAATATCCGATGCAT
solcap_snp_c2_27452	PGSC0003DMB000000240	695178	chr08	2995778	PGSC0003DMG400026290	FKBP-type peptidyl-prolyl cis-trans isomerase 3, chloroplastic	retained	CAAAAATATACAAACAGGTCATGGTATGTACTCGAAAAATCTCAAGTATT[G/A]ACACACATTATCATTTGCGCTGCAGCTTACAAAAAATTTGCCCATTGATG
solcap_snp_c2_36577	PGSC0003DMB000000073	1035549	chr01	77311850	PGSC0003DMG400025887	Thioredoxin M3, chloroplastic	retained	CATAGAAAAGGAAAATGCAATTACAAGGCACCAGCGAGGAAGATAATTTT[T/C]AAATAGAAGTAGAGTGTTATCCAATTTGCGCATATGCTACCATGACGTTC
solcap_snp_c2_26979	PGSC0003DMB000000309	368620	chr09	44979075	NG	NG	retained	CAGTAAACTCAAAGTTATGGCAGCTACAGCTAATGAACTCATCATGTGGA[A/G]CCCAGAGTACTTTGTAACCCCCACCCATTTCCTTATGGTGTCTCACGACG
solcap_snp_c1_1853	PGSC0003DMB000000105	839901	chr01	73339089	PGSC0003DMG400024925	Ribosome biogenesis protein bop1	retained	TCATGGACTGCAAGTTCCATCCTAGGCAACCATGGTTGTTTACTGCAGGA[G/T]CAGACTCTGTGATCAAGCTCTACTGTCACTAAGAAGATTACTCCAAAATG
solcap_snp_c1_16196	PGSC0003DMB000000251	228667	chr07	40875926	PGSC0003DMG400017394	Glucose-6-phosphate 1-dehydrogenase, chloroplastic	retained	AGGCGCAGAACTAGCTCATTGGTTGCTTTATCCATGTCAGTTCCAAAGTT[C/T]CTTTTGTACAAATTTCCGGGAACATGTCTGAACTGGACCCTGATCTCTGC
solcap_snp_c2_35999	PGSC0003DMB000000032	1442284	chr04	63070936	PGSC0003DMG400009873	Dead box ATP-dependent RNA helicase	retained	ATAAACGAATTTGCATGAAATGTAACTCCTTCTGATGAGGCAAAAAATGG[T/C]TTCTTTTCAGCAACATGCGTATCTACATCATCGTCACCATCCTCATCATC
solcap_snp_c2_18661	PGSC0003DMB000000076	1547717	chr07	52947704	PGSC0003DMG402022197	Fimbrin	retained	CAAATCAAACAAAGCATTTGAAGCTGGATCTATTGGAAGAAATTGCTTTA[A/G]GAATGGATCATCTCTTAGATAGCTGTTTATATGAGCAACATAAGATGATT
solcap_snp_c1_958	PGSC0003DMB000000161	1310595	chr09	20764821	PGSC0003DMG400029169	Conserved gene of unknown function	retained	GTAGAATTGGAAAGATTCAAGAATAGATGGAAAAAAGCTGCCAGAGAAGA[T/C]CAATGTTGGGTTGATCCCTTTCAGCGGCCTGTGAAACAAAAAAAGTGACT
solcap_snp_c2_35970	PGSC0003DMB000000032	1234360	chr04	62863012	PGSC0003DMG400003776	Conserved gene of unknown function	retained	GGTTGAATGCCACTTCCTTGACATGTTGTGCAAGTCAAACCACCAGCACC[G/A]TCACAGTTGATACACCGAGAGACTTCTGTCTCACCCACTCCAAGCTCCAC
solcap_snp_c2_28474	PGSC0003DMB000000048	88003	chr08	41391310	PGSC0003DMG400012110	Phosphatidylcholine transfer protein	retained	AGTGACACCAGAATTTCAACGAATACATGTATAGTATAATCTGGATTCTC[C/T]TGAACAGTGCAGCTCGACAGAAGGAAGACAACATAATATAACTCTAGCAG
solcap_snp_c2_2426	PGSC0003DMB000000060	104042	chr01	69870260	NG	NG	retained	GGCCGATTAGGGAGATAACCAGCATAAGGGTATTGCCCAAAATTAACTGC[T/C]GCATGAAGTGCTGAAGCTATCCATATAGTGATGGTGCAGGAATCTATGAG
solcap_snp_c2_30427	PGSC0003DMB000000302	21783	chr07	50570268	PGSC0003DMG400019257	Chloroplast thiazole biosynthetic protein	retained	TTTGGAGCTATGATGATATCAGGACAGAAGGCAGCTCACCTCGCCCTACG[G/A]GCGTTGGGATTGCCCAACGCCCTTGATGGAACTGCAGAAACAAGCATCCT
solcap_snp_c2_5152	PGSC0003DMB000000328	286523	chr05	38548391	PGSC0003DMG400013684	Elicitor-inducible cytochrome P450	retained	ATCATCCAAATGTTCAACAGAAAATTAGGGATGAAATCTCAACTGTCCTT[G/A]AAGGTAAGTCAGTCACAGAATCAAATCTCCATGAGTTGCCCTACTTGCAA
solcap_snp_c2_46002	PGSC0003DMB000000504	33957	chr06	3761014	NG	NG	retained	CAGAGAAATCAGATGAAGGAGATTATATACTCTCTACTTCCAGCCTGCAA[A/G]GAACCTGATATGGATACAGGAGTTCCCTTCAAAGCAGATGCAATTATTGC
solcap_snp_c1_7805	PGSC0003DMB000000338	254678	chr10	4233308	NG	NG	retained	AGGGCACTGGGTAAAGTTGCACTGAAAAGCAGAGTCTGGCGATTCTCACC[T/G]AGACGGGTGAGAATTGTATGCAATTGCTCAGCAAAACCCATGCTAAACAA
solcap_snp_c2_31433	PGSC0003DMB000000168	560162	chr11	15384329	NG	NG	retained	TGCAGTAGGGAAGTCTGAAAATTTTCCATCGATAGATGTTGCTGTTGAAG[G/A]AAAAGGGAAGAAAGAATCTGATGTAACATATGAAATTTCTGATTCTGAAC
solcap_snp_c2_23387	PGSC0003DMB000000250	514632	chr07	39728073	PGSC0003DMG400011749	UDP-galactose:solanidine galactosyltransferase	retained	TCTCGTACTTTATCGAGCAATTCGTCAAAACCAGTCTTTTGGTCATCCGG[T/C]TTTCTCAGATCATCTGTCAGTTGGGATAACTTGAACTTCATCTCATCAGG
solcap_snp_c2_21332	PGSC0003DMB000000064	1790581	UM	UM	NG	NG	retained	GGAATCATCAAACTTTACCCTCTCCCCGGTGGAAAATACATTCCAGAAGA[T/C]AGCAGCAGCAAAATACAAGACTGATGTAAGCACCAAAAATCCCTTGAAAG
solcap_snp_c2_50305	PGSC0003DMB000000609	150620	chr05	4793836	PGSC0003DMG400031262	Methyltransferase	retained	GAGGCACTATCCTTTCTTTTCTGCCAAATAGCAGTCTCTCCCTTCTCAGA[T/A]ATCTTCTCCCAGCAAAGAAGTTTAGCAGCCTCTTCAATCTTCCTTTGTTC
solcap_snp_c2_12527	PGSC0003DMB000000096	707348	chr07	49074908	PGSC0003DMG400012395	Malate dehydrogenase	retained	GCCGGAGCATCCTATGTATCCCGCCGTGGATTCGCATCGGGATCCGCACC[A/G]GAGAGGAAAGTTGCAGTTTTGGGGGCAGCCGGAGGGATTGGACAGCCTTT
solcap_snp_c2_52857	PGSC0003DMB000000132	107621	chr08	6022566	PGSC0003DMG400023171	Cysteine synthase	retained	AATTTCCCCTTTAAGAGCTCAATCACTGGGTTTTTCCAAGCTTAATGGCA[G/A]CAGAAAAGTTGCTTTCCCTTCTGTTGTTTGCAAAGCAGTGTCTGTACCAA
solcap_snp_c2_3345	PGSC0003DMB000000627	169527	chr09	169527	PGSC0003DMG400008493	Receptor ser thr protein kinase	retained	CTAAGTTTCCATTTCCTATAGTACTCTGCTTTGTATTCCTCTGCTTCTCT[G/A]ATTATTTCCCTAACAATTTCTTTCTCCCTTTTCTCCTTCTCCTCCAGCCG
solcap_snp_c1_11554	PGSC0003DMB000000406	98410	chr02	26491505	PGSC0003DMG400010333	Glutathione transferase	retained	AACAACGAGAGTGCAGAAATAATACGCATGTTTAATAGTGAATTTAATGA[T/C]ATAGCTGAGAATGCAGCTTTGGATCTTTACCCTCCTCATTTGCAATCCCA
solcap_snp_c2_32900	PGSC0003DMB000000179	879387	chr04	22656507	NG	NG	retained	GATCCCAGCTTCTTCTCCCACAGACTTCTCAACAACTTTTGTTTTATAGC[G/A]CTGCTTTTCTGCCCATCTCACATACATCCTGAGAAGCATATCAGCCCAAT
solcap_snp_c2_45448	PGSC0003DMB000000468	369634	chr07	43727193	PGSC0003DMG400001084	Conserved gene of unknown function	retained	GGAATATTAACTCAGCAGGATATATAGAAAGGCTTTGCCTTATAGTGGAA[C/A]TAATGGCAATCTGTTTCAGAGAGAGAGATGTTATAGTGGCCTCTAAACTA
solcap_snp_c2_23256	PGSC0003DMB000000331	291425	chr12	51610338	PGSC0003DMG400043373	6-phosphogluconate dehydrogenase, decarboxylating	retained	ACCATTTTCACAAAATTCCCCGACCCACCTTCACCAATATAAGTAACACA[C/A]GGCCCATCCTCAACTTGAGCTGCAACCTTCTCAAGAATATCTCTAATATT
solcap_snp_c1_4109	PGSC0003DMB000000032	332807	chr04	61961459	PGSC0003DMG400003683	3-ketoacyl-CoA synthase	retained	GGAGGTATGGGTTGTAGTGCTGGTGTAATTGCCGTTGATCTTGCCAAGGA[C/T]ATGTTGCAAGTGCACAGAAATACCTATGCTGTTGTTGTTAGTACTGAGAA
solcap_snp_c2_48687	PGSC0003DMB000000078	1581251	chr12	46449287	NG	NG	retained	TTTCTCTTGTGTTGACTAGATATGACACAAGACGTCTGGCAGCGTACCAT[G/A]CTTGCTGAAGAGTAACTACCTATCAATGGTATCAGCTCTCTATGCTCTTT
solcap_snp_c2_3944	PGSC0003DMB000000177	932682	chr09	4805822	PGSC0003DMG402003899	PIP5K9	retained	AAAATATCCCCATTGGGATACATTTGATATCCTAAACCATGTTTAAGGTT[C/A]AACCGCCAGCGTCCCCTATAGATCACTTTATCAGGTCCAATATATGTCCC
solcap_snp_c2_53782	UM	UM	UM	UM	NG	NG	retained	GAGTGTTGTTCCTCCAACAAGACCAAAACTTAAGCTCACAACCTCAAATC[G/C]ATCTTTGCCAAAGTTCAAGATTTCTCTGTCNNNNNNNNNNNNNNNNNNNN
solcap_snp_c2_44303	PGSC0003DMB000000723	51901	chr08	26333269	PGSC0003DMG402009603	Choline/ethanolamine kinase	retained	GATTACATCAGTTATTTCTTCCTGCGCTATAATGAATACAAGAAGCAGAA[G/A]GAGAAAGTCCTCTCTTTAGCCAAGTCATATCTCTCGAAACCCGAGCTGGG
solcap_snp_c2_9359	PGSC0003DMB000000157	32965	chr07	37803058	PGSC0003DMG400013108	Metal transporter	retained	GGCGACTCTGATGGTGGATACTTATGCAACTTCGTATTACAGTAAGAAAA[A/G]TTTGAAAAATGGAGTGCTGGCCACTGAGGCTGGAGATGAACAAGGAGTTG
solcap_snp_c1_15698	PGSC0003DMB000000821	85733	UM	UM	PGSC0003DMG400031365	Phenylalanine ammonia-lyase	retained	CAATCAAGCACAAGGGCAGCCATGCTTGTTAGGATCAATACTCTTCTTCA[A/G]GGGTACTCTGGCATCAGATTTGAAATCTTGGAAGCTATCACTAAGTTGAT
solcap_snp_c2_28789	PGSC0003DMB000000379	243344	chr10	43837194	PGSC0003DMG400011433	Promoter-binding protein SPL9	retained	GGTGCTCTCTCTCTTCTGTCAAATCGGTCCTGGGGATCAAGGAATCGATC[C/T]CCAAGTCTTGGGGTTAACAGCCAAGTTCACATTGATGGGGTACACACCAT
solcap_snp_c2_25560	PGSC0003DMB000000126	118387	chr03	16778449	PGSC0003DMG400018515	Conserved gene of unknown function	retained	TACATTGGGAGATAAATTGTCAAAAAGATCAAAACTATGACATAAATATA[G/T]AGGCCTCCGTCAACAATTGAACCAAGGCCAAGAAAAACAGGGGGGGAATC
solcap_snp_c2_53957	MM	MM	UM	UM	NG	NG	discarded	TGGACAGGATCCTATCTCCTGCACAGACAAACTATTAGCACCTCAAATTC[T/G]TTCCAATGGCATAGATGTTGCACACTTTACACCACCACGACGGTTNACAC
solcap_snp_c1_3993	PGSC0003DMB000000133	1173910	chr11	8675683	PGSC0003DMG400009213	Sucrose transport protein	retained	TTTGGAGGAGGAAACTTGCCTGGATTTGTAGTTGGAGCAGTTGCAGCTGC[C/G]GCGAGCGGTGTTTTAGCACTCACAATGTTGCCATCTCCACCTGCTGATGC
solcap_snp_c2_53064	PGSC0003DMB000000446	377616	chr10	42268713	PGSC0003DMG401015894	Amt2	retained	ATACGAGCAAGAACAGAACCAGCCAACAAAATCATGGTAATAGCAGCAAA[G/A]GTGAAATGAAAATAGACATGTGCAGCCATAGGATAAAAAGGCTCATGCAT
solcap_snp_c2_36454	PGSC0003DMB000000665	159612	chr06	4370583	PGSC0003DMG400005335	Truncated NBS-LRR resistance protein	retained	TGTTTATGCTACGCGGTCACTATACTATTTCGAGATCTTGGTGTTGATCC[A/G]TATGTGCATGAACTTGATCATGATTCTGATGGAAAAGACATGGAAAAAGC
solcap_snp_c1_15012	PGSC0003DMB000000892	44904	chr04	52457454	PGSC0003DMG400006659	Conserved gene of unknown function	retained	CAAAACTTCAGTGCAGAAAATGTGGTAACAATATTGGAATTGCTTATGAT[A/G]ATAGTGCTTCTTCTTACCCACTTGTAGCCGATGCATCAGATACAGCCTCT
solcap_snp_c1_13246	PGSC0003DMB000000506	192319	chr10	43353441	PGSC0003DMG400007202	Transcription factor IIIA	retained	ACTATGAGATTTCAACCCAACAACATCTGGCCAAATAGACATCTCACATT[T/C]GATTATCCGATTCCATGGAGCCTAACCATGAGAGATATTCTGGTGTCTGA
solcap_snp_c2_57010	PGSC0003DMB000000950	2973	UM	UM	PGSC0003DMG400028044	Gene of unknown function	retained	AATGGACCTCGAGGTTCCTCAACGATGGAATCCCCTTTCTTTGACAGGTA[C/T]TGAACAAATTCTTGAATCCGAATTTCGATCAAGAATAATTGACTAGTAGA
solcap_snp_c1_10269	PGSC0003DMB000000433	146660	chr11	41907770	PGSC0003DMG400015551	Nudix hydrolase	retained	ACTCGAAGCTATCCTGTGCACTAGAATACAGTTGTTGAATTTCCTCTGAC[C/T]GAAGATTGCATTTGATGAAGAAAAAAGCAGTTGGTCTAACATTCAATACT
solcap_snp_c2_3135	PGSC0003DMB000000052	1225332	chr06	1419261	NG	NG	retained	AGAGCACAGATGAAGGCGTGGAAGTCCTTACTCGAAATTCATTTTTGTAC[C/T]GTTGACTGTGTTAAGCTTGCACTTTCTGTCATCCAGAGCCTGCTTGCAGT
solcap_snp_c2_2201	PGSC0003DMB000000060	882668	chr01	70648886	PGSC0003DMG400024772	Protein phosphatase 2c	retained	AGAAAGAATAGTTCTGGAAATGGGAAATATGATGGTAGAGATGCTGTTGA[A/G]GCTATGGCTAAAGAAGCCAAGAGAAATGACTTGATATTAAGGTCTTCAGG
solcap_snp_c2_13350	PGSC0003DMB000000148	437208	chr11	2030991	PGSC0003DMG400013286	Ubiquitin-protein ligase	retained	TGTAAGCTGTCAACGCAAAGTTTCACCGTCGGTTGAAGATCCTCCGGCGA[A/G]ATACTCTCGATTATCTCCGTTGAAAATTTCTCCCTTTCTAGAAACCCTAA
solcap_snp_c2_5463	PGSC0003DMB000000566	182867	chr12	58688510	PGSC0003DMG400023854	Conserved gene of unknown function	retained	AATGGTGTACTCGGCATCCAAAGGGGAACAGATCCTGGAGTTATGATATA[T/C]ATGCTTCCACTTGGTCGTGGCAAATCCAAGGCTCGGAGCTACCACAATTG
solcap_snp_c2_1718	PGSC0003DMB000000127	254947	chr03	36273483	PGSC0003DMG400015162	Nodulation receptor kinase	retained	CTTTACTGGTACTCTTCCTAGCATTAATCCGCCTGGTTTAGTGGATTTCA[G/A]TGTTTCGAATAATCAGCTAAATGGGTCAATTCCTACTGCACTTTCCAAAT
solcap_snp_c2_39453	PGSC0003DMB000000913	26409	chr04	56388010	PGSC0003DMG400031473	S-adenosylmethionine-dependent methyltransferase	retained	AGATAGTTCGGCCCACTAGTGGGAATAACATTCATGACCCACACTGACTT[T/C]CTAGCATCCAGTAGAGCAGCATTCAAACCACCAAAATGGGCATTCATGTC
solcap_snp_c2_37100	PGSC0003DMB000000040	291734	chr03	45601665	PGSC0003DMG400009163	Conserved gene of unknown function	retained	GTTTAGACCAACAGGAGGTTAGGGATTGGGCATCCTGTTTCCAAGGTCCA[A/G]CTCCATTGGTAAGTAGACTTTGCTTTCTGGTAGCATGAATTGATGCTTCA
solcap_snp_c2_11712	PGSC0003DMB000000410	355718	chr05	2149871	PGSC0003DMG401012961	Aspartic proteinase nepenthesin-1	retained	ACATTCTCAACGGAAGACGAACCGGAAAATGTGATACTCTCCGTCACAAA[A/G]TCTCCAACTGTATACGAGCCATCTCCGTAAGATACTTCGTATAAACAAGT
solcap_snp_c2_43743	PGSC0003DMB000000404	307063	chr04	56080349	PGSC0003DMG400030831	Transcription regulator	retained	CAAAAAGCCTATGAATTGTCTCAAAAGGTTTGGGGTAAAGAGAAAACTGA[C/T]AAAGTTCCAGTTGAAGTTGTTAAAGTGGAGAATGTAACTGCAAGTAAGGG
solcap_snp_c1_3557	PGSC0003DMB000000032	1839272	chr04	63467924	PGSC0003DMG400009891	Alpha-amylase	retained	TTGTATAGTAGGAGAAATATGTAAACTAGAAAAACTTGAGGAAGTAAAAA[T/A]AAGCTCGCAAGTCGAGCATTTAAATGTGAAGGATAGATGTTGAAAATACC
solcap_snp_c2_46480	MM	MM	MM	MM	NG	NG	retained	CCTTTCCGTTTTTGCTATAATTCCAGCAATCAAGACAACCACAAGAGGCA[A/G]TCCCTTACAGTGTAGGGCAACTTGTAACCCTGCTTCCTGTAGATCCGGGG
solcap_snp_c2_27048	PGSC0003DMB000000309	115737	chr09	44726192	PGSC0003DMG400031816	Pectinesterase	retained	ACCTGATCATCTTCTTGCAGCAGCTTCCTCCTGCCTACTCTCTCGAAAAT[C/T]GCTTGATTCCTTTTAGACATTTTCAACGGCAACTGTCCGTTTTTGAACAA
solcap_snp_c2_12807	PGSC0003DMB000000207	752433	chr09	22468553	NG	NG	retained	AGCTGCAAGATCCTGGCTCGCGTCATATGCCATAGCAATTGCAGCTTCTT[G/T]CTGGGTAGACACTTCATCAGTAGTATAAGGGTTTCCAGCTTCTACATTAG
solcap_snp_c1_10020	PGSC0003DMB000000262	376867	chr07	42562533	PGSC0003DMG400000689	Glucan endo-1,3-beta-glucosidase	retained	GGTCAGTATCGTAGACCTTCACACGCTCAACGCCTTGAGATTTCAACAAC[G/T]CTATAACTTTCACTGCTGATGGTAAGTTGTTAGCTACACGGCCATAGTTT
solcap_snp_c2_57946	MM	MM	UM	UM	NG	NG	retained	AGGGTCCAATATACTATCAACCAACTTCAAAAGAGCCTCCATCTCTTTCT[T/G]TATTCCTTGTAAGTCAAACCTGGCAAGCATAGGGAAGAAGTCTGATATGT
solcap_snp_c1_15470	PGSC0003DMB000000071	240906	chr09	1140252	PGSC0003DMG400023908	U3 small nucleolar RNA-associated protein	retained	TTCTCTTCTTGAGAGCTTCTTCCCTTTTCTTTTTGGCATTATCATGTTCT[G/T]CAAGCATCCAAGAAGGCGGACCTCTCTTCTTTTGTATATTGGTCCATTGT
solcap_snp_c1_6176	PGSC0003DMB000000110	630510	chr09	40489119	PGSC0003DMG400019323	Non-specific lipid-transfer protein	retained	AGACCAGAACCACCACCATTAACCAAAGAGCAAAGGCATTGAGGATTGGA[T/C]TGGACAACACTAGACAGGGATGTACAGCAAGTTGAAGATGGAGTGGATGA
solcap_snp_c2_3007	PGSC0003DMB000000319	622137	chr09	50321752	PGSC0003DMG400029633	26S proteasome subunit RPN2a	retained	TCATCAACAGCCATTGCTGATGCCGGGGCTTGTTGTCCAGTTGATCCACC[G/A]CCAGTGCTGGATGCAGTTGATGAGGGTGCATCGGTGAGGGACAGTACTTC
solcap_snp_c2_23942	PGSC0003DMB000000131	61738	chr11	61738	PGSC0003DMG400000994	Calcium-dependent protein kinase 3	retained	ACTCCAACAATAGTCCGGGTGAGCTCAGCTGCTTTTCTTTCTGTATAGTG[C/G]CCTCGTTGAATAATCCTATCGAAAAGCTCACCCCCGGCACAATACTCCAT
solcap_snp_c1_16406	PGSC0003DMB000000130	1459121	UM	UM	PGSC0003DMG400033335	Calcium-dependent protein kinase 8	retained	AGCAAAGAGAAGAGTTTCTTTTTTCCTCTTTTGACATTTCTTTTTCTTCT[G/A]CATTTGATCATCTACCTTCCTCCTTTCCGACTTGTATCGAGCCATCTCTC
solcap_snp_c2_14411	PGSC0003DMB000000038	1334280	chr12	14456567	PGSC0003DMG400005293	Conserved gene of unknown function	retained	TGCTACAATGGCTGAGGGGTAAGACATGGTTCTTGGTCCCGCACTAAATA[A/C]TCTGGAAGAGTCTGCACATGCATTCTTCTGGTCAATTGTTTGCCAATGCC
solcap_snp_c2_29261	PGSC0003DMB000000043	1919533	chr07	19448222	PGSC0003DMG400004459	Paramyosin	retained	GATAGCAGCAGCCACCCTCTTATTAGCTTGCTCCTCCGCCTCATGGGCCA[A/G]CTTGCTGAGATCATAATATTCTTCAAGAGAAAGTGTTACTCCAGATGGGG
solcap_snp_c1_14913	PGSC0003DMB000000069	1024115	chr05	39952742	PGSC0003DMG402017989	Cyclic nucleotide-gated calmodulin-binding ion channel	retained	GTGATAGAACGAAGAACACAAGCGGTGATCTTTAGCGTCCTGTCCAAATC[G/A]AGGCACTTTTTGTCGTTATCAATGACAGGAATGTAGAAGAACAACGGATC
solcap_snp_c1_14900	PGSC0003DMB000000001	672040	chr01	13403036	PGSC0003DMG401013065	50S ribosomal protein L3	discarded	ACAAAATGTCGGACACTGATGCTTGTTCCAACTGGAAGAAGTGCATCTTC[G/A]GTAACAGGAAACTCCTTCAACTTTCTCTTCATGGGCACACCTTGTGCTCT
solcap_snp_c2_6641	MM	MM	MM	MM	NG	NG	retained	GCTAGCTTGTTGCACTGACATGCAAACTATGTATTGGCTTCTGGATCGTG[C/T]CGCTTTTAGATCGATAGATGGCATAGAGATGCATGATTTATCACTGAATG
solcap_snp_c2_55033	PGSC0003DMB000000751	22629	UM	UM	PGSC0003DMG400031412	Endomembrane protein emp70	retained	GCTGCTATTCCCTTTGGCACAATGGTGGTGGTTTTTGTTATTTGGGCTTT[C/T]ATTTCATTCCCTCTGGCACTTCTTGGTACTGTTGTAGGAAGAAACTGGAG
solcap_snp_c2_47468	PGSC0003DMB000000487	153687	chr08	27089659	NG	NG	retained	GATGCACTAAAGAAAAGCAGTGCTGACACGATGATGCGGATTGCAGAAGA[C/A]CAATCTGTAACCAGCGTTTCTATAACTTGATCCAGGTGAGATGATTGCGT
solcap_snp_c1_2690	PGSC0003DMB000000034	626136	chr12	55982784	PGSC0003DMG400029372	UDP-sugar transporter	retained	ATGTACCTTGTGTTGGTTGAGAAGTCAGGAGCAGAGGATGGGCTTTCGTC[G/A]ATTGAGATCATGTTTTACAACAGTTTCTTATCTTTGCCATTTCTGCTATT
solcap_snp_c2_16170	PGSC0003DMB000000116	1061941	chr12	1972521	PGSC0003DMG400007821	Endosomal P24A protein	retained	ACTCTGTTCATTGAGCTCTTTTTTATCATGTCAAGTCTCTGGATGGGTCG[C/T]GTGTACTACGTCTTCGGATTCCTCCTCATCGTTATGATCCTCCTTGTTGT
solcap_snp_c1_14880	PGSC0003DMB000000401	528881	chr06	12381364	NG	NG	retained	TTGGAAGACTTGACATACCTGCATCTCAAACTACATATCTCACCCTAACA[C/T]AAATTCTACAAGATGGTATTGAAAAAGTTATCCTTCGCTCAAGCATATTC
solcap_snp_c2_34324	PGSC0003DMB000000008	1273062	chr10	47098700	PGSC0003DMG400011072	Ribulose bisphosphate carboxylase/oxygenase activase 1, chloroplastic	retained	AACGACTTCTCCACATTGTATGCCCCTCTTATCCGTGATGGTCGTATGGA[A/G]AAGTTCTACTGGGCACCAACCAGAGAAGACAGAATTGGTGTATGCAAGGG
solcap_snp_c2_45302	PGSC0003DMB000000035	157251	chr01	52466746	PGSC0003DMG400010664	1,4-alpha-glucan-maltohydrolase	retained	CCCAATTTTTCTAGTTAAATCATTAATTTCAGATTCAAAGGAAAATTATG[G/A]AGGTTTCAGTGATGGGAAGTTCTCAGGTGAATTTGGGTAGGAATGATTTG
solcap_snp_c2_22992	MM	MM	MM	MM	NG	NG	discarded	CATACTTTGTTCTATGAAGGTGCTAATTGTGCTTGATGATATAGATCACA[G/T]TGAGCATTTGGAGTATTTAGCAGGTGATGTTGATTGGTTTGGTAATGGCA
solcap_snp_c1_13068	PGSC0003DMB000000069	611803	chr05	40365054	PGSC0003DMG400007001	Protein kinase 2 beta chain	retained	TCCAACGCATCATTGATTCGTTTCCGATCCAACGGTCCACCGATCATCTC[T/C]GACTTCGATGAACCACCACCACCTCCTCCGCCACCTCCTCGATCTCTATA
solcap_snp_c2_15982	PGSC0003DMB000000251	541225	chr07	41188484	NG	NG	discarded	TACAAAAGGGCTTTATAAGCCAAACAAAAAGAGTTCCAACTTTATCTGCT[T/C]CCATTCATCTCACCATTACCTTTCAAATAATCGACAAAATTTTGAATGTA
solcap_snp_c2_56565	MM	MM	MM	MM	NG	NG	retained	CCAATGTTGCAGTAATAGCTTGTTTTGCCTTCAAATACATCAACTCAATA[A/C]AAGGCAAAATAAGTCCATACAAAGCTGCAGCCAAAAGTGTCATAATAAAA
solcap_snp_c2_388	PGSC0003DMB000000026	675588	chr03	42997851	PGSC0003DMG400014152	Hydroxycinnamoyl transferase	retained	CAGCCTGACTTGAAGGCTCTCGTCCGTGGTGCACATACATTTAAGTGCCC[G/A]AATTTAGGAATAACTAGCTGGTCTAGGCTGCCTATCCATGATGCTGATTT
solcap_snp_c1_7430	PGSC0003DMB000000204	871465	chr02	29114760	PGSC0003DMG400003086	AML1	retained	CTCTGTTGAGACTGCAACTTTGGACTGCCCCAGAGAAACTGTGGTCCTGA[G/T]AGTGTTTCAACAGCAGAACCATTTGTACTTGAAGCACCAAAAGAGGACAC
solcap_snp_c2_30513	MM	MM	MM	MM	NG	NG	discarded	AATTCTAGTAGTACAAGATTTGTGATTTACATTAAGGCGGGAACGTATTT[C/T]GAATATATTGATGTCGAAAGAAAGAAAAGTATGATAATGTTCGTCGGAGA
solcap_snp_c2_21066	PGSC0003DMB000000745	47174	UM	UM	PGSC0003DMG401007604	Eukaryotic peptide chain release factor subunit 1-3	retained	TCATTGCTAAGATAACCTCAAAACTTTCAACAAATTGCATCTCTTTATCC[A/G]TCATCTGGGTTAAGGAGACGGAAATAAGCTTAATCAGAATCCTCAAAATA
solcap_snp_c1_14676	PGSC0003DMB000000293	266931	chr09	12932836	PGSC0003DMG400026648	Ubiquitin-activating enzyme E1	retained	GCTGGTGATGCACAGGCCAGGGACATTTTGGATCGTGTTCTTGAATGCCT[C/T]GACAAGGAGAGATGTGATACATTTGAAGACTGCATAACCTGGGCTCGCCT
solcap_snp_c1_5411	PGSC0003DMB000000256	526740	chr11	13259982	NG	NG	retained	ATGCGGTATACCAATTCTACAATACTAGTACAACATACTCAATATTGAAA[C/A]GGGCTCACTGGGAAAAGCAAGAAGAAACCACCCCAAACAAGAATATATGG
solcap_snp_c2_40954	PGSC0003DMB000000541	202059	chr01	56862130	NG	NG	retained	TCAGTGCAGGGGCTACTTCTCATTATATCCACTTCATTATATGAGGTAGA[A/C]GCTTTTGGTCCCTGGAGAGCTGTGGTTGAATTAGTTTCAGAATTCTGTTG
solcap_snp_c2_41387	UM	UM	UM	UM	NG	NG	discarded	AACTTATTCTTGAGGTTAAGGACTTTGTTAATAAGCAATGCTCTAAGGTT[A/G]TGAAGAATTGATGTGCCATGATTCACTAACCAAGATGTCAAATCATGTGT
solcap_snp_c2_16995	PGSC0003DMB000000048	2041903	chr08	43345210	PGSC0003DMG401012339	BHLH transcription factor JAF13	retained	ACTAGGAAATACCACTCTGTATCAGTGAGATCTTCTGGAGATAATGAGGC[T/C]GACGGCCTTTTGGCCTGTGGCTGTAGGTCTTCTTCACTTTCACCTGTTAA
solcap_snp_c2_14857	PGSC0003DMB000000290	379051	chr01	80125160	PGSC0003DMG400001630	Peptidyl-prolyl cis-trans isomerase	retained	GGCCGCGTGGTGATGGAGCTCTTCGCCGATACCACTCCCAAAACCGCTGA[G/A]AACTTCCGAGCTCTCTGTACCGGTGAAAAAGGTGTTGGAAAGATGGGTAA
solcap_snp_c2_20942	PGSC0003DMB000000354	121180	chr11	6255655	PGSC0003DMG400019494	Beta-fructofuranosidase	retained	GTCTCAAACTGCATTACACTTGGTGTATTACCAAGAACTGTATCGAAGCT[C/T]TGGTCATTGTCACTAATCCATGATCCGTTTCCCTTTTCTGATGCAAAACT
solcap_snp_c2_50483	PGSC0003DMB000000277	781897	chr01	71667292	PGSC0003DMG400018248	Receptor kinase 3	retained	GTCTGTTGACATCCTAGAAGATGGCTGGTAGTCTAAACGATGAGTTATCC[C/A]AAAAAACTGCTGTTTTTGGTCTCAAGGTCTGGCAATTGATCGGAATTTTT
solcap_snp_c2_50391	PGSC0003DMB000000590	76337	chr02	34030793	PGSC0003DMG400021720	Binding protein	retained	AAAGCGTTCAACTTCTTCTCAAACATCTTAGCCCGTCGAAGGGCGTCCAA[G/T]GCCTCTGCCTGCTTTCCAGAACGTTTCAAGTTTAATGCCTTTAATTTCTC
solcap_snp_c1_15533	PGSC0003DMB000001004	30162	UM	UM	PGSC0003DMG400015130	Defensin P322	discarded	CCAATTAAAGACTAAAAGACAAATTTTATCCATAATATTTCAAAGCAAAA[A/G]AGCAAAAAATACATCACATGAAGAAATTAACAAGTCTAGTGCACCATAAT
solcap_snp_c1_6157	PGSC0003DMB000000013	2139147	chr04	26931857	PGSC0003DMG400005353	Alpha-glucosidase	retained	TCAAGTGGTACTCCAGTTGCTCGCCCACTTTGGATGGAGTTCCCTGGAGA[C/T]GAAAAATCTTTTAGCAATGATGAGGCTTTCATGGTTGGGAATGGTCTTCT
solcap_snp_c2_8513	PGSC0003DMB000000072	1486106	chr05	45558910	PGSC0003DMG400023508	Kinase	retained	GAAGTCGAAATGCTGTCTCAGTTTAGACATCGCCATTTGGTCTCACTGAT[C/T]GGTTACTGTAATGAAAAGAATGAGATGATAATCATTTACGAGTACATGGA
solcap_snp_c2_13322	PGSC0003DMB000000371	548476	chr09	3767094	PGSC0003DMG400001776	Zinc finger family protein	retained	CTGTATCAACTTCCATTGACCACTCCAGAAGTACCAGCTTCAGCTCGACG[C/A]GTTTGACTTTCTACCTGAGGCGTAGGAGTAACTTCTGATGATTGATTTGG
solcap_snp_c2_32704	PGSC0003DMB000000402	419262	chr08	1367651	NG	NG	retained	CCTCAAGCGAAACCTTTGGACTGAAAGATCTTTCATCATTTTCCATACTC[T/G]GTTTAAGCACAAGGCCAAAAGGACTAGATAAGAAACAGATATAACCAGAG
solcap_snp_c2_50549	PGSC0003DMB000000304	354117	chr07	9699709	PGSC0003DMG400029962	Peptide deformylase 1A, chloroplastic	retained	CTAAACCCAGAAACCAACCTGCTCGAGCAGTGGTAGAACTGTAATTTCTC[T/C]TGGATACTAAGTCAGTGCATACAGAAGGTCTTCCCTGCAGATTCCATTGT
solcap_snp_c2_56552	PGSC0003DMB000000270	136630	chr12	27616601	PGSC0003DMG402002368	BSD domain containing protein	retained	GTTTCTAAACCAGTGGCTGAGGCAACTGCCCAGAAAAATAAGAAGGCAAC[T/C]TCATCAACATCAGACCAGGATTTGGATGTTTTTCTCCTTGGAGAAGACAG
solcap_snp_c2_54369	PGSC0003DMB000000106	40481	chr05	44098524	PGSC0003DMG400019110	Chalcone synthase 2	retained	ATGCCTGGGGCTGACTACCAACTCACTAAGCTTCTTGGTCTTCGACCTTC[A/G]GTCAAGCGACTCATGATGTACCAACAAGGTTGCTTTGCTGGTGGGACTGT
solcap_snp_c2_38737	PGSC0003DMB000000145	916482	chr05	13592775	PGSC0003DMG400034305	F-box family protein	retained	TCAGGGTCCGAGCGCATGAAGTAAAGTTTACTACCGATGGACACTGTCTG[C/T]GACTTGAAGTTGAGTGCCAAAGGGAGCTTAATATTCGAGCTCATGGTTCC
solcap_snp_c2_18791	PGSC0003DMB000000297	775857	chr12	48856394	PGSC0003DMG400026456	Malic enzyme	retained	GTCTTAACGTAATCAAATATTTCACGAGTACACCATATCTGCAAGCTACC[A/G]TATTTTCTTTTCAGTCGCCTGTATATTACTAGCAGGATCGAACATAAATT
solcap_snp_c2_48371	PGSC0003DMB000000605	107910	chr03	27055390	PGSC0003DMG400013856	Vacuolar invertase	retained	GCCTCCCATTACACATTCCTCCCGGATCAACACGATTCCGGCCACCGGAA[A/G]TCCCTTAAAATCATCTCCGGCATTTTCCTCTCCTCTTTCCTTTTGCTTTC
solcap_snp_c1_12118	PGSC0003DMB000000104	892053	chr01	55761383	NG	NG	retained	TACGAAGGTGAAGTAGAACCCCATCCTCAGAGTCCCTGGGAACTACATGA[T/C]GTAGATAGTTCATGGGAGCAACCTCAACTTGACTTGGAAAGCAAAAATAG
solcap_snp_c2_26515	PGSC0003DMB000000326	657341	chr09	14210328	PGSC0003DMG400005419	RAB11G	retained	ATTTCAAAGGCTGTTTTCACATTAGTAGAGTCGAGAGCAGATGTTTCAAT[A/G]AAGAACAATCCTTCCTCTTCTGCAAGGTTTTTTCCGTCCTCTACACTCAC
solcap_snp_c1_1271	PGSC0003DMB000000392	445445	chr11	37948010	PGSC0003DMG400026338	Sec23/sec24 transport family protein	retained	CAACAACTTCATGGGAAAGGACATCAGGTGCAGGTCAAGGGTTAGATGGA[A/G]TTTTCCTGGGCGGAAGGGGTTTTGGATCTGCAATGGAAGCCCTTTTCAAT
solcap_snp_c2_49323	PGSC0003DMB000000206	149156	chr05	34811316	PGSC0003DMG400002328	Adipocyte plasma membrane-associated protein	retained	TTTAAGTCCCAATAATGTATCTCTCCCAATATATTTCCAGCTCTGCCAAG[C/T]CCCATTTTTGTGCCTTCTTTTAATCCAACCATCTCTAGTGGCTGTATACA
solcap_snp_c1_13859	PGSC0003DMB000000322	196907	chr04	999642	PGSC0003DMG400005962	Sulfhydryl oxidase 2	retained	TTCCCAGTTGTTTGTTGATCCAACCTAGAAGGATATCAGCTGTGCGTCCT[C/T]TTTCAATGGTGAGTATTTCACTATTTTCTTGTTTTGGATCCCAACCAACA
solcap_snp_c2_19438	PGSC0003DMB000000258	853907	UM	UM	PGSC0003DMG400012066	DNA binding protein	retained	TTTCCTCGACTTTGAGAACCAGGATGATCAAAATCAAACTTCTCGGGGAC[T/C]AACTGACATGCCGGTTGACAAAAATCTACCTTTTTAACGGCTAATTTACT
solcap_snp_c2_37329	PGSC0003DMB000000575	168378	UM	UM	PGSC0003DMG400007496	Adenylate kinase isoenzyme 6	retained	GACAAGGCTCCAATTACTAATCCAACTGGTCAGCGTCTCCACATTTTTGG[C/T]AATATCTTCCAGAGAATCACTTCTTAGTATGATCACAATATCATCTGGAT
solcap_snp_c2_57813	MM	MM	MM	MM	NG	NG	discarded	GCTACGAGAAGACTTCAACCCCAAGTGGAAGAAATGTTGCAAGAACTGAA[G/A]CCTTCGCCGAGTTGTGTAATATCTGACATGTGTTTCCCATGGACAACTAA
solcap_snp_c2_15069	PGSC0003DMB000000004	1569553	chr02	44147408	PGSC0003DMG400001355	Mitochondrial processing peptidase	retained	GCCGTCGCCGCCACATCCTCCTCCACCCTGGCCATCGGTCCGCCACCACC[A/C]GATGCAATGATCTACGATCGATTGGCTGAAGACGTTAAACAAAAGATCAA
solcap_snp_c2_9988	PGSC0003DMB000000105	1424056	chr01	73923244	PGSC0003DMG400023751	Basic blue copper protein	retained	TAATTGATTTGGTAGTTTCACATAGCAAAGACAGAAATCTTCATTCCAGA[C/T]TCACAATGACCAGCATAATTGCAGATGAAATAGTTCTGTCCCTTTACTAG
solcap_snp_c2_29046	PGSC0003DMB000000273	403148	chr08	403148	PGSC0003DMG400012478	L-lactate dehydrogenase	retained	ACAACACATTTTTTGATCAACTATGTCATCATCATCTCCATTAAGCCTTG[A/T]TGGTCTAGACCTAAACCAAGTTTTCTTCAAATCAATCTCCAACGCTGATC
solcap_snp_c2_1950	PGSC0003DMB000000091	68375	chr06	49909684	PGSC0003DMG400012003	Cell division control protein	retained	GACTATCCTGTTATTTTGCTGCGACATTTTTCTTTTCCGTTGTTGCTATA[G/A]AGTTTCCTAAACAAAAATGTCTTTGAACTATTACTTTGTTTCTGGAAGCT
solcap_snp_c2_9925	PGSC0003DMB000000136	1462550	chr01	74320321	PGSC0003DMG400029760	Ribosomal protein L3	retained	GGGTATGTGAAGACCCCTCGTGGTCTTCGTTGCCTGAACACAGTCTGGGC[T/C]CAACATCTCAGTGAAGATATTAAGAGGAGGTTCTACAAGAACTGGTGCAA
solcap_snp_c2_43748	PGSC0003DMB000000404	333335	chr04	56106621	PGSC0003DMG400030834	Thylakoid lumenal 29 kDa protein, chloroplastic	retained	CTGCTCCTTTGGTACTTCTGAATCCAAGGAAGAACTTCTGGATCACTGGC[T/G]AGTAGGGTCTCTGTTGCAGCTTGATCAGGACCCAAGAATGCAGACATTAC
solcap_snp_c1_15536	PGSC0003DMB000000003	1790930	chr05	21844920	PGSC0003DMG400015900	Conserved gene of unknown function	retained	AGTGCTGAACCGGTATTGGCAGTGACAGGAGTAAATAATGAAGAAGACTT[G/A]GTTTCGGTGTTGATCCAATTAGCCATTTCTGCATTCTTCTACTTCCTTGT
solcap_snp_c1_6148	PGSC0003DMB000000119	485463	chr11	11552164	PGSC0003DMG400009282	Protein MYG1	retained	ATAAACCCACTCATATGGACAAAAACACAACCAGGAATTCCTGTTTCCTT[G/A]GATAGTTCATCGTCTCTTAAACCTCGCCACTGAGATGGAAGTGCTTTCCT
solcap_snp_c2_51549	PGSC0003DMB000000480	251354	chr04	38215985	PGSC0003DMG400010635	BOP/NPR1/NIM1-like regulatory protein	retained	AGGTGGTGGTGATGATGTGGCATTAAGGATCGACGTGCTAGGTTGGATTT[G/T]AGGCGTAGTTCTTCAATTTTGGCTACAACATCAATGGGAAGGTGTTTGGC
solcap_snp_c2_43513	PGSC0003DMB000000216	427832	chr05	8731927	PGSC0003DMG400013490	Prf	discarded	TCTCTCTGATGTCAAGCAATTGCTTAAGTTTGTCGAGACAGAGGTCGAAA[T/C]GATTTGTCTCAAAGTTCCAGATTCTTCAAGTTATAGCTTCCCCAAGATAA
solcap_snp_c1_2071	PGSC0003DMB000000578	156292	chr06	45320735	PGSC0003DMG400028931	Amino acid binding protein	retained	TTTTTAGTGCATCTTCTTCTTTCTTGATATTATTGAACTGAAATGGCTGT[G/A]GCTATGGTTTCTTGTGGAATGCCCACTAGTTTAAAACTTATAGAGAAGCA
solcap_snp_c1_1645	PGSC0003DMB000000377	108493	chr01	75864436	PGSC0003DMG400003106	ATP binding protein	retained	ACAATGTCATGCCTAGTTTACCACAAGCAGTGCCGACAGTTGCAGCGGCA[C/T]CACCAACTTTACAATCTCAGGGACCTCCAAAGGTGGCTGGTTATTCGGAA
solcap_snp_c2_58149	PGSC0003DMB000001256	2196	UM	UM	NG	NG	retained	ATTTTATCCACCACGATTAAAGGCCATCAAGCTTCACTGTAACAAATCTC[C/T]TTTTCAAAACATTCAACTCCAATATCCTCGCCGGAAAACACAAAAAAATT
solcap_snp_c2_54195	PGSC0003DMB000000158	138851	chr06	43861067	PGSC0003DMG400026107	Neutral/alkaline invertase	retained	CCCAACTTGAATCTATCTACTCTTTTTTCCCATCCCTGAAGCTGAAGTGT[C/T]TTCAACAAGAAGTTCTTGACTATATCTGGCTCTCCATTCATCAGGAAGGC
solcap_snp_c2_45319	PGSC0003DMB000000528	117162	chr02	25819858	PGSC0003DMG400009417	Kinase	retained	TACGAGTTTATTATCAATGGACCCCTGGATAGGTGGCTACACCATATTCC[T/C]AGAGGAGGTAGGAGTTTGGACTGGAGCATGAGAATGAAGGTCGCCACCAC
solcap_snp_c2_41412	PGSC0003DMB000000180	254583	chr06	46131319	PGSC0003DMG400004062	DOF domain class transcription factor	retained	GGAGAACCAAAACTCAAATGAGCAATGGAATACAGAGACGAAGATGGTGG[G/A]AACATTGCCGACATCCGGTGAGATGAAGATGGAACAGATGAGTACAGGTT
solcap_snp_c2_16996	PGSC0003DMB000000048	2040424	chr08	43343731	PGSC0003DMG401012339	BHLH transcription factor JAF13	retained	GTTGATCACTCCGTTATTTCGAAGAGGCCTAATTATGTCTCCAACGATGC[A/C]AAAAATGACACGAATATTGTTAGCCAAAAGCCTGATCATAATGCACTTGA
solcap_snp_c2_26712	PGSC0003DMB000000226	120567	chr04	58174789	PGSC0003DMG400004938	Xylulose kinase	retained	GATCATAATCCAAGCATGGAAGGGCATGTTTTCCCTAATCCCGTCGATAC[C/T]GAAAGCTACATGGTAATGTTGTGCTATAAAAATGGATCACTGGCTCGTGA
solcap_snp_c2_18667	PGSC0003DMB000000076	1540692	chr07	52940679	PGSC0003DMG401022197	Polygalacturonase inhibitor protein	retained	ATTGTTCCGGTGAGATTGGTGATATGATGGAATTGCAATGTTTCGAGATA[C/T]GGAAGGTCTCCGACGGCTGCCGGAATTTGACCGGAGATATTGGCTTGGAA
solcap_snp_c2_9380	PGSC0003DMB000000157	777628	chr07	38547721	PGSC0003DMG400013547	Sucrose sythase	retained	CAGACTTCGAATCTTGAGATCCATTTGCGCAACATTCCCTTCTCAGTTCT[G/A]AATGGAACACGAATTATATGAGAATGCTCTGCCCCATATACTTTCTCCAT
solcap_snp_c2_49317	PGSC0003DMB000000133	1391936	chr11	8893709	PGSC0003DMG400030209	BRASSINOSTEROID INSENSITIVE 1-associated receptor kinase 1	retained	ATGGATATGGAACAAGTTATACGAGCAATTCAGGTGAGCTTTTGGTGCAT[C/T]CAAGAGCAACCATCTCAAAGGCCAACGATGGGCAAGGTGGTTCAGATGTT
solcap_snp_c2_29534	PGSC0003DMB000000093	1387294	chr03	23308466	PGSC0003DMG400026477	Transparent testa glabra 1	retained	ATGTTTCATCCTAATCCTTCTGCTTCTCTCAAGACTAATGATATTCTTGC[C/T]TCTTCCGGTGACTACCTCCGTCTCTGGGATGTTACTGATACTTCTATTGA
solcap_snp_c2_51548	PGSC0003DMB000000819	74548	UM	UM	PGSC0003DMG400032528	Conserved gene of unknown function	retained	CTTGGCAACAAGCATCTCAGCCCAAAAAAGAATAGGATCTTCAAATTACC[A/G]ACACACATATAAATACTTGAGAGGCCTAAGAAGATGCTAGGTCTATAACC
solcap_snp_c2_35703	PGSC0003DMB000000004	3201332	chr02	45779187	PGSC0003DMG400012599	Rrm/rnp domain	retained	AACTCTGCATTTTATGTGGTTGCAATCCAGTAATTCCGCAAAGGATATTG[G/A]TGTTGGAGAAAATGTCACTCCAGCTTCAAAGCAGTCTTCAGATGTTAATG
solcap_snp_c1_7992	PGSC0003DMB000000733	22646	UM	UM	PGSC0003DMG400025492	Peroxidase	retained	CTCCAATTGAGCATTTGCATAACCTATGATTACACATAATACCAAAACAC[T/C]CATCAAATAGCTAAATGAAGCCATTTGTTATTTGCTTTGTCTCAAAGAAA
solcap_snp_c1_9014	PGSC0003DMB000000093	999875	chr03	22921047	PGSC0003DMG400003155	4-coumarate:CoA ligase	retained	AACCACGAATGCAAATTTCACCGGGTTGGTTGCGGTCAAGGGAGCCACCG[T/G]TTTCCGGGTCAACCACCTTGAGGTCCGCATTTCGAACCACAGAGCCACAT
solcap_snp_c1_10467	PGSC0003DMB000000760	130364	chr07	46225074	PGSC0003DMG400032820	Protein phosphatase 2c	retained	GCTACTATAAGTGTTTGACTATTTATCAGCATTGCAGTAACTGCAGTTGA[C/A]CCTCCTTTTCCCAATTCGAATGCTTTTGCCAGAATGTCTTTGTCTGTACT
solcap_snp_c2_5187	PGSC0003DMB000000328	350993	chr05	38483921	PGSC0003DMG400013699	Methyl binding domain protein	retained	ACAGATTTACGGCTTGGTATGCCAGGGCCTCCTCTCTTTGAACCTCTGAG[C/T]CAATCATTCAAGAAAAAGAGGACTCCTTCTAAACGAATGAGCAATGCTGA
solcap_snp_c2_51915	PGSC0003DMB000000248	79004	chr05	10130606	PGSC0003DMG400011723	Paramyosin	retained	CCATGGCAATGGCTTGGCTTAGATTCCGTAGGTATGAGACGTGTAGAGAC[A/G]CAACAAGAGGGTGCCAATGAAATGGAACTTTCTGAACCCCTTCTTTGACA
solcap_snp_c2_15603	PGSC0003DMB000000008	2593149	chr10	48418787	PGSC0003DMG400028261	Fructose-bisphosphate aldolase	retained	CGATAACACCGATGCGCACGCTGTATTAAACCTAAATTTTCCCACACATC[C/T]ATTTGTCTTTGATCTATCTCTCTCTGCAAAACTTCTCTTCTACACTCTTC
solcap_snp_c2_45489	PGSC0003DMB000000159	799467	chr03	20543030	PGSC0003DMG400010136	Stigma expressed protein	discarded	AGTACTCGATTCTCAGTATTCCCTTTGGCGGTGGAAGCGTATACTTAGCT[A/G]ATATTGATAACCGTACCGAATGCCCAAATGGCGTTGTGCAGGACAGGTCT
solcap_snp_c2_54862	PGSC0003DMB000000106	282441	chr10	50134194	NG	NG	discarded	GACTGCTGTAAGTCTGAGCATCATATCATAGTAGATATCCAGAACCATGA[G/A]GCATTTTTGCTTCGTGAACCTGACTGCTATTGAACCCCTGAATTAAGCCA
solcap_snp_c1_12899	PGSC0003DMB000000623	154762	chr11	41612812	PGSC0003DMG400025390	Apetala 2	retained	CAGCAACAACAGCCAGTTAAAAAAAGTAGGAGGGGACCTAGGTCCAGAAG[C/T]TCACAGTACAGAGGTGTTACTTTTTATAGAAGAACTGGTAGATGGGAATC
solcap_snp_c2_44249	PGSC0003DMB000000599	270389	chr10	3922463	PGSC0003DMG400021686	Conserved gene of unknown function	retained	TCCAAAAAATGAAGAAATCAAGTATTTTTGTAGCTTCCATAACTGCAGTT[A/G]CTATTTCTTCTTCCAATTCTTCATCCAAAGTTCGAATTTCTCATCATCAG
solcap_snp_c2_14425	PGSC0003DMB000000109	1552661	chr03	31870986	PGSC0003DMG401005575	DNA-binding protein	retained	ACCGACCCATGAATCTAATGGTGGCTCAATCTCCTTTCTTCACGATTCCA[A/G]CCGCTTTTAGTCCTTCTGGATTGCTTAATTCACCTGGATTTCTTTCCCCA
solcap_snp_c2_37550	PGSC0003DMB000000145	396448	chr05	14112809	PGSC0003DMG400021899	MADS-box protein 5	retained	TGATCTTGTTCTCTATTCTCTTTAGCTCAACCCTACCCCTTCCCATTTTT[C/A]TCTTTCTCTTTCTCTTTCTCAAACTCACAAAAGCACAAAACTCCTTTTTC
solcap_snp_c2_11590	PGSC0003DMB000000120	1214499	chr02	9561130	NG	NG	retained	GCTTGTTCAGTGTGGAAAGTGCCGTTTTTGCCGGTGATGCCTTGACATAT[T/G]ACGCGGGTGTTTTTATCAACGAAAACAGCGGGCGGCGGTGGTGGCGATCC
solcap_snp_c1_5797	PGSC0003DMB000000062	29838	chr03	39218122	NG	NG	retained	CTTGATAATATTTCAAAGCAAAAACCCCAGCTTTCTTCTTCAAACTTGTT[C/T]TGTAAAGGGTTCTTTTTCTTCAATGCAACCCCACGATCTCTACCTGTAAA
solcap_snp_c2_5091	PGSC0003DMB000000105	969954	chr01	73469142	PGSC0003DMG400004532	Chloroplast ferredoxin I	retained	TCTTCCTCAGCTTGATCAAGAATGTACACATCATCTGGACAATCAAATTC[C/T]ACTGCTCCTGAAGGTGTAATAAGTTTCACTTTGTATGTAGCCATACAAGT
solcap_snp_c1_12728	PGSC0003DMB000000020	3034677	chr09	49490481	PGSC0003DMG400011579	AG-motif binding protein-2	discarded	ATTCTTTCGGAGAACCCGGGTATGGTATTTGATCACCATAGCCCGGTTTC[A/G]GTGCTGGAGAATAGTAGCAGCACCAGCCACAGCAGTGGCAATGGTGTTGT
solcap_snp_c1_11475	PGSC0003DMB000000413	126590	chr07	41733346	PGSC0003DMG400006146	CONSTANS interacting protein 6	retained	ATGGACTCATCAAGGAGCTTTGAGGCTGGAAATAATGGAAGGACGATTCC[C/T]CCCCAGGAGGCATGCAACCGAATTGCTGCAGTGGTACAAGAAGCAGTGCA
solcap_snp_c2_2653	PGSC0003DMB000000035	780941	chr01	51843056	NG	NG	retained	CCTGTTATCAGCTCAAGGAAGACAACCCCAAAACTGTACACATCAGATTT[C/T]AATGTGAGTTGACCTGTCATTGCATATTCAGGAGCACAGTAACCATATGT
solcap_snp_c2_41440	PGSC0003DMB000000536	283990	chr01	41280923	PGSC0003DMG400024300	Transmembrane emp24 domain-containing protein 10	retained	TTTCTTCTTGTAATTTTGGGAATTTTTTTGACCCAAATTGAATCTCTAAG[A/G]TTTGAACTGGAATCGGGTCATACAAAATGCATAGCTGAAGAAATCAAGGG
solcap_snp_c2_11488	PGSC0003DMB000000577	207876	chr04	5372937	PGSC0003DMG400027740	Auxin-induced protein 5NG4	retained	GGGACAATAATAACACTTGGAGGTGCAACAATTATGACCCTTGTTGGAGG[C/T]CCAACAATTGGATTGCCATGGACCAAACATCATAACAATGTTCCTACTAC
solcap_snp_c1_11898	PGSC0003DMB000000263	638999	chr09	43085568	PGSC0003DMG400003807	Rrp4	retained	AATTTGGACTCCGTAATGGAGACAGTTACCCTGAGCTTATCTTTGAACCT[T/C]GGTGTACATGAGATGCTTGAAGCAGAATTCCATGTTCGAGTTGCTGAGCA
solcap_snp_c2_1108	PGSC0003DMB000000312	441385	chr10	2492764	PGSC0003DMG400021301	Conserved gene of unknown function	retained	CATGCTTGTCTTAATGGACAAGTGCACGGACCGGGCGGTTCGGGTTGCCC[A/G]AAAAATAGGCAACCATGTAAGTGAACCTTAGTCTTTCCGAATTGATCGAG
solcap_snp_c2_18265	PGSC0003DMB000000025	1187234	chr10	33450369	PGSC0003DMG400010512	Conserved gene of unknown function	retained	GTTCTTTGTTGAAGTAATATTATCCACCAAAAATGTTGCATTTAAGTTGC[T/C]TCCTCCCATGGTTGAATTTGAACAACTGATTCTTAAAGCAAGTGCTAACA
solcap_snp_c2_5901	PGSC0003DMB000000084	1330015	chr07	12545743	PGSC0003DMG400015952	Glucose-1-phosphate adenylyltransferase	retained	TTTACATTAGGTCCGGGATTACCGTCATAATGAAGAATGCAACCATTAAA[G/A]ATGGGACAGTCATATGAAAACTTGCTAAGTGTTCTTGCTAGTTGATCCTG
solcap_snp_c2_44095	PGSC0003DMB000000413	326407	chr07	41933163	PGSC0003DMG400006133	DGCR	retained	TCTAGTGTTGGGAATAATGCTGAGGGAGGTGGTGGTGAGGTGGATGGGTC[C/T]TTGAGTTTAGATGAGTTTTTTAGGAGGTATACGAGTGAGGATAATGAGAG
solcap_snp_c2_23254	PGSC0003DMB000000331	290862	chr12	51609775	PGSC0003DMG400043373	6-phosphogluconate dehydrogenase, decarboxylating	retained	CTTTCCAAATCCTTGCCATCTCTCCCAAATTCAAATTCCACCCTTTCTCA[G/A]AGCTCTTTGCCCTTAGCAAATTCATCCCCTGAGCATAACTACAGATTTTC
solcap_snp_c2_57242	PGSC0003DMB000000178	23043	UM	UM	PGSC0003DMG400024342	Cytochrome P450	retained	GATGTGGAACTGAAAGGGTCTCCTGAGGATGTAGAACTCGTTACGGGGGC[A/G]ACTATTCACACGAAAACTGGCTTGTGGTGTAAATTAAAGAAGAGATCAAA
solcap_snp_c2_38726	PGSC0003DMB000000730	164702	chr01	37897736	NG	NG	retained	AGGAAAATTTGAACCAAAGCCTTTTTCGGAATTTAGAATTAGAGAATACC[T/C]TCGTAAGTGTAAAATATTATTGCCAAACTCAAAACCTTCTGTAAGCGTAT
solcap_snp_c1_15452	PGSC0003DMB000000200	607071	chr01	27565583	PGSC0003DMG400007552	Conserved gene of unknown function	retained	ATGTTGTACCTTCAAAATGCTGGTTTTGTTATGTTCTTTAATTTGATGGC[T/G]AAGTAGATATAATATGTCACTATAAATACATGTGTTGTTTACTAAGTTCT
solcap_snp_c2_29742	PGSC0003DMB000000008	3295190	chr10	49120828	PGSC0003DMG400028224	Carotenoid isomerase, chloroplastic	retained	TTGAAAGGCATTCCCAGTAGTCCCTTAGGTGTTCCGCGTGGCATTGGTCC[A/G]TAGGTACCACTATCACGAGCAAGGTATCGTCTGTGGGTCTTTGGTGTTCC
solcap_snp_c2_5267	PGSC0003DMB000000042	2398404	chr03	9131152	PGSC0003DMG400014877	BZIP domain class transcription factor	retained	ACTCAGAGCCACAGCATCATCCGGTGGTGGCAGCACTCCTGACCTGACTA[G/T]ATCGGTCAAGTCCTTGCTCCCGGTGGGATCTCAGAGGTGCTCCACATCTG
solcap_snp_c2_44154	PGSC0003DMB000000008	3936505	chr10	49762143	PGSC0003DMG400028102	Nodulin	retained	ATGGAGAAGGTGAATTTGAAGAAAATTGGAAGCCAAGCAAAGGTGTTGGG[A/G]ACTATAGTAACTATGGGTGGTGCCATATTAATGACATTGTACAAAGGCCA
solcap_snp_c2_39409	PGSC0003DMB000000477	100400	chr12	52169970	PGSC0003DMG400004259	Thaumatin	retained	ATCTCTTATGCAACGCACCTATTAACGACCAATGTCCAAACGAATTACGG[G/A]CACCCGGCGGGTGTAACAACCCGTGCACAGTTTTCAAGACGAATGAATTT
solcap_snp_c2_48392	PGSC0003DMB000000474	243137	UM	UM	PGSC0003DMG400031391	ATP-dependent RNA helicase DB10	retained	CCTCACGCTTTTCATTATTTCTCTCTCTTTGGGTCTTGTAAACCCTAAAA[A/G]GGGAGATATCTTTGGAGGTGGGCGGCCACTATTTATATCTAAGGTCTTCA
solcap_snp_c2_32277	PGSC0003DMB000000509	190245	chr08	26697124	PGSC0003DMG400030116	Conserved gene of unknown function	retained	ACTTTGATACATTCTTTATTCTCAAGAGCTACAGATCGCTCGCGGACCGA[T/C]TTTCTTACATTTATCCACTCGTCTTCCTCCGGTCCAAATCCCACATATCT
solcap_snp_c2_49853	PGSC0003DMB000000067	1141713	chr07	28436930	NG	NG	retained	GTTGAAGAACGTTTAATCGAAGCTGATGAATTGATTAGTGCTGATGAAGT[G/T]TTCTGCACAGGCACTGCAGTTGGTGTTGCTCCTGTAGGTAGTATTACTTA
solcap_snp_c1_15962	PGSC0003DMB000000104	139207	chr01	55008537	PGSC0003DMG400001121	Cysteine desulfurylase	retained	AAACCCTAACCCTAACCTGAGTTTTGATCCTAAATGGAACCGGCGAACGA[C/T]GATGACCACCGAGCTAATGGCTCCGACCACAGCCATTTGGCTAAGAAACC
solcap_snp_c1_9583	PGSC0003DMB000000010	2516414	chr01	65530563	PGSC0003DMG402000056	Bypass1	retained	CTCTTGAGTCTCCCTGCTAAGGTCTGCTCAAATGAATTCAACAGAGCAAG[G/A]AGTTTAGGAGACAAATATGAGCCCTTGGGTGATAATATCATTTTAAACGG
solcap_snp_c1_403	PGSC0003DMB000000038	262438	chr12	13384725	PGSC0003DMG400029157	ABC transporter B family member 26, chloroplastic	retained	CATATTGTCTGTCCTCTTCATTCAGAAGGTTCTATCTAATCTAGTGCATA[G/T]GCATTGCTAAATTTGCTGTGTAAAATAAAATATACCAAGCCATCTCTAGT
solcap_snp_c2_7423	PGSC0003DMB000000244	82099	chr02	40630222	PGSC0003DMG400030625	Receptor protein kinase CLAVATA1	retained	AAAGATCGGGCCTTTATAATTGCAGCAACAGCAAACACAATAGAACAGAC[A/G]AGCAAACCAATAACAAGTAAAAGCTTCATCGAAGGCGATAAGGCTCCTCG
solcap_snp_c2_30254	PGSC0003DMB000000364	127047	chr08	23393095	PGSC0003DMG400020780	Brittle 1 protein	retained	TGGAGCCCCAAATGAGAAATAGACATACTCCCATCCTTTTTACACTCCAA[C/A]GCTTGTATATCCCTTCTAGCCATCAATCTAGACTTCCCCACAAAAAACCA
solcap_snp_c2_18502	PGSC0003DMB000000497	184366	chr03	41602054	PGSC0003DMG400019511	NAD-malate dehydrogenase	retained	TCAGTTGGCTCAACCACATCTCTTGGTTGCAAAGGGAGCTCAATATCACA[G/A]TCAAAAGCCTTTGGTGTGAAATTCAACTCCAAAAACAACATTAGGAGTTT
solcap_snp_c2_12216	PGSC0003DMB000000010	2027443	chr01	65041592	PGSC0003DMG400000164	Cytidine/deoxycytidylate deaminase family protein	retained	CTTTGCTCCTGGTTCTTTAGATGAAAGAACAGAATGCTTTGTTGACAGCA[A/C]GAAGGAAGAAACAACAACTGCATCATTTTCTTGTAACAATTTTGAATAGT
solcap_snp_c2_55278	PGSC0003DMB000000126	637346	chr03	17297408	PGSC0003DMG400009081	Pectin methylesterase 1	retained	TTGCCTTGAATTGTTGGAAGAATCAGTCGATCTTCTCTCACACTCGTTAA[A/C]CTCTGTTTTCTCCGGCGATGGAGATTCGCCGACGGGATCTACACAGGACG
solcap_snp_c2_46523	PGSC0003DMB000000239	405387	chr01	53079383	PGSC0003DMG400022855	1-D-deoxyxylulose 5-phosphate synthase	retained	TATGTTAAATACTGTTGCTGCAATGTGAGATGGTGTTAGGCCAGCTTCCG[C/A]CAACTGATCAACAGGAGATCCATGGTCAATGTATCGATCAGGAAGAACTA
solcap_snp_c2_758	PGSC0003DMB000000287	118638	chr02	12977063	NG	NG	retained	CCAATTTTCGTATAGGGAATTTGTTTGGTTTTGAAGCTTTTTGATGACTT[G/A]ACAATTGGCCATATGCGACTTGTATTAGTACCGATATTATAGAGGATTTT
solcap_snp_c2_54671	PGSC0003DMB000000219	220834	chr03	28658505	PGSC0003DMG400011929	Oxidoreductase	retained	GATGAAAAAACTCTCTCCAAACTTGTCGCGCTTCATCCATGAGCTCTCGC[T/G]GAACCCCATGATTAACAACCTGAAAAAATCCCCAATCTCGACACGCTTCT
solcap_snp_c2_50321	MM	MM	MM	MM	NG	NG	retained	TTGCATGGTGTTACTAGGACCCTTCTTACATACACCAACCCATCATCTAA[A/C]GTGATGGACGGAGATTTTGGAGGTTGTCTACCCTTGAGATACCCATCATA
solcap_snp_c1_9378	PGSC0003DMB000000001	2307309	chr01	15038305	PGSC0003DMG400012034	Conserved gene of unknown function	retained	CGAGAAGAAACTGAACAAGAGTTCTTGGAGAGGTGTGCCAAGACAGCCGC[G/A]GAAATGGAAAATGGAACCATTGTGGAAGAAGGTGATGCGGAAGATCAAGA
solcap_snp_c2_23354	PGSC0003DMB000000250	679967	chr07	39893408	PGSC0003DMG400015919	ARF8	retained	CACACAATACTAAGGTCTCAGATCTTTCCTCTTTGCTGCCACCTTTTCCT[G/A]GCAGAGAATCGTTTTCTGATTATAGAGGAGTAGAAGATAGCCAAAGCAAT
solcap_snp_c2_8278	PGSC0003DMB000000580	113747	chr05	44826405	PGSC0003DMG400008455	UPF0497 membrane protein 12	retained	CTAACTATTAGAGAACTTGCAATGCCTTCTCCAATTTGGTTGCAAAATTT[G/T]CCATACAAATTGCAAACTTTCATCCATTGTAGCTCTGGTTGACCAAACTT
solcap_snp_c2_41467	PGSC0003DMB000000342	474884	chr08	24515280	PGSC0003DMG400035559	Conserved gene of unknown function	retained	AATGGCGATTTCATACTAGCTGATTTCTTCATCTTCGTCGGCAACTTCAC[C/T]GGAGCTTCACCTGCTGACGGCTTCGTATCTGATCTGCTCCTGCTCACGTG
solcap_snp_c2_46510	MM	MM	MM	MM	NG	NG	retained	AAAGATTTGAAATTGTGGCTCCTAGAAATTTCTCTATGGTGTGTTTTAGG[G/A]TTTCACCATTAGCATTGGGAAACAAACAAGTGAACAAGTTCAACATGGAG
solcap_snp_c2_57625	MM	MM	UM	UM	NG	NG	retained	AACGTTTCTCTTCAAAACCTAACGGTCTCAGGCTGCAGAGAGTTTCGTAA[C/A]TTGCCACAAAGCTTGTACAATCTCCATTCTCTCAGGAGCTTACAAATACA
solcap_snp_c2_11404	PGSC0003DMB000000373	241745	chr07	37031590	PGSC0003DMG400007582	Cytochrome P450	retained	AAAGCGGTCCTAGAAATGATGTCTGCTGAAAGCTTGTGAAATTCTTTGTG[C/T]ACATCCATCTCAAACTGGTCTCTTGCACTTGTTACGTCTTCCCACTTGTC
solcap_snp_c2_54308	PGSC0003DMB000000077	652075	chr01	24863843	NG	NG	retained	GCACGACTTCTTCTGGAAAGTCCAAGTGAAATGCTAACAATTGCAAATGT[T/C]AAACATCCTTCTGTCAATGCACCTCGATGGATGTCAATGCTCAAAACAGG
solcap_snp_c2_26509	PGSC0003DMB000000466	40043	chr09	11514777	PGSC0003DMG400022055	Aspartyl-tRNA synthetase	retained	GTCTATATTTGGTAGGTCCCTTGTGCATTGCATCAAGGCATATAATGTGA[G/A]AAAAGGTGAGATTTTACTCTTGCCTTTTCCGAGCCCTTTGTTCATTGGCA
solcap_snp_c2_55557	PGSC0003DMB000000967	42356	UM	UM	PGSC0003DMG400001228	Cytochrome b5	retained	CGAATTCAATACTAAGAACCTTAAAATGTTGAACGTCTCAAGTTTAAAAT[C/T]TTGAATCCACACTCTATAGGATTGACTCAACAATCTATTACAACAAGAAC
solcap_snp_c1_10920	MM	MM	MM	MM	NG	NG	discarded	CATTGTGAAAATTTCCCACCAAACCTTAAGAAGTTAACATTGTGCAGAAC[G/A]TACCTACAATGGGAAGACATGAACATTCTCAGAAAATTACCTAATCTTGA
solcap_snp_c2_53566	PGSC0003DMB000000181	397547	chr04	46856865	PGSC0003DMG400012795	Cytochrome P450	retained	GCGTATACATTGACAATAATCCTCGATCCCTTTTGCACGAAGAAGCCATC[G/A]ACAACACAGTCTTGTATGGACTCATGAATTAGTAATGGTGCAGCAGAATG
solcap_snp_c2_53944	PGSC0003DMB000000821	85211	UM	UM	PGSC0003DMG400031365	Phenylalanine ammonia-lyase	retained	AGCCATTGTGGTGACGTTCTAAGAGCATAACGATCTTGCTTTGGTTTCTG[C/T]AAAGGATCCATTTCATGTAGCTTCTGAGCTGCCTTCACATAAGCACTCCC
solcap_snp_c2_49601	PGSC0003DMB000000144	88059	chr08	35218300	PGSC0003DMG400017508	UDP-glucose:solanidine glucosyltransferase	retained	CCTGATTGTATCTTCTCTGATATGTATTTCCCATGGACTGTCGATATTGC[C/A]CTGGAGCTCAAAATCCCCAGGCTATTGTTCAACCAATCTAGCTACATGTA
solcap_snp_c2_45770	PGSC0003DMB000000306	518757	chr08	28245261	PGSC0003DMG400002236	Exostosin family protein	retained	TCTACCACTCTAGGAGAGTTGACTTGAGAACCTCTTGCACATATGCAGTA[T/C]TTGCTGCTCTTCATGTACCGTAAATAGCTTGCCTTAGTTATTCCACCATA
solcap_snp_c2_34003	PGSC0003DMB000000563	122417	UM	UM	PGSC0003DMG400010877	Gene of unknown function	retained	TCCGCTCCCTTGATGATTTGAACTCACAACCTTCGAATCGAAAGTGAGGG[A/G]TGCTTACTATCTGAGCAACTTCTTTTAATCCAATCCACCATATGGACTAT
solcap_snp_c2_27780	PGSC0003DMB000000031	1715925	chr12	40860408	NG	NG	retained	ATAGCAGCATCCACTGACTGTTTGCGGAACAACTTGAGAATGTCTTCGTT[T/C]TCACTTTCCTCGATGGGTTCATCTTCTAGTCGGAATCCCCGAAGACCAAC
solcap_snp_c2_11364	PGSC0003DMB000000119	1347905	chr11	12414606	PGSC0003DMG400023282	Leucine-rich repeat transmembrane protein kinase	retained	CTCACCCAACTCCGATGGTATCGACCCGGAAAGTGAGTTTTTCTCTAAAT[A/G]CAAAGATGAAATTTGCTTCAATGAGCCAAGTTCAGATGGTATTATGCCAG
solcap_snp_c2_31487	PGSC0003DMB000000017	2931404	chr11	41042023	PGSC0003DMG400027380	Rar1 protein	retained	AACGCTGACCCAGTGTCCTAATAGATAGGCTCACGGATGAGCCACATATG[A/G]CTTGTTTGTTGCATCATTCATCAATCAACCATCGTTGCTACTGTGGACAT
solcap_snp_c2_54384	MM	MM	MM	MM	NG	NG	discarded	TCAACTGTAACAAGTTCCATATTTCTGCTTTTACTTCAAGAGTGGGCTCT[A/G]AGGTACTTGTATTAAGTATTAGAGTTTGTAAATTCCAGAATTTACCAAAG
solcap_snp_c2_5235	PGSC0003DMB000000042	2214156	chr03	8946904	PGSC0003DMG400014875	Conserved gene of unknown function	retained	CCATCATCTTAGGCCTATCAGTGCCATTCTCTTGCAGACACTTCTCTGCT[G/A]TTTCTCCGAATTTCCTCAGAGAGTTTGGGTTAATTTTACCTACAAGAAAT
solcap_snp_c2_10687	PGSC0003DMB000000032	2094895	chr04	63723547	PGSC0003DMG400009981	1,4-alpha-glucan branching enzyme	retained	AGGATTCTTGAGAACCTTGGCCAATATCAAAGCCATTGAGGCCATCAGTG[A/G]CATTATTGCTTGCATGACTGTGAACTACATCCACCAGAACCTGTAAACCC
solcap_snp_c2_47303	PGSC0003DMB000000243	470341	chr05	6038512	PGSC0003DMG400022624	Glutathione s-transferase	retained	GAGGCCTCATGACAAATGTACTAGGCCATGATCCTAATAATTTCACATCA[T/C]TTTCAGCCATGATCAAAGCAGAGTTAGAAACAGAAGATGCAATTTGTGAT
solcap_snp_c2_32954	PGSC0003DMB000000134	94410	chr11	9589105	PGSC0003DMG400029027	Mitochondrial prohibitin 1	retained	GGCCTGGTACGGATATCGAAGATGAAGGGCTTCTGAAGCCATGGGATCAA[A/G]AAATGAGTGCCTTCACCAACGGTTTTTTCAAGGACACCATTGAAACGGTC
solcap_snp_c1_7678	PGSC0003DMB000000345	68384	chr06	49184855	PGSC0003DMG400005889	MRNA-decapping enzyme	retained	CCAACCATGGCTGTAATTGATGGTCCTCTGGAGCCTTCATCGTCTACTGC[G/A]TCAAATGCCCCACATCTCCCTGAGGACAATTCCTTTGTGAACTTCTTCAG
solcap_snp_c2_682	PGSC0003DMB000000053	1980818	chr09	31057447	PGSC0003DMG400025401	Conserved gene of unknown function	retained	CATGCGCTCCTTGTAGCAGCTGCTTCTTTATATGTCTTGCTTGAATCAGA[A/C]CTTTTCTGTGATGGTGCTCAGGATGAGTTAATGATAAATAGAACATCAGC
solcap_snp_c2_55618	PGSC0003DMB000000218	754588	chr01	21514658	PGSC0003DMG400024057	PRLI-interacting factor A	retained	TGAATAAGAACAATGAAAACGAGGTTCAGGCATCAGATAATGCAATTGTT[A/G]AAGATGTTACCATGGAGGAGGCTTCTAGAGTGGATGCTGATGCGAATTTT
solcap_snp_c2_54811	PGSC0003DMB000000674	74357	chr01	49795853	PGSC0003DMG400001206	Peroxisomal enoyl-CoA hydratase/isomerase family protein	retained	TCAGGGAGTTTGGTCGGTTGATTGTGATACACGCAACCCCGCCGGGTTCG[C/T]GAGTAACCAGTATAAGCTTTTCCGGTGATGATTTCTCCATGTTATTGATT
solcap_snp_c2_55774	PGSC0003DMB000000226	49517	chr04	58103739	PGSC0003DMG400004966	Receptor protein kinase CLAVATA1	retained	GTGCATACAATAGCAATCCTCAAGACTTTGATTGCATCTTCCTTGAAAGC[T/C]TCAAGAATGCTTGAATCCACTATGCTTAATACACTTTCCTTGCTCTTCAA
solcap_snp_c1_11242	PGSC0003DMB000000322	21747	chr04	824482	PGSC0003DMG401005954	Conserved gene of unknown function	retained	AAAAAGCAACGCTAATTGCCATCGTTCTACAGCACATAGCTATAACAGAT[A/G]CCTATCAGTCTATCACTACTTCTCTAAACCAATAAACACTACAATGAATA
solcap_snp_c2_4344	PGSC0003DMB000000066	959876	chr02	11322837	NG	NG	retained	TTTGTTCATCGACAATGGCTCTTCAGATTGCGAAAAGACTTCTTCGGAGC[C/A]CTGCTAATTCAGCTGCACCGTCTATTAGGTTTTTGGATCGGAGCTTCACT
solcap_snp_c2_26893	PGSC0003DMB000000147	524339	chr08	4632532	PGSC0003DMG402005859	Conserved gene of unknown function	retained	TCAGGGGAACCAGCACCATTAGGACAGAAGACAAAGTACAATGATGGATT[T/G]TTTGAGAAGGCATTCATGACTCTATTCGCACGCAAGATGGAGAATTTTGG
solcap_snp_c1_16708	PGSC0003DMB000000630	15380	UM	UM	PGSC0003DMG400029189	Tetratricopeptide repeat protein	retained	CATACCGATTTGGTACTCCATATCAGCGATTTTCTCTTCTAAAGTTGGCC[G/T]GAAATGCGTGTCGCAATAATCGTAGAGCCATTCCACCATGTCATCGACTT
solcap_snp_c2_39848	PGSC0003DMB000000185	356775	chr04	43776102	PGSC0003DMG400001887	TLD family protein	retained	TTGTGCACAGCACCACACGGAATGCAGGATAGGTTTTGTACATATCTTTT[A/C]ACATGTTCAGCAACAATGCTACATTTGTATAGGTGTGTTTCTTTACATGT
solcap_snp_c1_364	PGSC0003DMB000000380	98164	chr09	41913371	PGSC0003DMG400027985	Dead box ATP-dependent RNA helicase	retained	GAGGGAGCCGCAGATGACGCTTGGGATGACTGATGTTTGTTGTCCACATC[T/C]TATGTGCCTCTACTCCGATAGTTGTAGTAGCAGTGGCAATGCCGTGATGC
solcap_snp_c2_47610	PGSC0003DMB000000243	894915	chr05	5613938	NG	NG	retained	CTTCTAAAGTTACCGAAAGAAAAGAGTTGTGATCCAGAAGATCCAGATAC[G/T]ATGGGCTTTGTGGATGTGCTACGAATGCTCGCACTGGAACTTAATTGAGG
solcap_snp_c1_2840	PGSC0003DMB000000072	1823273	chr05	45221743	PGSC0003DMG400023429	Actin-58	retained	GCGGGAGATGATGCTCCACGAGCTGTATTCCCTAGTATTGTTGGTCGTCC[G/C]CGTCATACTGGTGTGATGGTTGGTATGGGTCAAAAAGATGCTTATGTAGG
solcap_snp_c1_11999	PGSC0003DMB000000069	192267	chr05	40784590	PGSC0003DMG400007019	Transketolase 1	retained	ATTCCATTACAGATAGCTCCCATACCATGTTCACGAACACCAAATCTTAT[A/G]TTACGCTCCTCTGGGGTGCTCTTTTGGAAGTCACCAAACATTTTCATGAG
solcap_snp_c1_9825	PGSC0003DMB000000248	486248	chr05	9723362	NG	NG	retained	TCGCAAATGTCAACAACAGACACGCTGATAACAGATACAGGCACCATAAA[C/T]CTCTCATATCATTAGTCCTCTGCACGAGAGTATCGCAGCTTTACTCCTGT
solcap_snp_c2_33545	PGSC0003DMB000000103	238410	chr05	1505744	PGSC0003DMG400025099	PRF	retained	AGCCGCTCACATTTGGTTAAACTCAAGTTTTCAAGCTCAGGAAAAGCATC[G/A]TCTGAGATGGACCATTGTGAAAAGTTGATATTGTCCAATTTCAAGTACTT
solcap_snp_c2_39285	PGSC0003DMB000000322	708350	chr04	1511085	NG	NG	retained	GCTTCCTGGCCAGTTTGCAGAAATTGGGCTATCTCCTTGCGCATAAGTCT[T/G]AGCTGTGCATCTCTCTTGTTTTGTAATAATTTGATTCGTGAGATTGCCAA
solcap_snp_c1_13135	PGSC0003DMB000000180	572701	chr06	46449437	PGSC0003DMG400033051	Conserved gene of unknown function	retained	TCACCAGTGATTTGTCAGTTGTGGTTTCAGCATGAATCTTGTCTACATTT[T/C]CTAAGGGCAACGATGCTGGTTGATTACATGGAAGAAGTGCTCTCCCAACA
solcap_snp_c1_12858	PGSC0003DMB000000171	911220	chr01	34742341	NG	NG	retained	CGGTCCCCAGAGAGCACAATGGACATCATGCCATGGCATACGTGGATACT[G/T]TTTCCGATCTAATTCATCCTTCATGGTATCTTCCCAGGAATTTGGTTCAG
solcap_snp_c2_22040	PGSC0003DMB000000439	386668	chr09	46569013	PGSC0003DMG400006451	EPIDERMAL PATTERNING FACTOR 4	retained	TAGATTATTTCCACACTTGCACCTCCACGCTTCGGGGTAGTACTCTAAAG[T/G]GAAACTAAAACCGGGTTGAACCGAAACCCGAACCGGTTTACACGGCGAAC
solcap_snp_c2_19080	PGSC0003DMB000000201	700981	chr08	39352891	PGSC0003DMG400004800	Gene of unknown function	retained	GTTTGTGCAATTGCCATACCGACGTTTCCAACGCCGATGACGGAGATTTT[G/A]GTGTGGCGTTTTGTGGGTGAAGGAGGGGCAGCATTGGAAATTGACTTGAA
solcap_snp_c1_8914	PGSC0003DMB000000186	134800	chr12	15903167	PGSC0003DMG400021937	Rotamase	retained	TTGACATGTTTACTTGTTTATCATTACACTTGCAATCCACACACCAGTTG[T/C]ATTTTATTAACTTAACCAGAAGATAGTCTCAGCAATAAGTATCAGATGAC
solcap_snp_c1_4949	PGSC0003DMB000000017	520387	chr11	38631006	PGSC0003DMG400008091	Conserved gene of unknown function	retained	AGCTACACTAGGACTGTTAATGGTATACGTGTCTTGTCCATCAGACAACA[G/A]TATTATGCTGCTAACTGGATTTTTCCACTTGCGATCAGTCATGATCTTGG
solcap_snp_c1_10713	PGSC0003DMB000000032	1457155	chr04	63085807	PGSC0003DMG400009941	Receptor protein kinase CLAVATA1	retained	GGCGAACAATCATGGTGCAAATAACACAATCCCTTTGCAGCTTCCACAGC[A/T]ATACGGTACCTCGTCTCCCATTTCAAATGTGCTCCTTTGGCACCATGTAA
solcap_snp_c2_55849	PGSC0003DMB000000420	414111	chr04	48547469	PGSC0003DMG400000797	F-box family protein	retained	TACCTCAAGATACCCTTCATCAGATCTTTTCCCATTTAACCCTCCGTGAA[A/G]TAATCGTTTCCAAATGTGTCTGCAAATGTCTCAACGCTACTCTCTCTTCT
solcap_snp_c2_42308	PGSC0003DMB000000414	334240	chr03	3926290	NG	NG	retained	GCAGATTTCTGAAATAAAAATTGCTGACATTCCTGATGTTGATCTTTCTC[A/T]ACTTGGAGTTACAAAATATGGAAATTTTAGTGTGGAGGTGGTTGACCCTG
solcap_snp_c2_805	PGSC0003DMB000000706	45378	chr02	14591369	PGSC0003DMG401028079	N-acetylglucosamine kinase	retained	GGATCAGGGAGATTATGGATATCGGAAAAGGGAAGAAGTGGCATGCAAAC[G/A]CACACAGTGGAGGTAGTGCCGCCATCAACACCCAACATCACCTTGCAATC
solcap_snp_c2_14258	PGSC0003DMB000000695	125726	chr03	39069928	PGSC0003DMG400025342	Homeobox	retained	TGGCGAAAGAAGCTAGTGATTATGATTTCAGTGATGTGGGAAGTGTGAGA[G/A]CACCTACTCCCGATCACCATAAACATCATCACCCTTGCTTACAAATTCAA
solcap_snp_c2_27666	PGSC0003DMB000000115	1509386	chr09	37245968	PGSC0003DMG400015808	3-ketoacyl CoA thiolase 1	retained	TTAAGCTCAAGACCAGCAGACTTAACAGCAGCTGGGATTGCAACGGCTGG[G/A]CCAATTCCCATAACAGCAGGATCCACACCAACAGCAGCAAAGCTCCTGAA
solcap_snp_c2_56132	PGSC0003DMB000000783	13138	UM	UM	PGSC0003DMG400007665	Cinnamoyl-CoA reductase	retained	ACGTTTTACTAGCTTTGTGCCTAATCGAGTGGAAGCGTCCATTACACATA[C/T]TGTATTGAAAATACAATTGTAAGAAGCTGGAGCCATTTTGAGATTATAAA
solcap_snp_c1_6546	PGSC0003DMB000000174	304252	chr09	47823098	PGSC0003DMG400042837	Conserved gene of unknown function	retained	GTTTTATTCGTCTCCAAGACCGTCAAATCCACTAACGCCCGTTAGTAATG[C/T]TAATCTTACGACGTCGTTCGCTAAACCCGACCCGAAGAAGAAGGGTCAAA
solcap_snp_c1_11356	PGSC0003DMB000000285	634749	chr04	53707909	PGSC0003DMG401025066	Conserved gene of unknown function	retained	GATGATGGTGAATCAGATGATGAGTTTGAGAGTGGGAATGAAAGAACATG[T/C]TCTTGCAAGATAATGTAATTTTAGCTCCTTGTAGAAGGTTTCGTGGGCTG
solcap_snp_c2_14609	PGSC0003DMB000000608	132903	chr01	59384699	PGSC0003DMG400025257	Eukaryotic translation initiation factor 3 subunit	retained	TCACTGCACGGGTGAACGCTTATACTTCGATTCCATTCTTACAATAAGTC[T/G]CTCATGGAGATTTAAGTATTCGAGCTGTAGTTCCTCTCATCTTGATTATT
solcap_snp_c1_13658	MM	MM	MM	MM	NG	NG	retained	TCTCTTCATCTGAGATCATATTACAATAGAGAACAAAAAGAATTCAAGCT[T/A]ACAGAATATCATAGATGATATAAACAAACAATTCTCCGATACTTCATATG
solcap_snp_c2_33492	PGSC0003DMB000000262	377167	chr07	42562833	PGSC0003DMG400000689	Glucan endo-1,3-beta-glucosidase	retained	AAGCACTAAGAGCAACAGGAGAAGAGATTTTGATTTTGTCATGGAAATTA[T/A]ACTTAACAAGAGCTTGATGTACATTCTTCATGGCGGATACAAGAAAACGG
solcap_snp_c2_21247	PGSC0003DMB000000098	751179	chr01	2591084	PGSC0003DMG400021353	Serine/threonine-protein kinase PBS1	retained	ATTATCCGAATCAGATGGATCTCTAGGATGAACCACAAGAGCAGTTGGAG[C/T]TTGATGCTTATCTTTACTCTTCTTACAGACATAAATGTACAGTGGAATAG
solcap_snp_c1_4782	MM	MM	chr12	12762095	NG	NG	retained	GTGCCTGGGGATGCATCATGAATACGTGTCTTCTTTCTCGCCTTGCACCA[C/T]CCAGCACCTTGGCAGTTAAATACACCAACCACACCACTGCATTTGTTCAC
solcap_snp_c2_6465	PGSC0003DMB000000034	2150009	chr12	54458911	PGSC0003DMG400039789	UDP-glucose glucosyltransferase	discarded	CCTTCAGGTTTGGTTTTAATACCCTCTGGCAATTGAGATCTTTTCATTTC[A/T]ATCTGATCTGGTAAACCCGGAATCAAGAAACTTTCTGAATCCGAACTTAC
solcap_snp_c2_12252	PGSC0003DMB000000133	1003170	chr11	8504943	PGSC0003DMG400009235	Tetratricopeptide repeat protein, tpr	retained	TCCAAAACTTCAACATGGCCATGACAACGAATTCCACTTGTGTAGGAGAA[G/A]GCGGATAAAGAGAATAAAAAGAGCTCCTCAAAAAGATAATCAGCATAAGC
solcap_snp_c2_40032	PGSC0003DMB000000020	2525495	chr09	48981299	PGSC0003DMG400001555	Aspartyl/glutamyl-tRNA(Asn/Gln) amidotransferase subunit B	retained	TCGATGAGTAGGGCCATTGATTATGAAATTTCAAGACAGGTGGAACTACA[C/T]AACCAAGGCCAGATTGATCAAATTGTACAGGAAACTCGTCTATGGGAGGA
solcap_snp_c2_56402	PGSC0003DMB000000622	20008	UM	UM	PGSC0003DMG400021883	Reverse transcriptase	retained	TCCAGCAGAATTGCGAGAAGAAGTGCCTCCTCTGCCTCTGCCTCCGCCTC[T/C]GCCTCTGTTATTGTTTCCCCTTCCTCTTCCTCTTCCTCCGGTAGATCCAT
solcap_snp_c2_38428	PGSC0003DMB000000104	1445978	chr01	56315308	PGSC0003DMG400008991	Ubiquitin-activating enzyme E1c	retained	AAAAGAGTGATGGAGAGAGTCAGTGATGTAGATATCAAGTCACATTTCTG[C/T]CGGATTGAGGACAAACCTATAAGCTTCTACAATGATTTCCATATTATTGT
solcap_snp_c2_20124	PGSC0003DMB000000489	80544	chr03	35641258	PGSC0003DMG402031052	Polysialic acid capsule expression protein kpsF	retained	TCTTGATCAATAACTGGCAAGAACTGGACTGGAGATGGTGGAGATTCCAT[C/T]TTCTGCATTGCATCAGCTGCCATAGCATCTGGACCAATTGTCCTTGGTTT
solcap_snp_c2_48782	PGSC0003DMB000000083	155771	chr02	32119083	PGSC0003DMG400029732	Auxin repressed/dormancy associated protein	retained	AAAATCCATTTCTGTTGTATGCATGAAATTTAGGGGAAAATTGATGAAGT[C/A]AAATTAAAGTTGTATATATGAATCTAAAGATAATTGATGAAGATCCAGTA
solcap_snp_c2_43275	PGSC0003DMB000000035	1879027	chr01	50744970	PGSC0003DMG400035598	Conserved gene of unknown function	retained	CCTTCCATGTACAAGCTGCTGTTGTTGTTGTTGTCCCACAGGAGCTATGC[T/C]GGATTTCCCATTCATATTTTCCTCAGATGAAACCCAATGAGATGAAGATG
solcap_snp_c2_55902	PGSC0003DMB000000707	167858	UM	UM	NG	NG	retained	ACAAAAATCGGCGTAGCTCATCGGCTATTTCACCATCTTCTTTTTCATTG[T/C]GATCAGAAGGCTCAAGCACGTCATTCAAAATGGTGAGCAACAACTCTCTC
solcap_snp_c2_52188	MM	MM	MM	MM	NG	NG	retained	TGGATGCCTCTAGTTGAGTTTGTGGAGCAACCTCTAATCCAAGAAGACGA[C/T]ATGTTCAAGAAAATAATTGACATTTTCATCGCTAGACTAGGGAAGCGCTA
solcap_snp_c2_51096	PGSC0003DMB000000374	312067	chr03	26616489	NG	NG	retained	TGGCCATTATTTGTTCTATTGAGCAAGTTTTTGGGAACAGAAGAAGATAA[C/T]ACCGAAGAATCAGGAAGAGACCATTTAAGTTTGGTAGAATCCTTGCTCTT
solcap_snp_c2_19627	PGSC0003DMB000000132	1116544	chr08	7031489	PGSC0003DMG400013720	Mildew resistance locus o 15	retained	ACTAAACTAGAGCATGTAATAACTCAACTTGCTGGAGAGGTTGCTGCAAA[A/G]CACATCGCGGTAGAAGGAGATTTAGTTGTGAAGCCATCAGATGATCATTT
solcap_snp_c1_7495	PGSC0003DMB000000376	108453	chr12	50787035	PGSC0003DMG400028852	DNA binding protein	retained	TTAGATTCATGGCAGCCAAATATTGTATATTTGCAAGGAGAACATCTTTC[A/G]AATGATGAAGTTGGTTCACTTGTTTGGGGAGGTCTTGATTTGTCTTCTGC
solcap_snp_c1_14392	PGSC0003DMB000000409	440433	chr09	9022019	PGSC0003DMG400020363	Fructose-1,6-bisphosphatase	retained	GGCATTTATGGTTATCCTAGAGACCAAAAGAGCAAGAATGGAAAGTTGAG[G/A]CTTTTGTACGAGTGTGCTCCCATGAGCTTCATTGTGGAACAAGCTGGTGG
solcap_snp_c2_31375	PGSC0003DMB000000139	519800	chr07	23699164	PGSC0003DMG400024327	Leaf protein	retained	CAAGCCTTAAGCAAGTAAGCAACAAAAATGGGTCGAGCCCTGTCAATAAA[A/C]GAAGCCAAATAGTGCTGAGCAGATATAGTTCTTTTGCCGGAAGCATAAAT
solcap_snp_c2_41905	PGSC0003DMB000000442	251789	chr02	6874230	PGSC0003DMG400014936	Zinc/iron transporter	retained	GTTGAATGCGTATGCACATGTACCTCTTTTTCTTCATCACTATTCACAGG[C/T]TTTTGTTTCGTAAGATTCGATTTCTTATAAAAACTCGTCGCCAATAAATC
solcap_snp_c1_5217	PGSC0003DMB000000013	799018	chr09	21263539	NG	NG	retained	CCGGTGAAACTTGATTCACAGGATTTACTTCAGATCGGAGATAAGGAGTT[T/C]TATTTCCTTCTTCCAATTCGCAGTATCTTAGGTGGACCAATTGGGCCTAG
solcap_snp_c2_11746	MM	MM	MM	MM	NG	NG	discarded	CTGAAATGCAGTAGGCAAAGAATTGTCCAAGTAGATATCCAATAAATGTA[A/G]AACCCGAACAAGTTTTAAGTTATTAAGCAAACGGAAAGGATTCTTACGGT
solcap_snp_c2_57482	PGSC0003DMB000001159	20661	UM	UM	PGSC0003DMG400003446	Undecaprenyl pyrophosphate synthetase	retained	GGCCTTGACCAATTCTCAGTAGAAAAAGTATAAGCAGAAAGAACTTTGAC[T/C]CCCCATTTTGAACAATAACGACACAAATCTCCGAGCACTTTTTTTCCAGC
solcap_snp_c2_49651	PGSC0003DMB000000619	41925	chr05	41482645	PGSC0003DMG400016790	Homeodomain-leucine zipper protein 56	retained	ATGACAAAGAAACTGAACAGAGCAACCAATGCAACAATTCTAATACAGAG[C/T]TCAACTTTGATACAATAATTATGAATCCCTCAATTATTTTTACTGATTTC
solcap_snp_c1_10930	PGSC0003DMB000000469	347785	chr01	347785	PGSC0003DMG400022788	PLE	retained	AAAGAAAGAGCACCTGGTTCTGTAACCTCTGCCTCAGAAAGACGAAGAAC[G/A]CAAGTGATCCTCGATAACTTACTCTTTTCTTCTCTGGTTGTATCCATTAA
solcap_snp_c2_20074	PGSC0003DMB000000473	298857	chr03	35376211	PGSC0003DMG400033696	MAPKK	discarded	ACCACCACCACTACTACTACTACCACCACCGCTTCTACTACTACTATCTC[T/C]ATATCGGAACTTGAAAAGCTTAAGGTTCTCGGTCATGGAAACGGTGGAAC
solcap_snp_c1_15204	PGSC0003DMB000000548	266244	chr03	25517334	PGSC0003DMG400022917	Exostosin family protein	retained	CTTCGCATCTATCTTCTACAGTGGTCGTACCATTGATTACAGATCCAAAT[T/C]TCTGCTTTTCACATCCCTGCCACCGAGTAACGCTACGCCCTGCAGCAGCA
solcap_snp_c2_42475	PGSC0003DMB000000512	124759	chr05	44410660	NG	NG	retained	GTAATCTTCAAAAGTGTATCTACTTCCTGTTGATAATTTCTTCTGATTTC[A/G]GCCTGCTCTTCCAACTGTTCACCAAGTTTTATTTTCAGATCCTTGTGGTC
solcap_snp_c2_50281	MM	MM	MM	MM	NG	NG	retained	AGCACTAATGTTGTCGACAAATTGAACTTTGGCAAATGCTCTAGATCCTC[C/T]TTTGGACTGTTTAACCTCCAATGCACATACAGTTCCATATCCTGTATGTT
solcap_snp_c2_40094	MM	MM	chr01	38810424	NG	NG	retained	ATATGATGCAAACTTCAAAGCTAGTGAAGAGACGAAGAAGGCTACGACTT[G/A]GATCTCCTTCCCTGATTTGTTGCCAACTTTATTTGTGAAGGAAGTATTGT
solcap_snp_c2_55795	PGSC0003DMB000000226	46990	chr04	58101212	PGSC0003DMG400004966	Receptor protein kinase CLAVATA1	retained	TTCTTCAGCTTCGTAATTCCCGAAGGAATTTCACCAGTAAGGTGATTCAT[C/T]GACAGCTCTAAATCAATCAGCTCTGTAAGATTTCCAATTTCTTCAGGAAT
solcap_snp_c1_8013	PGSC0003DMB000000475	83655	chr09	24992997	PGSC0003DMG400002375	Pantoate-beta-alanine ligase	retained	AGAGCACAAGTCGAAGCAAAAAAGGGTCAGGTCAACTGCAGAGAGCTGAT[A/G]AATACTGCCATTCTTACCATATCTGAAGCCGGTGGAACGGTTGATTATGC
solcap_snp_c2_5594	PGSC0003DMB000000114	277135	chr12	58241614	PGSC0003DMG400004642	Lipoyl synthase, chloroplastic	retained	TGGAGATACTTGTACGCGTGGGTGTAGATTTTGTGCTGTTAAGACTAGTA[G/A]AAATCCTGCTCCTCCTGATCCTATGGAACCTGTTAACACTGCTAAAGCTA
solcap_snp_c2_49331	PGSC0003DMB000000672	148781	chr01	26582739	NG	NG	retained	TGTCCTTCCTTGAGATACCAGTTGAGGGGTGCGTGTTTCGTGTTTCATCC[G/T]CGACTGTAATTTCTTCATTAAGAGCTATAAAGGAATTGCTAATTCGCACG
solcap_snp_c2_37565	MM	MM	MM	MM	NG	NG	retained	TTACTACTCATGGTGTTTAGACCTTCAGGTGCTGGCTGCTTCACTTCATC[G/A]TAGAGCTGTTGAATCATATCTTTCAAAACTTCCTCAACCTTGAAGGACTT
solcap_snp_c2_2582	PGSC0003DMB000000035	447925	chr01	52176072	NG	NG	retained	GACACTGGTGAGCTGATGCGGTATAAGAATGAGTTGGGGGAAAGTGGAAC[T/C]GTTGGTCGAACAACACAAAAGCGAAAAAGACCTTACGGTAGAAAGTTGGA
solcap_snp_c2_22336	PGSC0003DMB000000087	352563	chr06	47540578	PGSC0003DMG400027017	Fructokinase 2	retained	AGTAATTAAGAAAGATAAAGGATATCTTATGCAGAATAATGTTTCCTCTA[C/A]TTACTGAACATATCTGTTGACAATATGAGCGCACTGCAAAAGTAAGCAAG
solcap_snp_c1_11539	PGSC0003DMB000000446	314108	chr10	42205205	PGSC0003DMG400015892	Conserved gene of unknown function	retained	GTGAAATGAACCTTGGATTTTTCTGAAGAGATGGCAGTAACTTTTACCCA[T/C]ACCATCACCTTTGTTTTCATTCCTTCAATCTCGACTAGCTTTCCCTTTTC
solcap_snp_c2_44932	PGSC0003DMB000000151	1235883	chr12	11729936	PGSC0003DMG400020386	Potassium transporter	retained	TCACATTATTAGCCATAAGGCTACCGCACAAAACAAATGTAGAGGGGTGA[C/T]AAATAAATAAAAACTCATCCATGGACAACCACCCTCCCTCTATAGTCTAG
solcap_snp_c1_16651	PGSC0003DMB000000485	259060	chr10	16988950	PGSC0003DMG400006504	Conserved gene of unknown function	retained	GGGCATTTATTAGTCCCATATCCCGATTGAAAGAAGTGATAATTGGGAGT[A/G]GTCGTCGTGGTTCCTTTATCCGAGGGAATGCTTCAACACAACGTTAAGAT
solcap_snp_c2_9724	PGSC0003DMB000000105	1244571	chr01	73743759	PGSC0003DMG400023793	Phosphatidylinositol-4-phosphate 5-kinase	retained	TTTTCAGAGAGGATTTCCTATAGTTTACTTAGAAGTTCAGGAAGCATATC[A/G]CAGAGGACTACATCACTGAGGGAAGACATTGCCCTCGGTGATTCCAGCAG
solcap_snp_c2_35563	PGSC0003DMB000000634	132424	chr03	9448146	PGSC0003DMG400008719	Peroxisomal targeting signal type 2 receptor	retained	TGCGCAGTGGCCACAGCTAGTTTGTTTTCGTAGAAGGGACTGAACTTTAC[A/G]GAGTAACCGTTAAATGGAGTTTTGAATACCGGCATCTTAGACGGACGGCA
solcap_snp_c2_31385	MM	MM	MM	MM	NG	NG	discarded	CTTTGCCTCAACCTAGTCTTGAGGTCAATCGATCTCAACCTCGTAACACT[A/G]AATCTCCAGCTCAATCTAATCAGTCCCAACCTATAAATCAAGAATTTGAA
solcap_snp_c1_5837	PGSC0003DMB000000099	1462094	chr02	35289145	PGSC0003DMG400016726	Pyrophosphate--fructose 6-phosphate 1-phosphotransferase subunit beta	retained	GCAGTTGTTCCTGAATTGCTAGGGGCAACAACTCAAAGAGCTCAAGGCAC[T/C]GAGGAGTAAGTTTCTTTTTCCAAACACCAGCTTCATCCACAACATCATGT
solcap_snp_c2_54220	PGSC0003DMB000000315	92721	chr06	33577106	PGSC0003DMG400019607	Conserved gene of unknown function	retained	TGTAACAAAAATGCCAACGGACAAACACCTCATACAACACTTCAAGGGGA[G/A]AATCAGTCTATAAGGGAAAAAAAAAATATTACAGTTGATACCAGAATTAC
solcap_snp_c1_8761	PGSC0003DMB000000048	92005	chr08	41395312	PGSC0003DMG400012111	Granule-bound starch synthase 1, chloroplastic/amyloplastic	retained	CCCACAAAGATCAAGTTCATTCCCTTTCCACAAACAATGGTAGCTGAGCA[T/C]CCAGGTCTCTTGGTCTCAGTTCTGGATGCCATCTTGGGTGTTACCTTAGT
solcap_snp_c2_5394	MM	MM	MM	MM	NG	NG	retained	TCTTTCTCATTTGATCTAGTCTACCTCAGATATTTTGCTGCAGAAACGTC[C/T]CGCTTTTCAAACAAAGCCGGTTGTCGGGAACTTGAAACTCTGAAATTCAA
solcap_snp_c2_5256	PGSC0003DMB000000042	2286526	chr03	9019274	NG	NG	retained	TTCGACATAACTTTACCGTCAATCTCCAGTTTGGAGCTGTTGATCTTACT[A/C]AAAGTGAGGAAATTTCCGGCGACCGAATCAGGAGGTGAGGCAAGTGGAGC
solcap_snp_c2_38293	PGSC0003DMB000000052	2185942	chr06	2379871	PGSC0003DMG400020656	RNA binding protein	retained	ATCCAAATTCTTAACTGCAGCACAGGAGGACAGTAACTTATAGCAGCACA[T/C]GTGACATTTCAGCCTGTAACCTTTATTGCCCCAATTTCCTCAATCTTTTA
solcap_snp_c1_5959	PGSC0003DMB000000497	179659	chr03	41597347	PGSC0003DMG400019510	Geranylgeranyl diphosphate reductase, chloroplastic	retained	ACGTACCCTGCTGCATCCCCAACTAATGCGACTCTGTCTTGCAATCTTCT[A/C]GGCCTTGGGTGTTCTGGAATTGGGTGAGCCTCAACTCGGATGATTTTCCC
solcap_snp_c1_1781	PGSC0003DMB000000631	137170	UM	UM	PGSC0003DMG400007647	MAPKKK7	retained	GCATGTAGAAGAGGGAGTATACTTTCATGCTTCTCCAGTCCAGGAAGATT[G/A]TGATATTCAAGCTGACCCGAGAAATGGCGAGATGGGGGTTCCTTCTCCAA
solcap_snp_c2_27831	PGSC0003DMB000000106	1036568	chr10	50888321	PGSC0003DMG400019195	Conserved gene of unknown function	retained	AAGTAGTCGAAAACATAGTATCAACATGACCAAAAAATTGTAAATCGGAC[A/G]TTTCATAACGTCCTGAATCGCCTGGAAGTTTCATATAAGAAGTCGAAGGA
solcap_snp_c1_10031	PGSC0003DMB000000262	770039	chr07	42955705	PGSC0003DMG400006432	Xyloglucan galactosyltransferase KATAMARI1	retained	GATTTCCGACGATTAACTGCTAACGATTCGGAATGGGGATCGAGTTTGCT[T/C]TACATGCCATTGATGAAGAATGTGTTCCGTTTATCAGTAGAAAAGCATCA
solcap_snp_c1_15218	PGSC0003DMB000000436	268565	chr10	51879810	PGSC0003DMG400017597	Conserved gene of unknown function	retained	CTCCATAGTTAGAAAGGTAAGACTAGTTATATGTGTTGCGATATATATTT[A/G]CTACTTGCTAGTGCATCTCATGGTTGTGAAACTTGTTTGCACACTGCTGG
solcap_snp_c2_41725	PGSC0003DMB000000506	352896	chr10	43514018	PGSC0003DMG400007170	Conserved gene of unknown function	retained	TTAAAGGTGGGCCTTTATTATCCTCCTTTGTATCCTGTAGAACCTCAAAG[C/T]TGGGTCCCAGCTTATATGTTGGAAACTGGTTATTGGTCAAGCTCACATCT
solcap_snp_c2_18872	PGSC0003DMB000000225	352592	chr08	31045681	NG	NG	retained	GTGGATTCTGAAAAGACATCAGAAGATGCTCCAGTTGAATGTAATGAACC[T/C]ACAGATACTCTTTCTGGTGATGTTTCAATCTCAGGCCTCAAACTCAATCA
solcap_snp_c2_13593	PGSC0003DMB000000217	216693	chr11	33706697	NG	NG	retained	AAGAAGTGCAAGTCCCTTGGTGCCTTAGCTATGGTTCATGCAGAAAATGG[G/A]GATGCTGTATTTGAAGGTCAAAAAAGAATGATCGAACTTGGTATTACTGG
solcap_snp_c1_7521	PGSC0003DMB000000250	280067	chr07	39493508	PGSC0003DMG400011740	SGA	retained	GCTCATCGGGTTAATTGAGGAGATCAAGCGTTGTGCTTTCAAGAAATCCT[C/T]TTGAAATTTTATGTTTTACTTATCACTTTGAAATAAATTTGGCAAATGGA
solcap_snp_c2_37411	PGSC0003DMB000000836	38965	UM	UM	PGSC0003DMG400025725	Conserved gene of unknown function	retained	TAGTAAAGAATATGTATGTAAGTGGAAAAGTATCAATGGCTATAGTGGAT[A/G]CTAGTTCACCTGCTAGTACTATTTCACAAAAGGGATGCTTTGTTTTGTGG
solcap_snp_c2_29945	PGSC0003DMB000000174	1069213	chr09	48588059	PGSC0003DMG400017252	DNA binding protein	retained	GCAATTAACGGCCCAACAATACTACCACCAACCACTTGTCCTTGGCCACC[G/A]GCCAAATAGACAGTTAACCCGGTCGAGCCAGGAGGGGCTGGACCGGGTAA
solcap_snp_c2_56611	PGSC0003DMB000000059	318410	chr03	29899978	PGSC0003DMG400016749	TMV-induced protein I	retained	TGTGGCCGTAAGTCAGATGAGCAATTCTCTATTTACGATTCTCAGTCCTA[T/C]CATGTTGTTGATGTAATTTAATTTGAGCTTATAGTGCTTTGTGCCCCCAG
solcap_snp_c2_39802	PGSC0003DMB000000294	311881	chr04	49012105	PGSC0003DMG400024109	Fructose-1,6-bisphosphatase, cytosolic	retained	ATCTATCAGTTTTGCTCTTCAGCAGCGTAGAGCTTTTTGATCTCCTCAAC[A/G]TCATCATAACTACCAAGAAATATAGGAGAGCGTTCGTGTATCTTCTCTGG
solcap_snp_c2_2551	PGSC0003DMB000000060	632011	chr01	70398229	PGSC0003DMG400024716	Translationally-controlled tumor protein homolog	retained	CAAGGCCTCAGAGAGTTGAATCAAATAGGCAAAATTGCTAATCAATAGAA[G/A]AGAACACTTTCAATTCAATCAGAGGGTCATTTGCTGTCCCACATAATAAG
solcap_snp_c1_9566	MM	MM	MM	MM	NG	NG	retained	AGGATTAAATCGGCTCCAAATGCTCTCATTGTCACTCTCCTCTCCATGCT[C/T]GTGTACGATGGCATAGTCAAAACCATTTTGTAGCCTTTCATTGCTGCCAT
solcap_snp_c2_5289	PGSC0003DMB000000368	424420	chr10	32023996	PGSC0003DMG400034096	EZ2	retained	TTGCAAGGCAAGGCTTTTGGTTGCAAATTGATGGAAGTTTCCAGTGCAAA[G/A]CCTGTGACAAATTGTGATGACACATTGGGGAAAAATGAATATGTGGGTGA
solcap_snp_c2_52209	PGSC0003DMB000000622	142969	UM	UM	PGSC0003DMG400021890	6-phosphogluconolactonase	retained	TGCACAAAATGTTCAGAGTAGGGCCAGGGTTACAAGTTCCCTTGTCAACA[A/G]AATGTACAACTGTATGGGGCACAAAGCATGTGGAACTTAGTACATTCTAA
solcap_snp_c2_42354	PGSC0003DMB000000019	231584	chr06	24006040	PGSC0003DMG400025283	Conserved gene of unknown function	retained	TTGAGAACTGATATTGATCTCATGGTAAACAGAGCGATACTTGACCCGGA[C/T]ACGAATACTAGGAGGAGGAGGACGGTTTTCAGAATCTGGGTTGCGTTTCT
solcap_snp_c2_52761	MM	MM	UM	UM	NG	NG	retained	GATGGAAATTGCAGAATTCCCATTCGGTACTTCAGTGCCATAGAGATCGA[T/C]AATGCAATTAAACACTCTACAACCAAAATGGAGCTCCGTGGTGTGGTTTT
solcap_snp_c2_34178	PGSC0003DMB000000341	357735	chr08	3731043	PGSC0003DMG400018462	Disease resistance protein	retained	AAGTAGAAGATGAAGTCGAATCGCAAGTAGTGCGGATTATGGAGAAGGAT[A/G]AACATATTCAAAAAGAGGCAAATGAGAGGCTTCGTAAGATCTTGGAACAA
solcap_snp_c1_2383	PGSC0003DMB000000034	1913047	chr12	54695873	NG	NG	retained	GAAATTCTAGATTCCAAGTCATCAAGCAAGATGCGCACAAATCCTGCAGC[A/G]TCTGCCTTCTGACCTGAAATATAACGTTCTGTTATTCCATGCATTGATAT
solcap_snp_c2_37339	PGSC0003DMB000000575	63121	UM	UM	PGSC0003DMG400024317	Storage protein	retained	GTGAGGTGCAGAAATGAGTGGACAATGTTTCAGGATCGATTAGCCAATGC[A/G]GATAAGGCATATTATGCACAAAATGGGAAAACCAGAGTATAACATGTGAC
solcap_snp_c2_51974	MM	MM	MM	MM	NG	NG	retained	TGAAAATCCACAGTATTTTGAAGAAATGGATCACCACAATTATTTAAATG[A/G]AATTGCAAAAGTGGGGCTAAATTAGCATAGTGCTCATAGCATATGTTAAC
solcap_snp_c2_50838	PGSC0003DMB000000323	92816	chr05	41119672	PGSC0003DMG400014607	Aspartyl protease family protein	retained	GAGTAGTGGCACAATCGATTTTGGTCACACGACGTTGGAAGGGTAAAATC[G/A]GGAATTCTCGGCTTACACAAAGGATGACTACAAGGAAGGACGGAAAAAGA
solcap_snp_c2_7223	PGSC0003DMB000000277	28349	chr01	72420840	PGSC0003DMG400018216	TMV resistance protein N	retained	TCAGGAGATGAAGGGACGGTGAAAGATAGAGTTGATCCAGCACTCTTGTA[G/A]CAAAACCAATCAGGAACCATGCTCCCAGGAAGATATATGCTGATCATTCC
solcap_snp_c2_21318	PGSC0003DMB000000064	2101998	UM	UM	PGSC0003DMG400006701	ABI3-interacting protein 3	retained	AGCATCAGAAGATTCATGCTTTTCCAAAGTCTGGTCCAGTTCTTTTGGAG[C/T]ATCATCACAGGCATCTTTGTCTGGCTTAACTGTTGCATCAGCTGATTTGG
solcap_snp_c2_55895	PGSC0003DMB000000216	14825	chr05	9144934	PGSC0003DMG400037460	Pto	discarded	ATCCAAGAAAGGGACTGACCTTGATCAAACCCATCTTAGCACAAGGATAA[T/A]AGGAACAGTGGGCTACATTGCCCCTGAATATGTTATAAGGGGACATCTGA
solcap_snp_c2_41392	PGSC0003DMB000000755	108870	UM	UM	PGSC0003DMG400004436	Triosephosphate isomerase, chloroplastic	retained	CTGTAACATCCAAGAAGGTAGCTGCTTGATAATTTGTCACGGGTTGTAGT[T/C]GTGGAAATAAATGGCTTAGAGAAATAGCAGTGCTGGAAGCATCAGATGGC
solcap_snp_c1_7994	PGSC0003DMB000000733	22209	UM	UM	PGSC0003DMG400025492	Peroxidase	retained	TTCAGCTTCAACTAATCTCTTCACAGCATCAATGAATGAGAAACCTCTTA[C/A]TGTCAGATTAGGATTAGCTAGTTTTTCCGTCTGATTTCCGTTAGTCGAAG
solcap_snp_c2_32120	PGSC0003DMB000000056	479456	chr12	8702619	PGSC0003DMG402029798	Ubiquitin-protein ligase	retained	CGGATGATCTAAAGCGATACTTGCTAGAAATTCTCAGTGCATTGGCTCTT[C/T]TGAGAGAAGTTAGGAGGACCATTTTGATTTCCAGGGGTGTTTGTTTTCTT
solcap_snp_c2_14366	PGSC0003DMB000000092	542680	chr01	67678282	PGSC0003DMG400027524	Conserved gene of unknown function	retained	ACTGAGGTGGGTTAACAATATTTTGCCCCAAGAATTGACCTTTTTGTTGA[G/T]AATTAGCATTATTCATCTGATTCATTTGGTATGCCAAAAGCTGCCCAGGG
solcap_snp_c1_3497	PGSC0003DMB000000032	2356905	chr04	63985557	PGSC0003DMG400009918	Conserved gene of unknown function	retained	CTGGCATGAATCACCAGACTCTTGGAATCTCCAGCATAACGAAGTGAGGT[C/T]TCCATTTTGTGTAAAATGCAGGTGTTCTTCACTGTAGAAGAATTCCCCAA
solcap_snp_c2_10008	PGSC0003DMB000000018	1131861	chr04	39566386	NG	NG	retained	TTATTAGCTACAGCTTCAGGAAAGGTTGAAGGGGTAAAAGCTGCTAAACT[T/C]GCCACTCCATTTGAGAAAACAAAGTTGGCTGCTTATACTCTAGGTGCTAT
solcap_snp_c2_58337	MM	MM	MM	MM	NG	NG	discarded	GTAACTACTCGTAGTGATTATATTGCCTCGATGATGGAATCTGTCGTTAC[G/A]TATAACTTGAAGGAGCTTCCACATGAGGATTGCCTCTCTTTGTTTCTAAA
solcap_snp_c2_53631	MM	MM	MM	MM	NG	NG	retained	ATAAACGCGGCTCCAGCAGCAAAAACACCTTTTCTCACAGTCTCACAAGA[T/G]ACAGGTCGATCATTAAACAAGAGCGATGATCTATACTTGGTATGATACGC
solcap_snp_c2_2871	PGSC0003DMB000000218	1018814	chr01	21778884	PGSC0003DMG400024055	Nematode resistance	retained	TTTGCTGGCCCAAAGGCAACAAATGGCAGGATGTTCAAGGTTGGGGTGAA[A/G]CTTTTGGTGAAATCTTATGTTTTTCTGCATTCTGGTTGGGTGTGTCCATC
solcap_snp_c2_53696	PGSC0003DMB000000524	348866	chr11	9435646	PGSC0003DMG400015128	Leucine-rich repeat-containing protein	retained	AAAAGACTCTCCATGACGCCACAGTCTACTACGCCTCCCTGGCTCCTCAA[G/C]TGACTCCTGGCGAACAATTTCTCTTCCCATATCTTGAATCAATTGATGCA
solcap_snp_c1_6183	PGSC0003DMB000000110	849027	chr09	40707636	NG	NG	retained	TGTGCAAGGATTGAATAGGAGCAATGTCCATCCGTATGATTTCTGCTCCA[A/C]AGGCAGCTTTCTCTACCAACTGTTGTTCTACTTATACTAGTATTAGGAGT
solcap_snp_c1_3436	PGSC0003DMB000000019	2733954	chr04	13225401	NG	NG	retained	AAGCACAAGGAGATATCAAGTTTAAAACTACCTGTCCTATACAATTTCCT[A/G]TAACATCAAGAGTTGCGCGCTGCAAGTGCTAACTTCTATTTAAGCTTCAA
solcap_snp_c2_11313	PGSC0003DMB000000156	570964	chr06	10956006	PGSC0003DMG400023950	SNF2 domain-containing protein	retained	CACTTGCACTTTCTATTCAGGCTGATCATGCTTATCGAACTGGTGAAATC[G/A]ATGAAATTGCCAGGTCTTACAAGAGAGAGTTGTTTGGAGGAAGTATCAGA
solcap_snp_c2_48197	PGSC0003DMB000000141	684504	chr02	27770265	PGSC0003DMG400021116	UDP-glucoronosyl/UDP-glucosyl transferase family protein	retained	AGGTGTAATATACAAAGGATGGGTACCACAGACAAAGATACTAAGCCATT[T/C]GTCAGTTGGCGGATTCTTGACTCATTGTGGATGGAATTCGGTCATAGAAG
solcap_snp_c1_8058	PGSC0003DMB000000126	336873	chr03	16996935	PGSC0003DMG400018527	Nucleic acid binding protein	retained	ATTGTTGGAGAGATCAAAGCAGCTAGAGAAGCTCTTGTTGAAGTGACATC[G/A]AGGCTTCGGAGTTTTACTTATCGGGAGTTCTTTCAAAAGGATATACCCTC
solcap_snp_c2_17060	PGSC0003DMB000000048	1762775	chr08	43066082	PGSC0003DMG400012329	BEL14 protein	retained	TTATTATCGTGATGCCACGAGCCTTGATGATCATCATGATGAGTAGTTGT[G/T]GTTGTCAACATATTTTCATGACTACCATGTTGGTAAAATTGTTCACTAAT
solcap_snp_c2_27606	PGSC0003DMB000000052	1336171	chr06	1530100	PGSC0003DMG400004153	Anthranilate synthase alpha subunit	retained	AGAAAGAGAGCGAAGTGGTCCGGTGACCGGAGAAAATGGAGGAGCGGTGA[C/T]CGGAGCCGGAGATAACCGGTCGGTGGTGAGATACGGCTAGGGTTTTCATG
solcap_snp_c1_6476	PGSC0003DMB000000229	231873	chr09	34011885	PGSC0003DMG400017653	STY-L protein	retained	AATTTGAAGTATTAAAAATGTGTCATTATCGGTTTTATCCAATACTCTAG[G/A]AGAAACACGGTACAGTTTACCATGAAAATTTGCAAATCTGTTACCGTGCA
solcap_snp_c2_24410	PGSC0003DMB000000361	126847	chr08	1664870	PGSC0003DMG400024139	Alcohol acyl transferase	retained	ATGTTGCTGGTAATAATGCATTTCCATGTTATGATAGAGAAGGATTTATG[A/C]GGCTGGTTGAGACTGCAAAGCCTAGAAATGATCCTGATCGTCACCGTTTC
solcap_snp_c1_15241	PGSC0003DMB000000622	167593	UM	UM	PGSC0003DMG400021891	SP1L	retained	GGGTGATTGGAAATTCTTTATCAGCTGCTGCCGCCCCCAAAGAGATACCC[T/C]AGAGAAGATCCACCACCAGGGGCCGCATGTACTTTGGTAGATGGCCGGTC
solcap_snp_c2_37611	PGSC0003DMB000000432	318089	chr06	33259515	PGSC0003DMG400029929	ATP binding protein	retained	AGCCTTGGCCAATCGGGTGTCACAGCAACTTTTAAGGGATCATGTGAAAT[C/T]GATTTCTTCGGTAGATCTCAACCCTTGTCCTCCCTTGGGAGGTCGCACTG
solcap_snp_c2_45700	PGSC0003DMB000000159	5747	chr03	19749310	PGSC0003DMG400015794	Cis-prenyltransferase	retained	AGGTTTCCTTGAAAGTAAATCCTAATCCCAAGGCGGTTTACAATGCTCTC[G/C]TCTTTTGTTAATTCATCAATCTTTTCCTGCATCAGTTTCATTAGCGATAC
solcap_snp_c2_19428	PGSC0003DMB000000518	240137	UM	UM	PGSC0003DMG400002290	Early-responsive to dehydration 4	retained	TAGACAATTTGGTGAAGATGCTCCCGTTTTTGAAACCGGTTGTTAAGCTG[C/G]AGGTCATCAAGACAGTGCTAGAAGCATATTTACCTCAACTTGCACTTATC
solcap_snp_c2_14470	PGSC0003DMB000000068	1686570	chr01	58731981	NG	NG	retained	TCACAGAATAATATTGATGATGCCAATTGAAAACAGAGTTGCATGTTGTT[C/A]GTAGACTGACTTTCTGATCCACTCTTCTCACATTTTGGCTTGCTCTTGAA
solcap_snp_c2_36650	MM	MM	MM	MM	NG	NG	retained	TAGCTCAAAGAAAGTATGTTCAAGCAATCCATAGTGTCACTTGTCATAAG[T/A]GATCCTACCTTTTCTGCAACATTCTCCCAAGAACTTGTTTCCTTGCTCAT
solcap_snp_c2_23396	PGSC0003DMB000000250	280771	chr07	39494212	PGSC0003DMG400011740	SGA	retained	TTGAAACAATCACCGTACCCTTTCCAAGGGTCAGAACATGAATTAATATT[C/A]GAATTGGAAATTTGTTTAGAACTAATTTCCGCTTCATATTTGTTGATAAA
solcap_snp_c2_12597	PGSC0003DMB000000096	394293	chr07	48761853	PGSC0003DMG400012409	3-hydroxyacyl-CoA dehyrogenase	retained	TCTTTTGTTGCAACACCGGTGTACAGTGTATGAAAAGCTTCGTTTATCAT[T/A]GGCATCAAAATTCGGTTTACTATGAAGCCAGAGTAATCCTGAGAGCAGAT
solcap_snp_c1_2531	PGSC0003DMB000000105	122106	chr01	72621294	NG	NG	retained	CTATGTTCAACTCTCCTCACATACAAGGCTTGGGAAGCAGAACAAGGAGC[C/T]AATATTGATGTAGACTCCAGTAACTTGGATGGACTCTCGCCACAAGTTGC
solcap_snp_c1_8353	PGSC0003DMB000000118	1566101	chr04	9008187	PGSC0003DMG400015005	Heavy metal-associated domain containing protein	retained	GTGGTAGAAAAGTGGAATTGATTTCACCTTTGCCAAAACCACCAGAAGAA[A/C]ATAAAAAAGAAGAAGAAAAGAAAGAGGAGTTGCCAAAAGTAGAAGAGAAG
solcap_snp_c2_4707	PGSC0003DMB000000073	848294	chr01	77124595	PGSC0003DMG400025878	Phenylpropanoid:glucosyltransferase 1	retained	AGCAAGAATTCATATGGGTAGTTAGGAAAGGCAAGATTCCAGAAGGATTC[A/G]AAGAACGAACAAAAGAAAAAGGATTAATCATAAGAGGGTGGGCACCCCAA
solcap_snp_c2_53376	PGSC0003DMB000000311	168620	UM	UM	PGSC0003DMG400006564	Alphavirus core protein family	retained	TTAAGAAAAGCACCAATTGGTCCAAAACTGTCCCAGGAATCATCTGAATG[T/G]CCCCCATCACTCGAATCCCCATCACCACCACCACCAATGCCAATGCTTCC
solcap_snp_c2_39031	PGSC0003DMB000000021	62178	chr09	5518517	PGSC0003DMG400024267	Bel1 homeotic protein	retained	AAACAGGTTGAGTTTCTTGTCTTTGGCAATAAATTCCTTTGCCAGAAATT[G/C]CAACAGCTCTTTCACAATTAATTTGACCATGCATATGATGTGAAGATTTG
solcap_snp_c2_4316	PGSC0003DMB000000137	671215	chr11	16860215	PGSC0003DMG400022931	Transcription factor BZIP1	retained	TTCCCAAACAAACAACTGTGGAATTTGCATCACCCTTGCAATTAGGAGGG[A/T]GCCCAGGGACAAGGCCTCCCATGTCTAATCCGTCTGCAAATACTAGTAGT
solcap_snp_c2_21363	PGSC0003DMB000000002	159443	chr04	57045683	NG	NG	discarded	TTGGAGGACCAGTCAGTTGCTCTGTAGAGGATGTGCCAGGTTCTTCATGC[G/A]CATTTGATTTGCTTTCTGTGTTTTGGACTACAACATCTAGCAGATTTAAC
solcap_snp_c2_46934	PGSC0003DMB000000204	172149	chr05	41960056	PGSC0003DMG400007233	CXE carboxylesterase	discarded	GACAACAACAATGACGTTGTCACTGATTTCTTCCCATACTATCGACTCTA[C/T]AAAGACGGTCGAGTAGAACGTTTCTACGAACTTGCTGGTAAACATGAAGT
solcap_snp_c2_32415	PGSC0003DMB000000490	27321	chr02	21889715	PGSC0003DMG400003324	Squalene epoxidase	retained	TGGGAGAAGGATCTGCCAGAATAACATGCCCATGGTTTGGGTATGGAAGT[C/T]GATCATTCTCCAATTCCAATACCAGACCAACAAAGCAAGAGGGAACATCA
solcap_snp_c1_7848	PGSC0003DMB000000004	2165405	chr02	44743260	PGSC0003DMG400001419	LO4	retained	GAAGCCATTCTGAGTTAATCAGCAGGCCAGAAGGTGCATATTCTAGACTA[C/T]TGCAACTACAACACCACCGCATATGATGAAAATTACAAGAATCTTTTTTT
solcap_snp_c1_7268	PGSC0003DMB000000012	370076	chr02	41735435	PGSC0003DMG400024953	Heavy metal cation transport atpase	retained	ACTATCAACATACCGTCCAGGTTTCGCGCACCTCCTGGAATATTGTCCCC[T/C]TCTTTCTTATCTAAAGGTTTGACTTCTCCCGTCAAATGTTCAATAGTAAT
solcap_snp_c2_44264	PGSC0003DMB000000599	190628	chr10	3842702	PGSC0003DMG400021665	Conserved gene of unknown function	retained	TTGAAGTCGTGGTGCTGAACCCCCAACTGTTTTAGCCAAGAATCAGCCAC[G/A]CTAAAAAGTGACATCAGCCTTTCTTGGTCCCTTCCGCTTCTATCAGAAAT
solcap_snp_c1_10858	PGSC0003DMB000000214	454269	chr03	670282	NG	NG	retained	GAGAAAGACGATGCATGTTAGACACAGAGTTTGTAGTCCTGGTAAAATTT[C/T]CCTGATTACTGGCAAGAGTTTGGTGTAATTGGCAGAATTTACATGGTGTC
solcap_snp_c2_18459	PGSC0003DMB000000062	1570603	chr03	40758887	PGSC0003DMG400024534	Conserved gene of unknown function	retained	AAAGATTGTCTTTCCCCATCGAAAATTTCATTGGTTGAAGACCCAAAAGC[G/A]CAAGTGCCAACATTCTCCACGAATGCTGGTAAACTGTTTCCAAGAGTACT
solcap_snp_c2_15337	PGSC0003DMB000000017	657812	chr11	38768431	PGSC0003DMG400008081	Auxin response factor	retained	CCCGTAGGAGAACTCAAATTTCCATTCTTGCTCATCTCTTCCCTCAAAAA[C/T]GCAGAAAATCCACCATAATTTCCTGCACCAGAGTTCCATCCAGAAGGGGC
solcap_snp_c2_45155	PGSC0003DMB000000652	164003	chr07	44008731	PGSC0003DMG400028961	Galactosyltransferase family protein	retained	GGGAGTCGTTCTTCTCTACAAAAACGGAGAACGTTTCCCAGCTAGGCCCT[C/T]GGTACTCTTTCTTTAGTGTTCCCTCCCTCTCTTCCCTGCTATATATATCT
solcap_snp_c1_9194	PGSC0003DMB000000017	1802301	chr11	39912920	PGSC0003DMG400018572	Disease resistance protein I2C-5	discarded	CTAGATTTGCAAAATGTGGTTGATAGAAAGGAAGCTGTGAAGGCAAAGAT[A/G]AGGGAGAAGAATCATGTTGAGAAGTTATCATTGGAGTGGAGTCGTAGTAG
solcap_snp_c2_34777	PGSC0003DMB000000842	45382	chr12	7075304	NG	NG	retained	TGAACCCAAGGCGCTCTAGGGTCTATGACTTTCCACGAGAAAAAGTCTGT[C/T]AGTCCTCCTCTTCGACTACGACCACTACAAATGTTGTAGTCATTAGAATT
solcap_snp_c1_16080	PGSC0003DMB000000690	85209	UM	UM	PGSC0003DMG401025427	GRF1-interacting factor 1	retained	CACCACCATGAGGTGATGATTCACTTTGAAGCATGTGATGAAGTCCAGTG[C/T]TTCCACCACTGCCAGAACTCATGCCAAGTTGGCTACTATGCAAGCCTTGT
solcap_snp_c2_21924	PGSC0003DMB000000296	354546	chr04	3950984	PGSC0003DMG402032565	Arabinogalactan protein	retained	ATCGCCTCTGTGAGACGAGCTCAGCAACAGTCTGGGGCAGAGCCACGGGC[G/A]GATCCTCTCCAAGCTGCACAAACTCCAGTTGATGAGATGATTAGACATGC
solcap_snp_c2_52832	PGSC0003DMB000000115	1060310	chr09	36796892	PGSC0003DMG400015809	Glycine-rich protein	retained	AAGAGAAATGCCAAGTGACAATGGTCTTTCTGACCAAAAGAATGTTTTTG[G/T]AGGCGCTGGAGGCATCTCTGGCATTGGCAGCAATGGCTTGCCTTTTGGTG
solcap_snp_c2_33509	PGSC0003DMB000000103	343360	chr05	1400794	NG	NG	retained	TTAACACAGACTTAGAGATGGGACCTTATTGCACACTATTGCATAGTAGA[G/T]AATCTAGAAAAGCTAGGCTAAATCATTCGTCTAGTATCCTCAAGATACCT
solcap_snp_c1_14442	PGSC0003DMB000000123	1564946	chr04	43330399	PGSC0003DMG400007258	Tyrosine specific protein phosphatase and dual specificity protein phosphatase	retained	TTGATAGAAAAAAAAGGAAGAAAAATGTGTGTGATTTTGGAAAAAGAGGG[C/T]GATGATGATGGTGTGCTGTTGGTTTCACCGAATAATTTTTCTGCTGTTGA
solcap_snp_c2_50840	PGSC0003DMB000000323	92762	chr05	41119618	PGSC0003DMG400014607	Aspartyl protease family protein	retained	ATTCTCGGCTTACACAAAGGATGACTACAAGGAAGGACGGAAAAAGAAGA[G/A]GACAAAGAAGGATCAAACGACGTCGTTGGCGGGGGTATTTTTGGAATTTT
solcap_snp_c2_45395	PGSC0003DMB000000100	1180279	chr01	43722206	NG	NG	retained	AACAGTTTTCTCAATCCTGCAACTCCTCTAACTAGACAGCCATCCAATTC[C/T]GATGATGCTCTAGGTGGTTCTGTATACGATCCTGCTTATTATTCCTCCTT
solcap_snp_c2_13133	PGSC0003DMB000000071	685484	chr09	1584830	PGSC0003DMG400002014	Avr9/Cf-9 rapidly elicited protein 76	retained	CGTATTCTACTCCGATGTCCGCCTCTCTAACGGCGAATTGCCGGCGTTCT[A/G]TCAGCCAACGAATAACGTAACGGTTTTTCAGACGCCGTTAAAAGGATCAA
solcap_snp_c2_23830	PGSC0003DMB000000103	1049868	chr05	694286	PGSC0003DMG400028362	Dihydropterin pyrophosphokinase-dihydropteroate synthase	retained	AAAAAGGGTGTTCATCTCGTAAATGATGTATCTGGTGGACGCTTGGATTC[A/C]AGCATGCACAGTGTTGTTGCAGCACTTCGAGTTCCCTACATAGCAATGCA
solcap_snp_c1_9837	PGSC0003DMB000000179	893872	chr04	22670992	NG	NG	retained	GCATCTCTATTTCTTCCATTTTCAGAAAAATGCTCACTGAGACGATCAGC[C/T]TCAATGTATCCCACTGCAGAGGCCTCAAAAATCAACAAACTCATGCCACG
solcap_snp_c2_37586	PGSC0003DMB000000353	386553	UM	UM	PGSC0003DMG400027624	Phosphoglycerate dehydrogenase	retained	CCGTCTGTTGAGAATGGTGGCTACACTGACCTGGTCGACGAGAGGGGAAA[T/C]CATGCTGATATCTTGAAGTTTGCAAGCAAAGCTGATATTGTTGTATGTTG
solcap_snp_c2_36359	MM	MM	MM	MM	NG	NG	discarded	GAAATGTTCTCATGTAAATCAGAGACCTCTTCTTTGATAAGCTTCATCTT[C/A]TTTATGGTAATGGGAAGTGAGAAAATAAGATGTAAGAGACCATTATCTCG
solcap_snp_c2_35049	PGSC0003DMB000000102	121925	chr07	46412326	PGSC0003DMG400009380	Receptor protein kinase CLAVATA1	retained	TCGCTTTCGTCACTCTCGCTTTCGAATAATCTTATCAATTCTACTCTTCC[A/G]GTTTCTATTTCTGAATGCCGTAGCCTCACGTACCTTGACCTTTCTCAGAA
solcap_snp_c2_38365	PGSC0003DMB000000146	789935	chr05	29761351	PGSC0003DMG400005325	Transcription factor	retained	GGGAGCAGCGGTCAATTGTATATTGCCGGTCTGATGCAGCTTGCTTATGT[T/A]TGTCGTGTGATCGCAATGTGCATTCTGCCAATGCCCTTTCACAGCGCCAT
solcap_snp_c2_28641	PGSC0003DMB000000494	57095	chr08	34740846	NG	NG	retained	TAGCTGTATCGCTTGGTATATTGTCGATGCTACCTTTTGTTGTTATGGGG[C/A]TCATTTCGATTCCCAAAATTAGGCCTGAGAGATGGTTGGTGGCAGATGTA
solcap_snp_c2_39765	PGSC0003DMB000000063	182508	chr12	2784917	NG	NG	retained	GCACCGGAACATCCTCAGGAAGCTTCTGAGCATCATTAGATTCGGCAATG[C/T]GAGGATAATCATGTGTTTTTCCGTCATGCTTCCTCCTGTCATTAGTGATA
solcap_snp_c1_7	PGSC0003DMB000000011	2736486	chr10	30438978	PGSC0003DMG400007478	DNA repair protein rad9	retained	ATGATTCATCACTACACACTCAGTTGTGGATAGATCCCACTGAAGAGTTT[G/A]TGCAGTATAATCATAATGCAAACCCTGTGGATGTGACATTTGGAGTGAAG
solcap_snp_c2_40829	MM	MM	MM	MM	NG	NG	discarded	TAGTCAGTATCATCAAGTCGCTGATCAGGTTTTGAATTCTTTACTTGATT[A/T]CAGCCCAGCCGATTGGGGATTGCCTCCATTTGAAAATGCATCAACTAAAC
solcap_snp_c2_6683	PGSC0003DMB000000172	845143	chr01	1331992	PGSC0003DMG400032200	1,3-beta-glucan synthase	retained	CCTCGACTGAACGCTTGGTTGAACATAAGCCGGGTTTGAAATGTTGAAAT[G/A]AAGGGGAACCAAGAAAAGAGCGCGATTGGGATGAAAATGAGCACACCCAT
solcap_snp_c2_39414	PGSC0003DMB000000477	100048	chr12	52169618	PGSC0003DMG400004259	Thaumatin	retained	TTAAGGTTCCAAGTTTGGCCTGAGTCGAGTCGTCTGCCTCCCCCAGGAGA[T/G]GCAGCGGCCCAGACCGGGTAGGTGCACCGATTGGTAATGTCAAAAGTGGC
solcap_snp_c2_12290	PGSC0003DMB000000133	598348	chr11	8100121	PGSC0003DMG400006048	Conserved gene of unknown function	retained	GCTGTACTTCCGAAATCAGATATCGACTCAGTCTCTACCCAGCGAGTCAC[C/A]CCACCGGGTTTGCACGTGTTCACACCAGCATCTTCTCCGGCGAACAAGAA
solcap_snp_c2_26813	PGSC0003DMB000000118	1177215	chr04	8619301	PGSC0003DMG400027263	Serine carboxypeptidase-like 27	retained	TCGAATCGTAATCCTGAGAAAAGGCCACTTGTTTTGTGGCTTAATGGAGG[G/A]CCAGGATGTTCTTCTGTAGCTTATGGAGCTGCTGAAGAAATCGGCCCGTT
solcap_snp_c1_10714	PGSC0003DMB000000032	1456282	chr04	63084934	PGSC0003DMG400009941	Receptor protein kinase CLAVATA1	retained	TCCCCGAATTCACCAACTGGCTTGTGACCTGTGATAAGTTCCAACAGTAC[A/T]ACTCCAAAACTGTATACATCACTCTTTTGGTCAACTTTCAATGTGTATGC
solcap_snp_c1_16472	PGSC0003DMB000000040	257286	chr03	45567217	PGSC0003DMG402009189	Mannosyl-oligosaccharide alpha-1,2-mannosidase	retained	ATGGGGTGGGCTTCTGTATTGAAAACCCACTCATCAAGGGGGATAACTGA[C/A]GAGGGAGAGAAAAGAAGATACAGATATTTAAGAGTCTCGGCAAGAAAGAA
solcap_snp_c2_7208	PGSC0003DMB000000277	83023	chr01	72366166	PGSC0003DMG400018260	Histidyl-tRNA synthetase	retained	TTTAAAAGGCACGGTGCTGCTGCTTTGGACACTCCTGCTTTTGAAATGCG[A/G]GAGACTCTGATGGGCAAATATGGAGAAGACTCAAAATTGATATATGACCT
solcap_snp_c2_56632	PGSC0003DMB000000134	222195	chr11	9716890	PGSC0003DMG400029029	Phosphatidylinositol 4-phosphate 5-kinase	retained	CCTCTTTTCCACTCCCCTTCATACATACACCCATCTTTCCACAAATACTT[T/G]CCGGATCCGTGAGGTGAACTACCGGAGAAGCTACCTATGTACAGATCTCC
solcap_snp_c2_8430	PGSC0003DMB000000580	227591	chr05	44712561	PGSC0003DMG400008445	60S ribosomal protein L6	retained	CTTGTTAACAAACACAAGCCAAAACCTACAAAGCTTAGGGCAAGTATTAC[C/A]CCTGGAACAGTGTTGATTATCCTTGCTGGTAGGTTTAAGGGAAAGAGAGT
solcap_snp_c2_4503	PGSC0003DMB000000183	270183	chr02	2617349	NG	NG	retained	TATAGTAACGATACAATATAATACAATGGGTAACAATGATCCAAACAGAG[T/C]GTCGGAGTCCAAATGCAACCAACTGAAATGTTTAAACAAGATAGAAATAA
solcap_snp_c1_378	PGSC0003DMB000000127	972854	chr03	36991390	PGSC0003DMG400015253	Glyceraldehyde-3-phosphate dehydrogenase	retained	CCAAAAACAGTAACAGCCTTCTCACCAAAGAGAAGGGTTTTCTCATCCTT[A/G]ACCTTAAGCTCATGATGCTTCCACTGGCCGTGTACACTATCATACTTAAA
solcap_snp_c2_39443	PGSC0003DMB000000517	333312	chr04	55693382	PGSC0003DMG400006416	5'-adenylylsulfate reductase-like 4	retained	CAAAGACCATCAATAAAACCACAAACCCAGCTGCAAAAGCACTTAAAAGA[C/T]CCATTTTTCAAGAACTAAGAGATTTCTCTGTTCTTATAAAATTGGATCAC
solcap_snp_c2_29513	PGSC0003DMB000000093	1419941	chr03	23341113	PGSC0003DMG400026478	Transcription regulator	retained	TGAAGTCGCAAAACTTTTCAATTGATATGATACACAGTTACTATGAAAAA[G/A]GAGAAAATTGAATGATGTCAACTTTGAAGTAGTATTGCTTTACATTTTTA
solcap_snp_c2_41767	PGSC0003DMB000000379	387282	chr10	43981132	PGSC0003DMG400008354	Conserved gene of unknown function	retained	CTTCTATGGGAATAATAACCTTTTCTTGATCATTTGAGGTTTCTTGAAAA[T/G]TTGGATCCAAAGGGACTAATTGATGTGTTGTGTCAACAAATTGAGATGAT
solcap_snp_c2_49848	PGSC0003DMB000000067	1135057	chr07	28430274	PGSC0003DMG402024352	Conserved gene of unknown function	retained	ATGCATCTGCCCTATGTGGAACTGTGATCTTGAACTCATTAGCTCTATCT[C/T]TACCCTCAAGCATACTAAACTCAGAATGCCTTTTCTGAAACGGTGCAAGG
solcap_snp_c2_54578	PGSC0003DMB000000716	76147	chr02	1498948	PGSC0003DMG400001191	Nucleolin	retained	GGATGAAATTGCCAAGTTGGTGAGTGCAAAGAAGCAGAAGAAAGATGTGG[C/T]TGTAGCACAAGCTGTTGAGAAAAAGAAGACTGATGTCAAAACTCAAAAGA
solcap_snp_c2_45331	PGSC0003DMB000000528	96101	chr02	25840919	PGSC0003DMG400009418	Polygalacturonase QRT3	retained	ATATGAATGAACATTTCCATAAACATGGGATAGACAAGCAAAAATTAAAA[C/A]CAAGGACAAAGCCCATGTTTTTTCTCCCATGTTGTTGTCTTCTATGTAAA
solcap_snp_c2_23389	PGSC0003DMB000000250	514519	chr07	39727960	PGSC0003DMG400011749	UDP-galactose:solanidine galactosyltransferase	retained	CACGAAACTTTGAGATTCGTCTAGATTAGGCTGCTTGTGAGGTCTGTAAA[G/C]CTTAAGGTTGTGCATAATGCTGTAGCACATGTAAGCAGACAAATTGTACA
solcap_snp_c1_7515	PGSC0003DMB000000250	281215	chr07	39494656	PGSC0003DMG400011740	SGA	retained	TCAGCTAAATCAACAGTCCAAGGGAAGAACATATCGGAAACAATGCAGTT[T/C]GGATTGATCTCCCGAATTAGTTGCTCCATAATCTTTTGGAGCAGAATAAA
solcap_snp_c2_31472	PGSC0003DMB000000168	396509	chr11	15220676	NG	NG	retained	AAATGAACTTTTGCTTCTTCAAGAGATAAACCAACCACAGCTTTCTTTAC[T/G]CCATCTATCATCGAAAGGGCACGTTCAACAGACTCAGAACAGCTTGTGCA
solcap_snp_c2_31354	PGSC0003DMB000000089	1291018	chr03	2895302	PGSC0003DMG400007490	Gene of unknown function	retained	AGCAACCCACCTGAGACGCCATCTCTGGAAAGCAAGTTTACCAGCTTGAA[G/A]TCCAACTAACGCTCAGACCACGAGCTCCATCGTTGTTACTAGTGAGCTCC
solcap_snp_c2_23844	PGSC0003DMB000000103	1038304	chr05	705850	PGSC0003DMG400028361	Alpha-1,4-glucan-protein synthase [UDP-forming] 1	discarded	GTCTCAGAGAAGGCAATCAAAAGCTGCTCTACATAACAGCGGCAGCAGCA[A/C]TATGAAACCTAAATCCTCAACCAAAATTAAAACAAGTAAACTGATAAACA
solcap_snp_c2_37596	PGSC0003DMB000000308	107135	chr04	31711693	NG	NG	retained	GATTGCAATTAGAAAGATAGGGAGGGCATGGAGTCTGTACTGTTTTATCT[T/C]CGTGTATGGTGTAAGGCCTGAGCTTATGCATTCTGCTAGTGGAGCTTGGT
solcap_snp_c2_23380	PGSC0003DMB000000250	515445	chr07	39728886	PGSC0003DMG400011749	UDP-galactose:solanidine galactosyltransferase	discarded	TTAAGATTAAAATTCTTGATATGTTGAATGAGAGCAGTGAGATTGTTCCA[T/C]GAAGATCCACCTTCATTTGTTGCATTCTGAGCCATTTTGCTCATAGCCAT
solcap_snp_c2_9176	PGSC0003DMB000000150	308681	chr06	53596143	PGSC0003DMG400020160	Cytochrome b5	retained	AGGATCTTGATGATGAACTCTGTTGTTTTGTCCTGGTTGTAATGAGGCTG[T/C]TTTGGAGGAGTGTACTTTACACTTGTTGGGATGGTTGAAGAATCGATTTC
solcap_snp_c2_35511	PGSC0003DMB000000239	865023	chr01	53539019	PGSC0003DMG400006281	Conserved gene of unknown function	retained	TTGATAACATCAGCCTTTCCACCTTCGACTTTTTTAACACTCCTTTCCTT[T/C]CTTCCCCTCCCCTTGTTTTCGGAAGATTTCTTCACACTTAAAGGTGATAC
solcap_snp_c1_9413	PGSC0003DMB000000488	369804	chr01	81443195	PGSC0003DMG400014673	Dimethylaniline monooxygenase	retained	TGTATCTGTGGGGATATGGTTCGAGTGTCCTGTACAGTGACGTTCCACTT[T/C]CCTTTTCCGCCCCACAAATTCCATTCTCCGTCTCCACTAATTGATGAGTC
solcap_snp_c2_35551	PGSC0003DMB000000634	212245	chr03	9527967	NG	NG	retained	TTTATATGCGAGATATTGCCAATGTATTATTTATGTTATGTTACATAGAA[A/G]TGTGAAGTAATAGTAAAAACAAAGTTGGTTTTTTCATGCAAAATGTGCCT
solcap_snp_c2_3220	MM	MM	MM	MM	NG	NG	discarded	GGACGAAAAGGAAGTGGGTCTGGTAGCGATTTGGAGATGGAGATTCGTGG[C/T]TGAGCTGTTGTGTTGTTATTTGGTTGTTGTTGGTCGTTTTGGGTTGTTGA
solcap_snp_c2_53307	PGSC0003DMB000000360	459282	chr05	12872729	NG	NG	retained	GACGCTGAAAATGTGAATTAAGCTGTTATTTCTAGTTTTATCCTTCCGTA[A/G]AATCCGATTAGGATTACGGATTTGGGGATTTTCGGTGGAAGATTTCGAAG
solcap_snp_c2_35856	PGSC0003DMB000000131	1096666	chr11	1096666	NG	NG	retained	GTAAGTGCAGCCTCTTGGACAATGACCACTGAACTTGTGCTCTTGACTAT[A/C]ACACCAGTTGTTCAAGGCGTCTTTACAGGAACATCTGGGTAGATGTTTGA
solcap_snp_c2_34461	PGSC0003DMB000000626	140977	chr10	3491706	PGSC0003DMG400021863	Nucleotide binding site-leucine rich repeat protein	retained	AACCAAGCTGCAAACCCTCTCTTACATTACCTTTGGTAGTATTAAAAGCC[G/A]CATCTTCAAAGGCATGCCCAAACTGAAGAAGTTAGGAATTCGTGAAAGTG
solcap_snp_c2_17816	PGSC0003DMB000000099	1353122	chr02	35180173	PGSC0003DMG400016462	Conserved gene of unknown function	retained	TAGATCTTTATGTCTCGGTGATTCCCTCATCAAATCCGCGCAAAATTTAT[T/C]CCCATCACTCAATGAATGCTTATCCAGAAACTCCCTCAGCTCCTCGTATG
solcap_snp_c2_15040	PGSC0003DMB000000004	1523542	chr02	44101397	PGSC0003DMG400001451	Folate carrier protein	retained	CTAGACATTTTTAGCAGGTTTAGGACATTCTCATAGACAATGAAGGTAAT[C/T]GAAGCTGCAGGGGCATTTTTCAGCACGTTTGCTGTGATACCTCTGTAGAA
solcap_snp_c1_9220	PGSC0003DMB000000591	22723	chr07	50239831	NG	NG	retained	TGTTTATACAAAAGGAAAAACTCTAATAGAGTGTCTTCACCAGTAAAGCT[G/A]TATTGTGGGTTTCATTGTGGACGTGGTAGTGGTGGTGGATTGGATTTTGC
solcap_snp_c2_50405	PGSC0003DMB000000590	154985	chr02	34109441	PGSC0003DMG400021726	Furin	retained	GCAATATCAGACTTGTTAAACTTAACAGAGAACTGAGGCTTAGCTCTGAG[C/T]CCACTGCTCTTAATCAGCCTCACATATCTCAAGAGGGTCTCCTCAGGTAG
solcap_snp_c2_10568	PGSC0003DMB000000032	2457138	chr04	64085790	PGSC0003DMG400009924	3-hydroxy-3-methylglutaryl coenzyme A reductase	retained	GGTGATATTCCTTCTTATTCCCTCGAATCTCGGCTCGGGGATTGTCACCG[A/T]GCTGCTTCCATTCGGCGCGAAGCGGTTCAGAGGCTAACCGGTAGGTCTCT
solcap_snp_c2_40086	PGSC0003DMB000000020	2696520	chr09	49152324	PGSC0003DMG400001549	Beta-amylase	retained	GAACAGATCCTTCAAGCATCCTCATTGAATATCAACGATCAATCAGGTGA[T/C]AGAGAGATGTGCGCGTTTACATATTTGAGGATGAATCCTGACCTATTCCA
solcap_snp_c2_21235	PGSC0003DMB000000098	622021	chr01	2461926	PGSC0003DMG400021323	BEL29 protein	retained	GATGAAGTTGTAAATGTTGGAAAATCAATGAAAAGTACTAATAGTACTGA[T/A]GTTGTTGTTAATAATGATGTCAAGAAATCGAAGATTATGACCGATATGGA
solcap_snp_c2_398	PGSC0003DMB000000026	675118	chr03	42997381	PGSC0003DMG400014152	Hydroxycinnamoyl transferase	retained	CACCTCAGCCTCAGTTCCCCCACGTCGAGTACCAGCCACCTCCCACTCTC[A/G]AGGCAACAGAAGAAAATGCCCCGAATGCAGAAACTGTTCCTGAAACGAGT
solcap_snp_c2_53784	PGSC0003DMB000000118	828447	chr04	8270533	NG	NG	retained	ACAAGAATCCAGTAGAAGCAGCAGTTGCATCAGTGAAGAATATTGCAATG[G/T]CTTGTATAAAGTCTGGTACCGTAAAGAGGCTTATATATACAGGCACTGTG
solcap_snp_c2_41056	PGSC0003DMB000000617	228677	chr03	25172276	PGSC0003DMG400021797	Conserved gene of unknown function	retained	AGGGAGATCAGTGGCAGCAATATATTTTCTGATCATGATGAAGATGGTAC[G/A]TCAGAATCTGGAACTGATGATGGTAATTTTACTAACAGGACATCAGTGCG
solcap_snp_c1_15910	PGSC0003DMB000000047	1399810	chr07	1399810	PGSC0003DMG400011189	HQT	retained	TGGCCGTGGTACTAGACTTTGGGCCTGTGGACTCACCTTTTTTTGATGAG[A/T]TGAGGGTAGGTGGGGGATGATACTCAACATGCTCGAAAGAAGATGTTGGT
solcap_snp_c2_56594	PGSC0003DMB000000559	241141	chr01	4190299	PGSC0003DMG400010493	Nucleic acid binding protein	retained	ATGCATGGTGGATTTGGTGATTCAACAGATGAGTCTTCTGGGAATGTTGA[G/A]TGTTTTGATGAGATTATGCGTGTGAAAGCGTTACAGCAACAGAGATTTGC
solcap_snp_c1_10157	PGSC0003DMB000000563	230351	UM	UM	PGSC0003DMG400003465	Glycosyl hydrolase family	retained	TAAAGTTGAGAAATGAATGTGTCTTCAACTTTCAAGTAAGGATGAATTGG[C/A]AGCACTGTTGCCGCCGTCACTGACATCAAAAACACCGTCAAAGACACAAC
solcap_snp_c2_29044	PGSC0003DMB000000273	403319	chr08	403319	PGSC0003DMG400012478	L-lactate dehydrogenase	retained	CCAAACAATCCTTACTCAGGATCTTGTCGACGAGCTAGCACTCGTCGACG[T/C]AAATTCTGATAAATTACGCGGCGAGATGTTGGATCTCCAACATGCCGCCG
solcap_snp_c2_1830	MM	MM	UM	UM	NG	NG	retained	AAGTCCTTATTAATGCTTGGGGAATCGGCAGAGACCCATTATCGTGGGAT[G/A]ATCCGGAGGAGTACAAGCCAGAAAGGTTCTTGAATAGTAATATTGATGTG
solcap_snp_c2_49841	PGSC0003DMB000000058	1322763	chr07	8404718	PGSC0003DMG400015933	Pectinesterase PPE8B	retained	TTTTGGAAAATGGCTGTACCGTCTCCGAAAATGAAATCGACTGTGCCAGT[G/A]ATAGTACAGTCCCTGTAGAATTGTCGCATCGAGTGAGCGTAGAGAGTGTC
solcap_snp_c2_4354	PGSC0003DMB000000066	685668	chr02	11048629	NG	NG	retained	TGCACAATTTCAGGAGTGCATTGATCAGGTGGCAACTCATCAGATCCCAT[T/C]ACTGCTTGAAAAAAGCGGTGCCTTCTCTCTTCATCTTCCTCCCACCAAGC
solcap_snp_c2_14766	PGSC0003DMB000000290	11706	chr01	79757815	PGSC0003DMG400001662	Arginine decarboxylase	retained	TCAAGCTTCTTCACTACACGAAGAATCTGAGTTGTTGTCAACCCAAACTT[G/A]CCCTTTTCACCAGAAGTGGATCCAAAATGGCCAGAATGCTTGGTCCTGAG
solcap_snp_c2_33510	PGSC0003DMB000000103	343096	chr05	1401058	NG	NG	retained	GAGAACAAACAATTGTCAGAAGCAGTGCTGGATTCCATAATTGGCGAGCA[T/C]GGAGTTTCCCCTGCAGCAAAGTGTAGTATTGCCAAAAGAGTATCAGAACT
solcap_snp_c1_6485	PGSC0003DMB000000284	249809	chr01	60171137	PGSC0003DMG400031128	Beta-hexosaminidase 1	retained	TTCCATCGGAGCCGAAGCTCGCCGGAAAAGGAGCGTACAGCAACGAGATG[A/G]TGTATTCGCCGGCGGACGTGCAGAAGATCGTGCAATATGGAATGGAACAC
solcap_snp_c2_34186	PGSC0003DMB000000433	102027	chr11	41863137	PGSC0003DMG400015547	Protein kinase	retained	AAGTTTGCAGAAACAGCAGAGAAATGCTTAGCTGATTTTGGTGTAGACAG[G/A]CCATCAATGGGCGATGTGTTGTGGAATCTGGAGTATGCACTTCAACTTCA
solcap_snp_c2_24565	PGSC0003DMB000000283	243133	chr12	243133	PGSC0003DMG400015385	Phosphoenolpyruvate carboxylase	retained	TTGCCACTGAGTTCAGACAGAAGCCACTCTTGTCTACGTTCTTCAGACCA[T/G]TCTCGATATGAACCAATTTCCAAATGCTGCGTAATAGCATCAAGCACATC
solcap_snp_c1_7704	PGSC0003DMB000000345	574197	chr06	49690668	NG	NG	retained	ACTGATATAAGCCATAGACTTCAACATGGGCTCTAGTGTGACCTGGGATA[A/G]CTGAAACTTAACTTCTGATTCTCGTGAAGGAGTCCTACTGTAATCTTGCA
solcap_snp_c2_736	PGSC0003DMB000000287	354316	chr02	13212741	PGSC0003DMG400003168	Root phototropism protein	retained	TGCATATTCAGGAACAGAAGCAGCAAGAGTCTGAAACTTGGGAAGCTTCA[A/C]GTTAACATCTGGGGCAACCTCAGCAAGATATCCATCGATTAGTTTTGCCA
solcap_snp_c2_4691	MM	MM	MM	MM	NG	NG	retained	ATATACTTTCTGCCTATGATGGCTCCTGGCCACATGATACCACTAGTAGA[C/T]ATAGCCAGGCAATTTGCTAGACATGGAGTGAAGGCAACCATTATCACGAC
solcap_snp_c2_20667	PGSC0003DMB000001590	4593	chr05	44006039	PGSC0003DMG400024449	26S proteasome subunit	retained	GTCTCTTTAGTATTTTGGAGTTTCTCTGCTACTCCTTCCAGATAACCTAT[T/C]GCAGCATCTTTCTCCGAATATTGCCGAGAGACGATTACAGCAAAATGTGC
solcap_snp_c2_20522	PGSC0003DMB000000284	91780	chr01	60329166	PGSC0003DMG400031119	Stress-induced protein	retained	GTAGAATTCACCACCCTTTTCTGCACTGATCAAGATCTCAGACATGAGGA[G/T]ATCGCCACCATTTTCTTGCCCCTCAGATAGAAGATGGAAGCGACAGCAAA
solcap_snp_c2_51284	PGSC0003DMB000000529	42250	UM	UM	PGSC0003DMG400025357	Zinc binding dehydrogenase	retained	ACAGGATTCTGGCTACAGAGGTGGATGAGTTCAGACAAAGCTGAAGAGCG[T/C]CAATCCATGATAGACTATCTTTTGGGCCTATGTCGAGATGGGAAATTGAA
solcap_snp_c2_22919	PGSC0003DMB000000441	226116	chr02	40988436	PGSC0003DMG400021405	60S ribosomal protein L23a	retained	ATCAACTTTTAAATGGCTTTGATTTTTTTTGCCACATCTAGTGCACTATG[A/G]TTTGGTGTCAGCATAACATATGCTTTCTTCGTCCCGTCAGGCATGATTGA
solcap_snp_c2_18962	MM	MM	chr08	32020588	NG	NG	retained	CTCTGATTAAGAAATTGTGTGTTCTGTGGTTGGGCATAGCCATAGCCATA[A/G]CCAGCCATCTGGTTGCCATACATTTGTTGTTGGGCATACATATAAGCCAT
solcap_snp_c1_7871	PGSC0003DMB000000004	2069125	chr02	44646980	PGSC0003DMG400001328	Granule-bound starch synthase 2, chloroplastic/amyloplastic	retained	AAAAGAGAAATCAAAAGGGACCTGGCCGATGAAAGGGCACCCCCACTGTC[G/A]AGATCATCTATCACAGCCAGTAGCCAGATTTCCTCTACTGTAAGTTCCAA
solcap_snp_c2_5211	PGSC0003DMB000000328	554859	chr05	38280055	PGSC0003DMG400013703	Phosphoethanolamine cytidylyltransferase	retained	ACAAGGACCCTGACAAGTTAGAGGGAGGAGGCCAATGGATTTTGAAAGCA[A/G]TAGCTGGATTGGGGAAAGACTGTGTTACTACCCCAGGCTTTTTGGTGGAG
solcap_snp_c1_8819	PGSC0003DMB000000076	978748	chr07	52378735	PGSC0003DMG400022268	Conserved gene of unknown function	retained	AATTCCTTAATAATCACTTCTACTCTTTCATACTTCTGACGTCGACTCAT[C/T]TTGCATGGAAGTCTTAAGAATGCAGCAAAAACTAAAGTTTCCTCAACCGT
solcap_snp_c1_11023	PGSC0003DMB000000431	216721	UM	UM	PGSC0003DMG400001929	Serine/threonine-protein phosphatase	retained	CAAATATCAGATAATTGGGTGATTCAAACCCTAATTTTACTATTTCCGAT[G/T]CTGAATCGGTTGTAATTTTTGAATTTTTAAGCTTAAATTTGATCTCCGGT
solcap_snp_c1_7632	PGSC0003DMB000000103	1672383	chr05	71771	PGSC0003DMG400028347	Axi 1 protein from Nicotiana tabacum	retained	TAGCAGTAGGGGTGAGAGCAGGGGAGAAGAAGGTTTTACAACAACTCGAC[G/A]ATATTTTTAGAGAAAGAGAACTGGAACTAGATGAATTAGAGTACTACCAA
solcap_snp_c2_34194	PGSC0003DMB000000433	103270	chr11	41864380	PGSC0003DMG400015547	Protein kinase	retained	TAGCGGTTGGAGTAACATAATCATTGTAATAAGCTGTGGCCAAAATTCCC[C/T]GAGCTTTCTGACCAGGATCAAAATCATGAGCCACGTTCCAGGAGTTAACA
solcap_snp_c1_10885	PGSC0003DMB000000271	315905	chr12	36153382	PGSC0003DMG400018852	Rho GTPase activator	retained	TTACAAACTCCTAAATGTTATGAGAAAATCAAGTATGATGGTAAAGAGTT[C/T]CAAACTTTTTTCTGATGTTCACCATGGATAAAGACATTCTATCTGTGCAA
solcap_snp_c2_13051	PGSC0003DMB000000476	322698	chr02	31930573	PGSC0003DMG400031773	Transcription elongation factor 1 homolog	retained	CTATTTCAAACTATTTGAACATAGAAAGCATGCCACACATGAAGCTTATT[T/G]ATCAAACCCAAGAGGCTTTCGTAACTTCAGGTACAACTTTAGTAATGAAA
solcap_snp_c2_49377	PGSC0003DMB000000144	1096908	chr08	36227149	PGSC0003DMG400009317	Phosphoribulokinase	retained	AGACTAGATGAACTCATCTATGTAGAGAGCCATTTGAGCAACCTCTCCAG[C/T]AAATTTTATGGTGAAGTTACTCAACAAATGTTGAAGCATGCTGACTTCCC
solcap_snp_c2_51765	PGSC0003DMB000000315	340209	chr06	33824594	PGSC0003DMG400019605	Pyruvate kinase family protein	retained	TTTGCACCTGACTTGACATAAGCAGCCTTACTGCACTCAGCCATATATCC[G/A]ACGCCTGAGAAAATAGGATACCTGCTTATGATCTTAAGTGTCCTTTGTTT
solcap_snp_c2_16829	PGSC0003DMB000000302	331147	chr07	50879632	PGSC0003DMG400019273	Conserved gene of unknown function	retained	TCAAAATCAGAAACCATCTTAGGCACATACGACACATCCGATGATCCACC[G/A]TGAGAAGCCGTAACCATAGCAGACTTGACATCTTCCGATGTTGACGATAT
solcap_snp_c2_35518	PGSC0003DMB000000239	943918	chr01	53617914	PGSC0003DMG400006283	Multidrug resistance-associated protein 2, 6 (Mrp2, 6), abc-transoprter	retained	GCTATAAGTTATAGTGTTTTATGCATATTAGCCTTTACTAAGGGTGTTCA[A/G]TCAGGATGGGAAATGGCAGAGGCTTATTTCAGATTGATTCATGCTGTAAC
solcap_snp_c2_32310	PGSC0003DMB000000306	90163	chr08	27816667	PGSC0003DMG400029146	Receptor protein kinase CLAVATA1	retained	ACTCAATCTCAGGCGAGGTTCATCTTTTCCGTCAATGATAACTTTCCGGG[G/T]AGAAAGGTCACCGATGAAAGTGCTTTGTGAACAAGAACAATGCAAATATT
solcap_snp_c2_58330	MM	MM	MM	MM	NG	NG	retained	TAACACCCTCAAGTACTTGAATCTTGAAATGCATTGACCAACCAAAAGAG[T/C]AGCATATCTTTCAAATCCTTCAGACGGAGCAAAAATGGTCCGAATTCTCT
solcap_snp_c2_56623	PGSC0003DMB000000134	225649	chr11	9720344	PGSC0003DMG400029029	Phosphatidylinositol 4-phosphate 5-kinase	retained	GCTGAGATTGAAGCGGGGTCAACTTGCAATGATTTGTAAGCATGCTCAAG[C/T]TTCTTACTTATATCATAATCCTGCAGAATGTCAATGATCCCAAAGTACAG
solcap_snp_c2_50816	PGSC0003DMB000000477	407730	chr12	52477300	PGSC0003DMG400010794	Cellulose synthase	retained	TGGGATGAAACACCACCAATAACCCAAAATTGCTCATTTCTCCACATGTC[A/G]TCGATGCCAACACCTCCCCATCGTATCTCCAGAATAGTAGTGGCAGCAAT
solcap_snp_c1_2404	PGSC0003DMB000000058	647738	chr07	7729693	PGSC0003DMG400004101	H(+)-transporting ATPase	retained	AAATTTGGTGTGAAGGATATTAGGGAAAGTGATGAAGAAATGATGTCTGC[T/C]TTGTACCTGCAAGTGAGTATTATCAGCCAGGCTTTGATTTTCGTGACCCG
solcap_snp_c1_2652	PGSC0003DMB000000244	368914	chr02	40343407	PGSC0003DMG400030653	Fructokinase 3	retained	GACGAATTTGGTTACATGCTTGCTGAGATTTTGAAGGAGAACAACGTCAA[C/T]AGTGATGGTATGCGCTTTGATCCAGGTGCTCGTACTGCTTTAGCATTTGT
solcap_snp_c2_27827	PGSC0003DMB000000106	927724	chr10	50779477	PGSC0003DMG400019135	DNA binding protein	retained	CTAAAGGCAGCAGCTGGGGAAAACAATTTGCTACCAATGTTTTCGAGAAG[G/A]TTGATGGACAATGGTGTATGTGTATTCATCATGCATCGTATATCGACTTG
solcap_snp_c2_34870	PGSC0003DMB000000184	262271	chr04	60112800	PGSC0003DMG401007955	ALCATRAZ/SPATULA	retained	TAAGTTAAATATTTGCCTCATGGTCCTGAGATGCACTGATCCTTGATTGT[A/T]ATGCTCGATGAGCACGAACAGAACTGTGCTTTTGTAACTGTTGAAACTTG
solcap_snp_c2_41405	PGSC0003DMB000000180	271691	chr06	46148427	PGSC0003DMG400004065	ADP,ATP carrier protein	retained	TGGAGCATAACCACTTTCTCTGGGGTGTGTGCCTACCCATTTGACACAGT[C/T]CGCAGAAGAATGATGCTAACTTCAGGGCAGGAAACAAAGTATCGGAATTC
solcap_snp_c2_28309	PGSC0003DMB000000666	15335	chr07	48118681	PGSC0003DMG400031084	Glucose-1-phosphate adenylyltransferase small subunit, chloroplastic/amyloplastic	retained	CCTTCTTCTAACAATTGCATCAATGAGAGAAGAAATGATTCTACACGTGC[A/T]GTATCCAGCAGAAATCTCTCATTTTCGTCTTCTCATCTCGCCGGAGACAA
solcap_snp_c2_1101	PGSC0003DMB000000312	461684	chr10	2513063	PGSC0003DMG400021264	Phosphoenolpyruvate carboxylase	retained	GCTCCAACTCCACAAGATGAAATGAGAGCTGGAATGAGCTACTTTCATGA[A/G]ACTATTTGGAAGGGTGTTCCACAGTTCCTTCGCCGTGTTGACACAGCTCT
solcap_snp_c2_52202	PGSC0003DMB000000784	66875	chr04	59741150	NG	NG	retained	AAATGGAGAGCTCAAATGCTGCTGGAGTAACGGAAAATTCCACCATCGGC[T/G]CCGATGAAGGCGGCGCCTCCACCACCCATGATACTGACATTGACATGGCT
solcap_snp_c1_11499	PGSC0003DMB000000241	142293	chr02	24658275	PGSC0003DMG400006894	Nucleic acid binding protein	retained	TCTTATACAGGGAAAACAGCCGTAGCTGCTGCAACCGCTGTGGTTAGCAG[C/T]AGTTACTTCTCCAAGGGAGCTTTTTGGGTTTCAGATGTTCTGAATCGGGC
solcap_snp_c2_20944	PGSC0003DMB000000354	121498	chr11	6255973	PGSC0003DMG400019494	Beta-fructofuranosidase	retained	TGAAGAGTGTGAAGGATGAAGTTGCGAACAATCTCATATTCTCCCTTCAG[C/A]AGGAAAGCAATACCAGAAGGTATAAAGTCACGGATAAAGACTTGATCGTA
solcap_snp_c2_1898	PGSC0003DMB000000007	1097103	chr10	18400417	PGSC0003DMG400003447	Conserved gene of unknown function	retained	AAAATTTATATGGGTGGTGGATTAGTCCATCTTCTCTTCATCTCTGACTT[A/C]GATCGAACCTCTTTCAGTTTGCCATCTGCTTCATAATCTCTTTCCATAAC
solcap_snp_c2_3351	UM	UM	UM	UM	NG	NG	discarded	NNNNNNNNNNNNNNNNNNNNGATACTCATATATCTCAAATTTCTTCATAT[A/T]CTCACCCTTTGGAATCTCGCCACAAAGTCTATTATAACTCACATTCAAGA
solcap_snp_c2_46214	PGSC0003DMB000000114	1451619	chr12	57067130	PGSC0003DMG400007708	Cyclin dependent kinase inhibitor	retained	ATACCATATGTCCATATCTAACCATCTAGTTCCAACCATGTCTAACGATC[T/A]ACTTTCACCCATTTGTAACGTCCAGGGAGGGGCTTGTCGTTCACCGGATC
solcap_snp_c1_8631	PGSC0003DMB000000155	1017845	chr12	4365154	PGSC0003DMG400000342	Grave disease carrier protein	retained	TCAATCCCGAATCTCTGATGTTTTTGCTGTTGACATTCATCCAGCTGCCA[A/G]AATCGGAAAAGGCATCCTCTTTGATCATGCAACTGGAGTGGTTGTTGGTG
solcap_snp_c2_10615	PGSC0003DMB000000032	2328975	chr04	63957627	PGSC0003DMG400009992	Glyceraldehyde-3-phosphate dehydrogenase B subunit	retained	GGAAAGCTGAATGGCATTGCTCTCCGAGTGCCAACACCTAATGTCTCAGT[C/T]GTTGACCTCGTTGTCAACGTTGAGAAGAAAGGAATTACAGCTGAGGATGT
solcap_snp_c1_6318	PGSC0003DMB000000489	189776	chr03	35750490	PGSC0003DMG400031057	Serine palmitoyltransferase	retained	ATGGAATGGTGATCATTTTTGGACCGGTGTAGATCGGATCTGAAGAAGCA[G/A]AATCCGAGATCTCTGATCAGAGAAGAGAGAGAAAGAGAGGGGAGAGAGAG
solcap_snp_c2_23593	PGSC0003DMB000000573	54278	UM	UM	PGSC0003DMG400007464	Gene of unknown function	retained	TGTTTTCTTGATTGTAGAGGCAGATGGTTGAGTACCAACTGGTTTCTCAA[T/C]TTTTATTGATGCCATTTTAATTGTGAAGAACAAGAAATATTTTAATTTGG
solcap_snp_c2_29205	PGSC0003DMB000000091	505936	chr06	50347245	PGSC0003DMG400007147	Conserved gene of unknown function	retained	ATGGTGGCTTCTGCTCGACCATTGTTCCTATGGTGGCTGAAGTTTGAAAG[G/A]AGATAATTTCGGACCTGTTTGTTCTTTTGTGGATTTTTAATTATCAGTAG
solcap_snp_c2_50226	PGSC0003DMB000000175	535256	chr05	31013375	NG	NG	retained	TGAATGACTTGATGGCTCGCCCCCTGGTTTGTCAAGGGGACGATGAGGTC[A/G]TTGGTGCAAAGGGGGTTGTTAAGAAAGTTGAATTTGTGCGAATCATAGCA
solcap_snp_c2_37960	PGSC0003DMB000000008	563152	chr10	46388790	PGSC0003DMG400011128	Gene of unknown function	retained	TTGTTGGTATACCGTTTGATTGAGGTTCCAGGATCTAGAATTTATACACT[G/A]GCTTTGCTTATCATTGAGCTCATTTGAAGTTTTGTCTAATCTTGTTATGT
solcap_snp_c2_47087	PGSC0003DMB000000145	1379765	chr05	13129492	PGSC0003DMG400029105	Zinc finger family protein	retained	GCAGCAAGCTCACGGGCGTTGGCTTGGACGAGGAATCGCCGACCTTCCGC[T/G]ATGTTTTGCTTCACGCCGTACCCATCTTGAAGACAGTGACCAAGCTCTCT
solcap_snp_c2_34789	PGSC0003DMB000000842	42308	chr12	7078378	NG	NG	retained	AATCCAAAGGGCAGCAAAATGTTTGAAACAACAGTGCAGAGTTACAAATG[T/G]TTGTAGCCTAAGAATGTTGGCATGTGAAGAGCAAATATTTTATGGAACAA
solcap_snp_c1_2791	PGSC0003DMB000000372	89583	chr07	29593416	PGSC0003DMG400002321	ACC oxidase	retained	CAGGGTTGTAAAAGGTGGCAATGGAAAGTCTATTCCCATCCTTTTCAGCC[A/G]TCACTCGGTGTCGAATACTCTTATACATCCCGTTGCTCAAAATTTCGATT
solcap_snp_c2_47484	PGSC0003DMB000000346	597863	chr06	41058898	PGSC0003DMG400002108	Glycine-rich protein TomR2	retained	GAGGCAGGCGCTTATGGTGGTGGAGGAGGTTCCGGTGGAGGTGGTGGTTA[C/T]GCAGCTGGAGGACACGATGGTGGATATGCTGGAGGAGCTGGTAGTGGAAG
solcap_snp_c1_12448	PGSC0003DMB000000543	287260	chr05	42502959	PGSC0003DMG400016003	Ethylene responsive element binding protein C2	retained	TGAGGTGATTTCAAGTTGTAAAAAGGAATTTACCTTTTGGAAATTTGGAT[A/G]AAAGTATTTGAAGATTAGCATATGTACAAATGAAGAAACATGGAGTGATG
solcap_snp_c1_16731	PGSC0003DMB000000099	1503345	chr02	35330396	PGSC0003DMG400016715	Expansin	retained	GAACCCTTAACTTTTGCTGCCACTATATCACCCGAACCTGCAACATTACT[G/A]ATTAGAACTGACAAGAATATTCCAGAGCCGCCAACAGTGAATCGAACTCC
solcap_snp_c2_18848	PGSC0003DMB000000604	113024	chr12	49742789	PGSC0003DMG400033637	Nonclathrin coat protein zeta2-COP	retained	GCGAATAGACTTGATCAAGGATGGACAACATTTCCATCCTAAGGAAAAAA[C/T]ATCTAAAATGATTTGGGGACGATACATCTGAAGAATGAAGCTCGATTCAT
solcap_snp_c2_10962	PGSC0003DMB000000021	944083	chr09	6400422	PGSC0003DMG400008926	Eukaryotic translation initiation factor 3 subunit A	retained	TCCTTCTCCACTATCTCTGCTAAATTAGACAAGGCATCCCCGAGCTTGGC[T/C]GCCTTCTTTGCTGGGGGATAGATCATTGTCCTTGCCTGGCTAAGGGATTC
solcap_snp_c1_3740	PGSC0003DMB000000355	580885	chr04	5055137	PGSC0003DMG400011479	Glycogenin	retained	TTGTAAGTGGTCATGTTAAATATTTTTAGCTTTGTGTAGACGCCCCAAAA[C/T]CTCTTCGGTCTCACTTGATTTGGGTTTGCCAGTAAACTAATTTTCTCCAC
solcap_snp_c2_13951	PGSC0003DMB000000065	444348	chr12	38193831	PGSC0003DMG400045640	Gene of unknown function	retained	CGGAGAGGAGAAATCGTCTGTGGCTGAAGAGATTTTTGTGCAAAAAGACA[G/A]TGAAGACAGCTGCGAAGCTTTTATGGAGCTAGGGTTTGTCAGCATCGTGC
solcap_snp_c2_33314	PGSC0003DMB000000758	68441	chr06	34362327	PGSC0003DMG400005465	Cytochrome b5	retained	TGTCAATTGACAACTATGTAAATCAAACAGTTCAAATTAGATTGTGACGG[G/A]TTTACTTCTCCTTGGTGTAGTGTCGCACAGCAAAGGCTAAGCCCAAAATC
solcap_snp_c1_683	PGSC0003DMB000000363	19844	chr01	69605903	PGSC0003DMG400018995	Conserved gene of unknown function	retained	CACGGTCTATCTTGAAATGACTTTCATGAAGCGGTTTATAGAAGAGAAGA[T/C]TCCAGCTGCTTGATTTAACAGTGAGGGGCCCTTATCTTCCTTCTCATCCA
solcap_snp_c2_30293	PGSC0003DMB000000162	279634	chr08	22141680	PGSC0003DMG400012995	Guanine nucleotide-binding protein alpha-1 subunit	retained	CTTCTGATCAAGGGCTGTGGTTCTATAGATCTTAAACACACGGTCCACAC[A/G]ATCTGGTGCAGTGCATTGGAAATATGACTCCTCAAATTTTTTCTTTACAA
solcap_snp_c2_20178	PGSC0003DMB000000489	276728	chr03	35837442	PGSC0003DMG401031045	AGO1-1	retained	GGAGGAAGAAACACTGTGCTAGTTGATGCAATATCTAGGCGAATTCCCCT[A/T]GTCAGCGACCGTCCTACAATCATTTTTGGTGCAGATGTCACCCATCCCCA
solcap_snp_c1_15484	PGSC0003DMB000000358	509521	chr07	5803219	PGSC0003DMG401028727	Conserved gene of unknown function	retained	ATCAAAGATTGAGCTTGTTGAAGAGGACCCAAATCGGGAAAAACACCAGC[G/A]CCATAAAGAGATAGAAATTCGTCTACATTACTACTCAAATCGTCAATGTT
solcap_snp_c2_54709	PGSC0003DMB000000016	1691229	chr04	16526676	NG	NG	retained	TTTCTTTCATCTCAGCTGCAGCGTGCCTGCTGCTCCCATGGAAGCTTTCA[C/A]CAACGAAGAGTTCGCAATTGGATGCGCTTTATCCATCAAGACTACTTTAG
solcap_snp_c1_2203	PGSC0003DMB000000365	297684	chr11	7129874	PGSC0003DMG400031068	Carboxypeptidase type III	retained	GCATTCTTTGAGGAGCATCCAGAGCTTGTAAAGAACGATTTCTACATAAC[C/T]GGAGAATCATATGCTGGGCACTACATTCCTGCTTTTGCTGCAAGAGTACA
solcap_snp_c1_2082	PGSC0003DMB000000578	243780	chr06	45408223	PGSC0003DMG400025576	Conserved gene of unknown function	retained	AGAAAGTAGTGTTGGTCTCACATCAAGCTTCGTGCCATCTTTTAATCGAA[C/T]AGATCATTTGATGAAAAACAGATTCAAGTGCTAATTTAAGCCCAGCTGAG
solcap_snp_c2_48861	PGSC0003DMB000000086	331246	chr04	5841559	PGSC0003DMG400006354	Flavonoid 3-hydroxylase	retained	AGCAATTCTAACGTGCATAATTTTCGCATATTTCTCCAATAAGGTCCATA[C/T]TTTCCAAATGTCAAATTTCTCTGATTATACGCGACGATTTGCATAACTCT
solcap_snp_c1_16642	MM	MM	chr08	40311763	NG	NG	retained	TGGGAAAGTCCACTAGAATTCCAACCTGAAAGGTTTTTGAGTCCCTCGAC[T/G]AATTTAGACTATGCTGGAAATAATATGAAGTACCTTCCATTTGGATCAGG
solcap_snp_c2_44928	PGSC0003DMB000000151	1235266	chr12	11729319	PGSC0003DMG400020386	Potassium transporter	retained	TCAAAGTTTCCATCGTCTCGCTGTATGTCCTTGTAACCATATCTGACAAT[G/A]CAACGGTACATGCGATAGGGTCTTGGGCAAATGCGACCAATGAGGAAGCG
solcap_snp_c2_16315	PGSC0003DMB000000013	562341	chr09	21026862	PGSC0003DMG400017494	Bcr-associated protein, bap	retained	TCCAACTTAACCTTCTTCAGTGTCTCTGTTAAACTAGAGAGTTGTTTCTG[T/C]GATAATTTTATTTCCTCAGCAGCTTTATCTGCTTTCTCCTTAAGCTGCAG
solcap_snp_c2_18550	PGSC0003DMB000000076	1900097	chr07	53300084	PGSC0003DMG400022318	Calcium-dependent protein kinase CDPK1	retained	TCAATCGACTACACTGAATTCATCACCGCCACCATGCATAAGCACAGGCT[A/T]GAAAGAGACGAAAATCTATATACTGCATTTCAGTATTTCGATAAAGATGG
solcap_snp_c1_6905	PGSC0003DMB000000551	110770	chr04	47876627	NG	NG	retained	GATCAAACTGCACTTGTGACCCTTGCAATTGCTAAGTTGATGTATTCATG[T/C]GTGTCTCTACTAAAACTATGCTTTAAGAGCTTTTATTTTCTGTAATAATA
solcap_snp_c1_10900	PGSC0003DMB000000237	493976	chr11	14232907	NG	NG	retained	AGTTCTCCAAATCTCATGCTGAATTGCTGCATTCTGCTCTCCACCGCCTG[A/G]CGATTTAGATATTGCATTTGCTATTCCAGGAAAGAAATCTAACTCACTTT
solcap_snp_c2_54116	PGSC0003DMB000000853	22174	chr07	45984872	PGSC0003DMG400013142	Hydroxyproline-rich glycoprotein family protein	retained	ACAGTTGGAAGCTGATGCTGTTGAACCTGTTGGGATGCTTGAACCTGCTG[A/C]GGTACCTGTTGCGCCCATTGCTGCTGCTGATATTGGGGCATTGACTGGAT
solcap_snp_c2_52811	PGSC0003DMB000000815	52646	UM	UM	PGSC0003DMG400004381	Zinc ion binding protein	retained	AGCTCCTTATACCTCAACCTACAAGTAACAACCGCCACTTGCAACTCATT[C/T]GCCACATCCTCAATCACCACATCAACTTGATTCAGCTGCGCAACAAACAC
solcap_snp_c2_54304	PGSC0003DMB000000464	351135	UM	UM	NG	NG	retained	CAGCATCTTAATGAGGTTTCAACAATGGAAAGAAAGAAGTATCACATGCC[T/G]GATTTACATGCTTCATTCCATACCATTCGCTCACACCATTGTAGCAGAGG
solcap_snp_c2_11685	PGSC0003DMB000000410	494138	chr05	2288291	PGSC0003DMG400012966	Dihydrolipoyllysine-residue acetyltransferase component of pyruvate dehydrogenase	retained	ACTTTATTGATATCAATTTTATGCTGCTTCGCCAATTTCTTCGCATTTGG[G/T]GTCGCAACAATCTTCTTCGGCTCATCAGAAGAAACCCCAACCGGAGATTG
solcap_snp_c1_1094	PGSC0003DMB000000072	298760	chr05	46746256	PGSC0003DMG401023454	Biotin carboxylase carrier protein	retained	TTGAATTGGAGCAGGTGCAGGTGCAGGTGGAGGAGGTGCATTAGATTGTA[C/T]AGATGGTACATGATATGATTGTATAAATGGAGCTTGTGCAGGAGCAGGAG
solcap_snp_c2_54624	PGSC0003DMB000000644	164892	UM	UM	PGSC0003DMG400009712	Hydrolase, acting on ester bonds	retained	TGAAACATATTTTTAAGTTCCACAATTATGCATTAACGTTCAAAATTCAC[T/G]CTAAACTTGGGAAACTTCCAAATTACGTTGTGATTGAGCAGAGATATTTC
solcap_snp_c2_51204	MM	MM	chr10	52037434	NG	NG	retained	ATGAGCTTTACCTAAAGTCATGAGGACTTTTAAACAAGGTCTTACATGAT[G/A]TAAACACTACATGCTAACTAAGCCTATGGCACACCATCGGTTCCAATGTG
solcap_snp_c2_6680	PGSC0003DMB000000311	330833	UM	UM	PGSC0003DMG400006563	ATP binding protein	retained	GTAGATGGCGTTAAAAGTTTCACCTTCAGAGAAATGACTTTGGCCACTAA[T/C]AACTTTGATACCTCAACTCAAGTTGGTGAAGGAGGATATGGTTCCGTCTT
solcap_snp_c1_6405	PGSC0003DMB000000126	1001904	chr03	17661966	PGSC0003DMG400009075	Hydrolase	retained	AATCTGTTGTTCGAGTACAAAAAGAGCAGAGATGGTAAAGTCTACGACTC[G/A]TTCAGGATATCTCGAGATTATAGAGACATACTGGCCTGCACAGTTGACAG
solcap_snp_c2_48929	PGSC0003DMB000000515	344761	UM	UM	PGSC0003DMG400016906	BZIP transcription factor BZI-2	retained	AGGAAGAGGATGATATCAAATCGCGAATCAGCTCGGAGATCGAGAATGAA[G/A]AAACAAAAGCATTTGGATGATCTCATGTCCCAATTGTCCAATCTCATGAA
solcap_snp_c2_28480	PGSC0003DMB000000048	95906	chr08	41399213	PGSC0003DMG400012112	Glucan endo-1,3-beta-glucosidase	retained	ATGGTGGCTCCTCTAGGTATCAACTACGGGCAAATTGCCAACAATCTTCC[C/G]TTACCGGAAAACGTGGTACCATTAGTCAAATCCATCGGAGCTACCAGAAT
solcap_snp_c1_1422	PGSC0003DMB000000679	131149	chr09	5332559	PGSC0003DMG400012987	Threonine dehydratase biosynthetic, chloroplastic	retained	CCTCAAAGTGAGATGGATGAGTTCAAAAGTCAAGCTGATGGACTTGGTTA[T/C]CCATATGAACTTGACAATCTCAATGAGGCTTTTAACATTGTAGTAGCTGA
solcap_snp_c2_37692	PGSC0003DMB000000210	824060	chr05	7357912	PGSC0003DMG400004112	Conserved gene of unknown function	retained	TTCTTCATTTTGTTGTCTATTTTTACTCTTTTTTCACTAAATGGCGCACC[T/C]TTTTGCTTCTTCTTTCCCTTACCCCCTTTCTTCCTGAGCTCCATCTTTCT
solcap_snp_c2_36910	PGSC0003DMB000000431	176817	UM	UM	PGSC0003DMG400001912	Phosphoglucomutase	discarded	CTCATTCTCCAACAAACTTAGTTAAGGCGGAGGTATCAAGAGCGGTGAAC[T/C]CTTTCACAGCATTAAGCACATCATGAGCAAGTTTTACAGCATCCTCCTTG
solcap_snp_c2_12405	PGSC0003DMB000000096	955324	chr07	49322884	PGSC0003DMG400007100	Conserved gene of unknown function	retained	GGTGAAGATGGGGATTATTTCATCAATGGGGATGAGGGTTTTCTGGATGG[G/A]GAAGAGGGGTTTCAGGACTATGATTTTTTTGTGAAGTTGTTTAAGCAGGA
solcap_snp_c2_29293	PGSC0003DMB000000014	3187309	chr12	31622946	PGSC0003DMG400019371	Permease I	retained	GTGTATTCATTGAAGTACTGTGGTACTGATAAACCCAAAAAGATAGAGAA[G/A]CCTAAAATAAACTTGTTACGGAAACTATTAAGATTGCAGAACTGAAGAAA
solcap_snp_c1_3001	PGSC0003DMB000000180	1012940	chr06	46889676	PGSC0003DMG400033034	Plasma membrane H+-ATPase	retained	TGCTGTTATAGCTTAATATTCATTCTTGGTCAATTGTAACATATATAATG[C/T]AGTCAAGACATGAAAGCAGGAAAAGATAAACCAAGAATTCAAAGCAAAAA
solcap_snp_c2_21977	PGSC0003DMB000000234	292734	chr04	51607163	PGSC0003DMG400035336	Gene of unknown function	retained	CATCTTGAACTGCAGCATTAGCACCCACATCTTGTTCATTAGCGTCTCCA[G/T]CTTGACCAGCATTTTGTTCATTTCCGCCTCCATCTTGATCATCATTCTGT
solcap_snp_c2_13766	PGSC0003DMB000000173	460908	chr01	60931853	PGSC0003DMG400001822	Conserved gene of unknown function	retained	TGGAGTTGAGAAAGAATGGGATGGGTGAAGAAGGAATGAGCTAAGATTGC[A/G]AAAGAGAGTGGCAAGATTAAGCTGAGAGTGATTCTGTAAAAAGTTTGTGG
solcap_snp_c2_919	PGSC0003DMB000000421	73525	chr10	1561206	PGSC0003DMG400024993	Thermosensitive gluconokinase	retained	AATGCTTTCCCTCAGCTGCTCTCTTGACCAGCCGAGCGGCAAGCACTTCA[T/G]CCCCAACATCCAACAACACGAATTTAACAATACTTGCATAAGAACCTGGT
solcap_snp_c1_4752	PGSC0003DMB000000608	146042	chr01	59371560	NG	NG	retained	GTTGCTTCTGAACCAGTTTTATTTGGCCTAGGATCAAGAACAGTTGTGGT[G/A]CTGGAATTGACATAAAAAGTTTTGGTTGTTCCAGTAATACAATACTTATT
solcap_snp_c2_19426	PGSC0003DMB000000518	241739	UM	UM	PGSC0003DMG400002290	Early-responsive to dehydration 4	retained	TGTACAGATCTTTCATTCCACCATGCTTAAGTGCGGGAAAACCCGATGAG[G/C]ATCAATTTGAGGACGCGTTATCTCATGTGTCCAAACCAGGGTCTTCTTCA
solcap_snp_c1_6556	PGSC0003DMB000000174	358303	chr09	47877149	PGSC0003DMG400017211	Disulfide oxidoreductase	retained	AGGGGTTTTGAACATGGAGATTCTTTTATCATCGCCCCATTCTTGTATAA[T/C]GGAGTCAGGGGTCTTAATGCAAGCTGACCAGTTAACAGCAGAGCCACCAC
solcap_snp_c2_15908	PGSC0003DMB000000251	760753	chr07	41408012	PGSC0003DMG400017413	Phosphofructokinase	retained	ATGTAATCAGACAAATGAGGAACGTCTTCTAGAACATAACCATCATCACC[G/A]ATCACAATTTTCTTCTTCTGCTGCTGTGAATTAGTCACTTCTCCCATTGA
solcap_snp_c2_45699	PGSC0003DMB000000159	5623	chr03	19749186	PGSC0003DMG400015794	Cis-prenyltransferase	retained	AGCATGCACAATCTCATCTGTTGATGTGTAGGCAACACAAATAGACAATA[T/C]AGCTTTTGAATTACCTGATGTCTTTACCATAGCCCTCTCAGCTGCTGACC
solcap_snp_c2_16300	PGSC0003DMB000000594	244009	UM	UM	PGSC0003DMG400005371	Acyl-CoA thioesterase	retained	AACAGAAAAACTTCTCTGGGAAGAAGCTGAAGAAAGAAACAAAATGAGAA[A/G]GGTTAAAAGGGGAGAACGGAAGAAGGAAATTCAGGGTGAGGAAGTGAATA
solcap_snp_c2_46109	PGSC0003DMB000000047	1835379	chr07	1835379	PGSC0003DMG402003179	Glycosyltransferase, CAZy family GT8	retained	TATCAGCTGATCTTTAATCTCCTTCACCCTCTCATCTAATGCCCTCCGTG[A/G]ATGAGACTGTACATTCTGACTGTGTTGAACCTCTTTTGGCCTGGATTTTT
solcap_snp_c2_27861	PGSC0003DMB000000361	500012	UM	UM	PGSC0003DMG400020699	Isoamylase isoform 1	retained	CCATTTGCCTGTAACGATTACACTTCCAGATAGGCCTGGTTATAGATGGC[A/T]GCCGTTTGTGGACACAGGCAAACCAGCACCATTTGACTTCTTGACAGACG
solcap_snp_c1_9995	PGSC0003DMB000000262	597528	chr07	42783194	NG	NG	retained	TTATGAAAAAGAAATTTAAATATAGCTATGTATACACATTATTTGCTCTT[T/C]TTATGTATGGTAGGATAACGTTAGTATTGAAAAAGATTGTGATTTGCTGC
solcap_snp_c2_1715	PGSC0003DMB000000127	254756	chr03	36273292	PGSC0003DMG400015162	Nodulation receptor kinase	retained	TTTTCTAACCTTAAGCTTCTTCGTAGTCTCTATCTTCAAAAAAATGAGTT[T/A]TCCGGCGAGTTCCCGGAGAGTATTCCCGGGTTGACCCGGTTAAACAGGCT
solcap_snp_c2_48128	PGSC0003DMB000000008	2951587	chr10	48777225	NG	NG	retained	TCGTGTGTAGCTTCAGAAACATCTGCAACCTTCAAAGTTCTTCCTCTCTC[C/T]AACATTTGCTGAGGAGCACTGCCATTCTTACCCTCTTCTGCAATCTCCTG
solcap_snp_c2_46285	PGSC0003DMB000000511	228864	chr12	5222200	PGSC0003DMG400020667	Conserved gene of unknown function	retained	CTGTCCATTTCACTTGTACCATCTACTGACGATGGTCAGACAGCTAATGC[T/C]GTGGGTGATGAACATTCAGAAACTGCTATTGTGCCTTTTGAATCAGTTGA
solcap_snp_c2_40640	MM	MM	MM	MM	NG	NG	discarded	ATATACAACTTCAATGCCACACATGACATCGATCCTACACTACGTCCATC[A/G]TTTGCTGCAAGCTTGAAGGGCATATGTCCACTCAAAAACAGGGCAAAAAA
solcap_snp_c2_47459	PGSC0003DMB000000487	111897	chr08	27047869	PGSC0003DMG400023148	Multidomain cyclophilin type peptidyl-prolyl cis-trans isomerase	retained	CCGAAGTCCAGGTAGGGCTCCTAGCAGGAACAATCGACGCAGCTATTCAA[G/A]AAGTCCTGGTAGTGCAGGTCGTAGGGCAAGATCTCCAGTGTATGATCGTG
solcap_snp_c2_3320	PGSC0003DMB000000627	198497	chr09	198497	NG	NG	retained	GTCGCGGAAAATATCACTGAAGTAAACGAGGATGTGAACACTGGTGGAAA[T/C]GAGGACACCACAATGGAAGCAAAAGCTATTGGCAAGAATATGGTGTCCTC
solcap_snp_c1_8173	PGSC0003DMB000000300	769797	chr07	3222290	NG	NG	retained	CTTTTGGCACCTAATCCTTGGGATTTAGGACGTCTAACAGCAACTAAAGG[A/G]TTGGTTATGCCTTGTGAACTTCTCCCAAGTCCCATGCCTTCAACAAAACC
solcap_snp_c1_9369	PGSC0003DMB000000241	1005345	chr02	25521327	PGSC0003DMG400006978	Nodulin	retained	GTACCTTCACACTTTAGAGGTTCATCCATGTTTAAAAAACTTGTCAAAAC[T/C]GACGCCAAATTCAAATGTCCTTCATGGGGCTGTTGAGCTTGCTTTTCAGC
solcap_snp_c1_8319	PGSC0003DMB000000226	151638	chr04	58205860	PGSC0003DMG400004961	Amino acid transporter	retained	AACCATTCTTGCACTTAAAACTCCAAACATCTCACAAAAACACACACTTG[A/G]GAAGACAATATGGCACCTGAATTTCAAAAGAACGCTATGTACGTCTCAAA
solcap_snp_c2_11270	PGSC0003DMB000000450	173472	chr03	25795246	PGSC0003DMG400009698	Ferredoxin-dependent glutamate synthase 1	retained	TGTGGGGTCGGTTTTATCGCAAATTTGGACAATAAAGCATCACATGGGAT[T/C]GTCAAGGATGCTCTTGTAGCTCTTGGCTGCATGGAGCATCGTGGAGGTTG
solcap_snp_c1_4757	PGSC0003DMB000000608	128202	chr01	59389400	PGSC0003DMG400025245	DnaJ	retained	TTTTGACTCGCACCTATATCCCCTAACCTACCTTGTAAGCACTGTGCCCT[G/T]CCCTCACCTCGAGGCTCCTGCTGCAGCCCCTTTATCATACTCCCCTTGCT
solcap_snp_c1_3141	PGSC0003DMB000000157	34705	chr07	37804798	PGSC0003DMG400013108	Metal transporter	retained	GTGATTATTGGAATAGCTTTGGGTGCTTCTGAAAGTCCCAAAACTATAAA[G/A]CCTCTTGTTGCTGCTTTGACTTTTCATCAATTTTTCGAAGGCTTGGGACT
solcap_snp_c2_8744	PGSC0003DMB000000087	1862365	chr06	49050380	PGSC0003DMG400027098	BAH domain-containing protein	retained	CTAGCAAGGCAGTCAAACTTGTCGGTTGCAGCAACAACACTTGCAAGCAT[C/T]GAACGACTAGTCAAATCCATTTTCCTGTCCACTCTATCCGGTTGCATGAG
solcap_snp_c2_49642	PGSC0003DMB000000398	441330	chr09	9605858	NG	NG	retained	CGAACGGGGAGAAAAATTGGGTGGCTAAGTGGAGAATGCCCTTAATAGCA[A/G]CACCTCCCTCCCCCTGCACAACTTGGGCAAAACAATCCATCCAGAACAAC
solcap_snp_c1_11458	PGSC0003DMB000000004	3499538	chr02	46077393	PGSC0003DMG400012621	Steroid nuclear receptor, ligand-binding	retained	CAATCAAAAGATCTTCATTTTTTGTTCCCTCGACTGATGGTTATGCTCGG[G/T]CTGCCCTGCGATGGATTGGTCATGAGCCAAGGTGCACACCTTACTGGCCC
solcap_snp_c2_43507	PGSC0003DMB000000216	426409	chr05	8733350	PGSC0003DMG400013490	Prf	discarded	GAAGATCTTATTAGTAGAAATTTAGTCATGGGCGTGGAGAAGAGACCCAA[T/C]GGAAAGCTCAAAACATGTCGTGTTCATGATCTGTTGCATAAGTTCTGCTT
solcap_snp_c2_2299	PGSC0003DMB000000060	1336144	chr01	71102362	NG	NG	retained	TCATCTGTTTCAACTTCACCACTTCCATATGACACCATCACTAGTCAATG[C/T]GAATCTCTTGGCACAGACTCGAGAAAGAAACTCTCTAATTGGTTAGCTCA
solcap_snp_c1_15298	PGSC0003DMB000000069	1773216	chr05	39203641	PGSC0003DMG400021647	Small nuclear ribonucleoprotein-associated protein	retained	GTGGAGGCATCCCCGGATGAGGTGGCCCACCAGGCATTCCAGGTCTTGGT[G/A]GCTGCGACCCTGGTGGTGGAGGACCTCTCATCATCTGTGGAGGTGGTGGT
solcap_snp_c2_19746	PGSC0003DMB000000233	53876	chr07	44177848	PGSC0003DMG400018341	Conserved gene of unknown function	retained	CGTAGCTTCTCGATGTTTCCTTCAATTCGGCCCTGAAGACGGTGACGCGT[T/G]AAGCTAACGCCACCCATGGACCAGTGAGCTTCCTCCGCCCATGACATTAA
solcap_snp_c2_50302	PGSC0003DMB000000609	153917	chr05	4797133	PGSC0003DMG400031262	Methyltransferase	retained	GATGTTGGTCTTCCTGATTCATACGAGTTCAAATGGTCAGACAACATCTT[C/A]GGTGGCATCTCATTGCGAGGATGTGGAGTTGGTATCACCCAGAGTCCAAT
solcap_snp_c1_7485	PGSC0003DMB000000331	606438	chr12	51925351	PGSC0003DMG400005019	Ormdl	discarded	CGAACCTTGTGCATGTTGGGAAATTTGGCAACCACCAGAATGAAAACTGC[A/G]AATGTGTTGAAGAACAGCATTGGGTGTTGATAGTCAGTTGTATGGGAAGC
solcap_snp_c2_40823	PGSC0003DMB000000325	12267	chr10	40518918	PGSC0003DMG400026671	Arginine decarboxylase	retained	GATATGAGGCTCATTACCAAGGTGTTTATCCTGTTAAATGCAATCAGGAC[A/C]GGTTCGTTGTTGAAGATATTGTCAAATTCGGGTCGGGTTTCCGGTTTGGT
solcap_snp_c2_24739	PGSC0003DMB000000338	311304	chr10	4289934	PGSC0003DMG400022830	Conserved gene of unknown function	retained	AAGGTCACTGTTGATGATAAATGGGCTGCTGAAAATCCTTGCTACTTCTG[C/T]GAACTTTGCTATTACATGCTCCATTATGTAGATGGGTCTTTGCTTTATGA
solcap_snp_c1_12229	PGSC0003DMB000000379	523717	chr10	44117567	PGSC0003DMG400008377	Protein kinase; Calcium-binding EF-hand	retained	CCAGACTCTGTCCGCGCCCAGAAAGGTCTGCTTCCACAAAGAAGAATATA[T/G]GCAATTACACCAATACTCCACATGTCAGCTTCTGTTCCATAAGATCTATG
solcap_snp_c2_22375	PGSC0003DMB000000087	246682	chr06	47434697	PGSC0003DMG400026909	Lysyl-tRNA synthetase	retained	AATACTTTGAAAATAGGCTGAAAGCACTTGCAGCTGAGAAGGAAAATGGG[C/G]AGAACCCTTACCCACACAAATTCCAAGGGGAAAACCATTTGTCTATCCCT
solcap_snp_c2_33522	PGSC0003DMB000000103	330134	chr05	1414020	NG	NG	retained	AAACCCTCAAACACAAAGCAAGCAACAATGGAGGGCGTCTCGTACCAGAG[A/G]TTCCCAAAGATAAAAATCCGTGAAGTTAAAGACGATTTCATGAAATTCGA
solcap_snp_c2_45750	PGSC0003DMB000000306	660302	chr08	28386806	PGSC0003DMG400004314	N6-adenosine-methyltransferase 70 kDa subunit	retained	CACTCTGACGGCACAGATGAAATCGCCGCCGTGGAGGAGCTCCGGCAACA[G/A]CACGAAACCCGTATACAAACCCTACACAACGCTCAATTGGAACTCATCGC
solcap_snp_c1_6252	PGSC0003DMB000000070	389955	chr08	20133385	PGSC0003DMG400029895	Importin alpha	retained	CTTGAAAATATTTTGAAGGTTGGGGAAGCTGAGAAGAATTTGGGCCGGAC[A/G]TCAGATATAAATCTTTATGCTCAGCTGATTGATGATGCTGAAGGTTTAGA
solcap_snp_c2_55963	PGSC0003DMB000000217	1030228	chr11	34520232	NG	NG	retained	TGAGCAGAAGTGAAGATGGTGTGCATTCTGGAGGGGGACTGAATGAAGAC[A/G]CATGGATTGAAGGAAGAGATAAGGAGACAGAATCTATGAATATAGATAAA
solcap_snp_c2_48129	PGSC0003DMB000000008	2951534	chr10	48777172	NG	NG	retained	CATTTGCTGAGGAGCACTGCCATTCTTACCCTCTTCTGCAATCTCCTGGG[C/A]TTTAGAATTTTCCTCCTTAAGAGGTGGAGGTGGTGGTGGTGGTAATGGTG
solcap_snp_c1_12187	UM	UM	UM	UM	NG	NG	retained	NNNNNAAGTATAAGGAAGTTCTAAGCAAAATATGCACACAGGCATGGGCA[T/C]AACAGTGAAGTCCTAAGGGAGTAAAAAATGGGTCCAACAAGGGCAACTTA
solcap_snp_c2_13645	PGSC0003DMB000000116	1319870	chr12	2230450	PGSC0003DMG400007899	CBL-interacting protein kinase 7	retained	GCTCATGTGGGAGATGAAGATTGGGTAGGAAAGGTGAAAAAGATTGAGTC[T/G]TTGAATGCTTTTCATATCATTTCTTTGTCGGAGGGGTTTGATTTGTCTCC
solcap_snp_c1_5228	PGSC0003DMB000000235	964821	chr02	8219121	NG	NG	retained	TACTGCCAAGACTGAGGGTAGCAGTGGCAATGATGCTGGTGGTGGAGAAA[C/T]ATCAGAAGCTATGGGGCATATAGGGACTGATCAACTGTTATTATATAGAG
solcap_snp_c1_12441	PGSC0003DMB000000543	286361	chr05	42503858	PGSC0003DMG400016003	Ethylene responsive element binding protein C2	discarded	TGTTGAGTTATCGAACAAACGAGAGGCAGATTCAAGATTTAAACTTTGAG[C/T]TGTATTGATGAAATCAGGATAAAAAGAGAAATTGCTTTCAAGTTTGATCT
solcap_snp_c1_11502	PGSC0003DMB000000241	141176	chr02	24657158	PGSC0003DMG400006894	Nucleic acid binding protein	retained	CTAGATCAATGTGTTCGTATATCTCGCTTGGAAGCCCATGTAGATGAAGA[C/T]GATCCTTGGAATAACTATATAGATAAGGTGGAGAATGGAAGCAGCTCTGC
solcap_snp_c2_17752	PGSC0003DMB000000297	87758	chr12	48168295	NG	NG	retained	CAGTTCGAGGGCTTATACCATGCGGAGGTTCTTTGCTCTTTTGGCGTACA[A/G]TGCTGTCCAGGTCAGCTGAAATCCAGTATCCATATAAACTATTTATAACT
solcap_snp_c2_37502	MM	MM	MM	MM	NG	NG	retained	TCCAAGTAATTTCCGCTTTTTGTAGACGAATTTAGTGCTCTTTTCGTTTA[T/C]AATTTTCCTGCAATTGTGTTTTTCTCGTTTTTGTAGGAATACACTGATCG
solcap_snp_c2_37342	PGSC0003DMB000000575	239996	UM	UM	PGSC0003DMG400007498	Vacuolar proton atpase	retained	ACAGCTTTTATACTACTCATGATGGAGACTCTTAGTGCATTCCTTCATGC[G/A]TTGCGTCTTCACTGGGTGGAATTCCAAAACAAGTTTTATCATGGGGATGG
solcap_snp_c2_55482	PGSC0003DMB000000339	295533	chr09	51037132	PGSC0003DMG400024357	DnaJ isoform	retained	AGGGTCTTTGAGAGTTCATTCAAAACTTAACAACAATGTGATAGAAATTA[G/C]TGAATCAAAAAGCTTTTATGAGCTTTTGGGTATTCAAGAAACTGTTTCTT
solcap_snp_c2_45039	MM	MM	MM	MM	NG	NG	retained	GGTGAAAATCTTCATCAAGATCTTGGAAAAATATCGAAAAAATATGGTCC[G/C]ATAATGTCAATCCACTTTGGTCTTGTTCCTGTAATTGTTGCTTCATCACC
solcap_snp_c2_34458	MM	MM	MM	MM	NG	NG	retained	GGAGGGATTGGCAAAACGACTCTTGCTAGAAAAGTTTATGATGATATTTA[C/T]ATGGAGCATCACTTCTACATTCGTGCTTGGATTACTGTATCTCAAATGCA
solcap_snp_c1_3863	PGSC0003DMB000000010	985700	chr01	63999849	PGSC0003DMG400027781	Conserved gene of unknown function	retained	GATTATTTGCATTTTTTGAGTTATAGGCTTAGGAATGAAAAAGGGGAGAA[G/A]AATGGGATAATTAATTTTTCTGTTAGGGTTAAGAATGCGGCGCCCCCGTC
solcap_snp_c2_55723	PGSC0003DMB000000988	44150	UM	UM	NG	NG	retained	CGAGGGAAAGGGGAGAAATCTACAGGGGAACCCTGCTTTATTCTGGTGCT[G/A]TAGTATTCTCCGGCGTTTGTGTTTATGCTTTAGATATCCTTGACAGCCAC
solcap_snp_c1_2405	PGSC0003DMB000000058	647669	chr07	7729624	PGSC0003DMG400004101	H(+)-transporting ATPase	retained	ATTATCAGCCAGGCTTTGATTTTCGTGACCCGTTCACGAAGCTGGTCCTT[C/T]GTTGAACGCCCAGGAGCTCTGTTAATGATTGCTTTCTTGATCGCCCAACT
solcap_snp_c2_40638	PGSC0003DMB000000020	1627255	chr02	37525385	PGSC0003DMG400003654	Peroxidase	retained	TCTTCAATTTTGTTGAGCTCTAAGGGGAAAAACACCGCGGAAAAGGACGC[A/G]CCTCCTAATGGTTCTTTACACGGATTCTATGTTATTGATGGCGCAAAGAG
solcap_snp_c1_13099	PGSC0003DMB000000144	840314	chr08	35970555	PGSC0003DMG400014792	ATP binding protein	retained	CTAAGGATATATATGTAGATGCAAATGAGAGCTCATTAGCAATTAGAGTA[A/C]AGCAATCTGGAATTGTTCGGACTCTCATGGAAACCAGTACTCTGTATGAG
solcap_snp_c2_53032	PGSC0003DMB000000020	2007612	chr02	37145029	PGSC0003DMG400001525	NAD-dependent isocitrate dehydrogenase	retained	GATATTGAAGCTTAAGAAAGCAAATCCAGTGGCACTTCTTCTGTCGTCAG[C/T]AATGATGCTGAGACATCTTGAATTTCCGTCATTTGCTGATCGTTTAGAAA
solcap_snp_c2_29169	PGSC0003DMB000000091	120017	chr06	49961326	PGSC0003DMG400007141	ABC transporter family protein	retained	CTTGAATCAAGGTCTACACCAAAATCTAGGTTCTTGTAAATGAGATTATC[G/A]GGTGTGTAGCCAAATGTCACTTCCACAAACTGCAGAACAGGAGGGGGGAG
solcap_snp_c2_16726	MM	MM	MM	MM	NG	NG	retained	ATTCAATTGTTGAGGATGTCATCAAAGAGCACAAGAAGAACCTTGCAACT[T/C]GCAAAAGTGACGATGCAATAGGTGGTGAAGATCTAGTTGATGTCCTTCTA
solcap_snp_c2_16350	PGSC0003DMB000000235	958863	chr02	8213163	NG	NG	retained	AATTATCAATTCAGCAGACTGAACCATATGAGATGCCCCGTTTGGGTGTG[T/C]ACCAAGAAAAAAAGAATCATAAAAGCTCAACATTGTCTGCTATGAGCATT
solcap_snp_c2_10656	PGSC0003DMB000000032	2157394	chr04	63786046	PGSC0003DMG400009984	Hedgehog receptor	retained	TTAAGCATTTTTGGTCCGCCATCAAGATGTGTGCTTGTAGAGAAGCAAGA[G/T]GATCGGCCATCTACATCTTCCCAATTCTAATCTAATCAGGTGTTAAAGAG
solcap_snp_c2_28632	PGSC0003DMB000000144	1233057	chr08	36363298	PGSC0003DMG400009299	Conserved gene of unknown function	retained	ACATACTCTGGTTTGACAATGCTGGTGCTGGAGGCAGTTGCTTTTGGATC[A/C]TTTTTATGGGAGACAGAAAGCTATGTGGAGTCTAAATACCATATTATTAA
solcap_snp_c2_37988	PGSC0003DMB000000533	272124	chr03	27538176	PGSC0003DMG400023011	Conserved gene of unknown function	retained	CCGGGTACATGCGCTTACCCGTTTTCCGTACCCAGTTACATGCCGGGTTT[C/T]AAAGCTGTGAAATCCCCGAACAACGACGTGGGTGTTGACGGAATGATAAG
solcap_snp_c2_28725	PGSC0003DMB000000379	97580	chr10	43691430	PGSC0003DMG400011447	Hsp90 co-chaperone AHA1	retained	TGCCCTTTGCTGAATATACAAATTGATGTCAAACTTTGGACAAAGCAAAA[T/G]AAATTTGTTGTTTATTTGGACCAGTAACAACTATATAAAGTTTTTGATCA
solcap_snp_c2_26040	PGSC0003DMB000000102	664066	chr07	46954467	PGSC0003DMG400020418	Conserved gene of unknown function	retained	GGTCTTGAGCAAGAAGCACAACTTGTACGGAGTTGGAATAGTACTCTGCA[C/A]GAGCGCAATGGGGGACTGCAGCCACCGCCACCGCCACCAATTAAATACCT
solcap_snp_c1_11612	MM	MM	MM	MM	NG	NG	discarded	TTCATTTGTAGTACCATCACCATTTAGCCAAGGCAATATTGGCTTACACA[G/A]ATGCAAACCAGTAGAGCGGATATCATATGGTTCTTCTGGGTGATTTCTTG
solcap_snp_c2_45807	PGSC0003DMB000000160	1185717	chr12	35193185	PGSC0003DMG400015829	LeArcA1 protein	retained	GCTCTTTGTTTTAGTCCCAATAGGTACTGGTTATGTGCTGCAACTGAGTC[G/A]AGTATTAAAATTTGGGATTTGGAGAGTAAGAGTATTGTCGTTGATCTTCG
solcap_snp_c2_42481	PGSC0003DMB000000512	120896	chr05	44414523	NG	NG	retained	CCAGCAAGACTCTCACTGTTGGGGCCGTCTAGGTTTGTGGTAGGTTCATC[A/C]AGTGCTAGAATTCCGCAATTGAGACAAAAAGTTTCAGCCAACGCCAATCG
solcap_snp_c1_4213	PGSC0003DMB000000071	438672	chr09	1338018	PGSC0003DMG400023935	Conserved gene of unknown function	retained	ATCATCATCGACATCCTAGCAATTGAGCATCGCCAACAGGGAAACAAAAC[G/A]TAGATTATCTTGGAGATGGATGAGATTACTGAAGAAGTCGCACTGTAATT
solcap_snp_c2_730	PGSC0003DMB000000287	354989	chr02	13213414	PGSC0003DMG400003168	Root phototropism protein	retained	CTTGAATGTTTTGGCCTAGCTCCAGTGCTTATTCCATTCCATAGGATACT[C/T]CCTCCAGGACTCTGCAAGGGGCCAACGTGCTCCATCACAGGCCAACCAAA
solcap_snp_c2_52241	PGSC0003DMB000000714	14804	UM	UM	NG	NG	retained	AAAGGGAACAAAAATGTTGGATGGAAGTTGCTGTTCCAGCAGTAGTAAAG[G/A]CACCAAATAAGATTTCAGTTTCTCCCAAACTGGACACTATATTTGAAGAA
solcap_snp_c1_8838	PGSC0003DMB000000273	678308	chr08	678308	PGSC0003DMG400012519	Conserved gene of unknown function	retained	CAACTTCTTGATATATAGCATCGGACAGTTGCCTCAGTTTCATATTTTCT[G/A]CACCTGGACGGTTAAGTGCTGCTGATTCTTTCACTGTAGCTCTTAAGCTA
solcap_snp_c2_50290	MM	MM	MM	MM	NG	NG	retained	CAAGTGTAGACAAGAGAGTAACCAGTTGACGATTAAGATAACAAGGCTGA[T/A]ATTTGCTCCACCCAAGGACATCTAACTTATTATTGTCTGATTCATATTTC
solcap_snp_c2_2424	PGSC0003DMB000000060	103862	chr01	69870080	NG	NG	retained	CAGGCTTGGAGTTCAGTGTCTTTCTGTACCGCGTCATCTGATTTGTAATA[G/A]TAGTTGCAATATTCTGTTACCCAACTTTTGATTGCTGACCAAATTTCCAA
solcap_snp_c1_1535	PGSC0003DMB000001059	8407	UM	UM	PGSC0003DMG400029237	Gene of unknown function	retained	ATTGACCACCCAATCCCAGCCATGCCGCCTTGTTTTCTTCCTTCTTAGGA[G/A]CTGCTTCCTCTCTATAGTAAGGTACTTTTGCAGTCAGCCTATCTTTTCTC
solcap_snp_c2_54139	PGSC0003DMB000000853	61130	chr07	46023828	PGSC0003DMG400013147	Cell division protein kinase	retained	AAGGAGAGTTGATTGCTGCAGGATGGCCTTCTTCGCTTGCTGCAGTAGCC[G/A]GTGAAGCTATTAATGGTTGGATTCCACGCAAGGCTGATACTTTTGAGAAA
solcap_snp_c2_32893	PGSC0003DMB000000005	869279	chr06	27140505	NG	NG	retained	TTTGCAATCTTCAAGAAGTTCAACTTGAATGTCCAGGCTGTTAATGTTCT[G/T]CTTGACAACATTCGTGATATTAACCGGGCTGTGGAGTTTGCGTTCCGAGT
solcap_snp_c2_19721	PGSC0003DMB000000391	75536	chr12	45224517	PGSC0003DMG400021766	Conserved gene of unknown function	discarded	CTTACGTTCAAAGAAAATGCCCTTAAGAAAGACGATTTAGCTGTTATATT[C/T]TGCGGATAACACTCTATTTATTGAACTAGCATCAAAGAAAGAAGACTGTT
solcap_snp_c2_26426	PGSC0003DMB000000482	226832	chr03	42083568	PGSC0003DMG400000612	AP2 domain-containing protein AP29	retained	ATACAAAAGCTGCACTGGATTATTACGTGTCTATTAACAGCGATTCTTAC[A/G]TGGCTACTTATTTTGGGAACATGGATAAGATGGTTGCAGCAATGCGAGCT
solcap_snp_c1_3051	PGSC0003DMB000000028	2619719	chr10	25719251	NG	NG	retained	CTCCTGAATGCCCATCATAAATAGCAAAAAGTCCTAGTTCCCCTTTGCGC[A/C]ACTGCATGAATTTAGCAACATGATAATCCTCCATTGGATGATTTGCTTTC
solcap_snp_c2_25282	PGSC0003DMB000000519	5841	chr04	56479741	NG	NG	retained	CAGCCTCTAGATCCCAGTCGTGGTTCCTCTCATACCAGAGAAGAGATTGG[C/T]GAATCAAGCCATGGTCAAGAAGAAGCTTTTCTCTGGGAGTTGTTTGGAAT
solcap_snp_c1_10918	PGSC0003DMB000000469	160061	chr01	160061	PGSC0003DMG401022797	SEC14 cytosolic factor / phosphoglyceride transfer family protein	retained	GATCCTTGGAAGCAAAATGCTTGTTAAGTTTGATTATAGCAACAGGATAC[C/T]CATTCTTGGACAATCCCTGTAAATAAACTTTTTCAGCTGCTGATTCATCT
solcap_snp_c1_11707	PGSC0003DMB000000772	127145	UM	UM	PGSC0003DMG402011882	Phosphatidylserine decarboxylase	retained	ATGAAAGGTCTCTTTTACTGTGTGATTTACTTGAGTCCTGGAGATTATCA[T/C]CGCATACACTCACCAGCTGATTGGAATGTTTTTGGCCGTCGACATTTCTC
solcap_snp_c1_10825	PGSC0003DMB000000047	1320498	chr07	1320498	PGSC0003DMG400011196	Eukaryotic translation initiation factor 4F / eIF-4F, putative	retained	CCACTCACGTAACCACCACTACCCTGAGGCAGAAGTTTTGGGTTCAATGC[G/A]GGCGACTTGCCAACCAATGGTGGCTGACTTCGTCCACCAGCCTGAACCAG
solcap_snp_c2_43643	PGSC0003DMB000000063	779726	chr01	35660246	NG	NG	retained	CCAAGCACATACAAAAAGAAAAGACGTAACAGGGGAAGGGAGAGCCAAGG[A/C]AAAACAAACAACATGAACAATAATTTCAAGAAAAATGAAATAGTGAAGTT
solcap_snp_c2_16277	PGSC0003DMB000000767	18765	chr09	16199169	PGSC0003DMG400024344	Anthocyanidin 3-O-glucosyltransferase	retained	TATTACTCTGTTTTTGTTGCACTTTCTACTGCTTTTCTTACTTGCCCTGC[C/T]AGAGTTCCTCAACCCAAAAATTATCCGTCTCTTGAAGACATGAAAAAACC
solcap_snp_c2_37194	PGSC0003DMB000000505	186832	chr11	3269998	PGSC0003DMG402015684	ALY protein	retained	TTTATGAACCCAACTGAAGGTTCTCTGCTTTTGTTTAGTTGACGTACAAG[T/C]GACTCTTGATTTTTTTGGTTCCAAGGAGAAGTCCACTTTGGTTCAGCCAT
solcap_snp_c2_12956	PGSC0003DMB000000633	147839	chr04	61279983	NG	NG	retained	CCTTTTGTTAACCCACTCGTTCCCGTCACATCTTTCTCCCCCAAATACTT[A/G]CACGTCTGTTTCAATTGCCCAACAATTGCATCCTTTATGCACCGGAAATG
solcap_snp_c2_17795	PGSC0003DMB000000099	1467198	chr02	35294249	PGSC0003DMG400016726	Pyrophosphate--fructose 6-phosphate 1-phosphotransferase subunit beta	retained	ATCTGTTTCATTGGTGCCTGATGATTCTGGGGATGTTGCGATGAATCAAA[T/A]CTTGAAAATTGGAGTGGTGTTATCTGGAGGCCAAGCCCCTGGAGGGCATA
solcap_snp_c1_14142	PGSC0003DMB000000378	379157	chr02	19667952	NG	NG	retained	TCCCTGATCCACTCAGAATGCCTATGCTTTCTCCTGTGCCACCTGTCTTC[G/A]TTCATGTACCTGATACCCAGTTGCAAATTAGAATAGTGAACCAGATGGAT
solcap_snp_c2_45	PGSC0003DMB000000011	2460614	chr10	30163106	PGSC0003DMG400003436	RNA-binding protein containing a PIN domain	retained	TATGACTGTATATTTGGATGTGTGTTATAGACACATGTATACTAAATGTT[G/T]CAACCACATGTGTGCATCTTGGGCTGATGCTGCCTTCAACATTCATCCGC
solcap_snp_c2_15925	PGSC0003DMB000000251	690544	chr07	41337803	PGSC0003DMG400017387	Conserved gene of unknown function	retained	CAGAAATTAGCTGGACGATGTGCATGTATTGATCCCATCCTTGCAGTCTC[G/T]GGTGAGGTCATTAAATGTCTCAACCTGCTTTTTACCCCTAAAGAAAACTT
solcap_snp_c1_9655	PGSC0003DMB000000454	304202	chr02	14943471	PGSC0003DMG400011811	Ferredoxin--NADP reductase, root-type isozyme, chloroplastic	retained	CCAGGCATCATACCCTTCAACCCGCAGAAATAGATGTGGGCCCCTTCATC[C/T]AGAAGTTTGAAGATCTCATCGCTGTATTCCTCAATTTTATCCTGAACATA
solcap_snp_c1_3065	MM	MM	MM	MM	NG	NG	discarded	GAGAGGTTCTTCGAAGAGGAGAAGCACGTTGAGGCCAATGGCAATGACTT[T/C]AGATTTCTTCCTTTCGGTGTTGGTAGGAGGAGTTGCCCCGGAATTATCCT
solcap_snp_c2_47952	PGSC0003DMB000000339	218451	chr09	50960050	PGSC0003DMG400020587	Rpi-vnt1	retained	ATTTGGGATACTAAAATCTGGGATGCTCTGAACCGTGTCCTTCGTCCTGA[G/A]TGTGATTCAAAAATTGGCAGTAGGATAATTATCACTTCTCGATATGATCA
solcap_snp_c2_23355	PGSC0003DMB000000250	679818	chr07	39893259	PGSC0003DMG400015919	ARF8	retained	TCCAACATGAAGGGTAGTAGTGGTGATAATGGATCTTTATCTATTCCTTA[C/T]GCTACCTCTACCTTCACAAGTACTGTGGGCAATGAGTATCCCCTTAACTC
solcap_snp_c2_55866	MM	MM	chr05	9145197	NG	NG	retained	TTCTGGTCAAAATAAGACCAGAGTCCCTCAGGAAGTTTGGAGAAACAGCG[A/G]TGAAATGCTTAGCTGGTTCTGGTGTAGATAGGCCATCTATGAGCGATGTG
solcap_snp_c1_5965	PGSC0003DMB000000399	408716	chr11	25614807	PGSC0003DMG400009581	SKP1	retained	ACATAATAATAGCAAAAGGAGGTTCAAGTCACTTAGTTAGGACAAAGCCA[G/A]CAGCCCAAAAGCAGAAATAGCGTATTTACTCACACAAGATTGTTCATACG
solcap_snp_c2_33536	PGSC0003DMB000000103	305668	chr05	1438486	PGSC0003DMG400025121	6-phosphogluconate dehydrogenase, decarboxylating	retained	TATCTTGGGATGGGAGTTTCAGGTGGTGAAGAGGGTGCTCGAAATGGACC[C/G]TCACTGATGCCTGGAGGCTCTTTTGAAGCCTACAAGTACATAGAAGATAT
solcap_snp_c2_41391	PGSC0003DMB000000755	94424	UM	UM	PGSC0003DMG400004442	Translocon-associated protein, alpha subunit	retained	TTTTCAACTATTCGCAAGTCTATCTCTAGCCTCAGTATCAGAAAGTTCAA[A/G]TCATTCACTTCTTCTTCTTCGACTTGTTGGAGAGCGATTGAGAATACGCA
solcap_snp_c2_52768	PGSC0003DMB000000676	77998	UM	UM	PGSC0003DMG400013813	Protein arginine n-methyltransferase	retained	GCCACTTAGAGTGAGGAGTACGATGACTTGCAGCTTTGGACTTGGATGAC[C/A]TTGAGAAGATTATACTCCCAGCAAGTCCAACTGGGAAAGGCAACTGATGC
solcap_snp_c2_25289	PGSC0003DMB000000733	21398	UM	UM	PGSC0003DMG400025492	Peroxidase	retained	ACTCTTCCCATTTTCTCCATCGATTTACCAAATTCATCGAAAAATTCTTT[A/G]AGTGGTCCATCGACAAGCTGCTCGATAAATGATTTCGTTGAGGTACGTGT
solcap_snp_c2_56997	MM	MM	UM	UM	NG	NG	retained	ATATAGTGAGATTTCTGAAGGGTTGTATGTTGGGGGTTGGCCTTGTTCAC[T/C]TGATAAATTGCCACCTGGTAATCCTGCTATTATTGATTGTACTTGTGAGA
solcap_snp_c2_38936	PGSC0003DMB000000406	100996	chr02	26494091	PGSC0003DMG400010333	Glutathione transferase	retained	CATGCCCAGATTATGTACCATTCCTACTTAGAGAACTTCTCTCGATCATG[A/T]GGAGAGGAATAGTCGATATTTGGACCCTGGGGAATGATTCCAAAAGGATT
solcap_snp_c1_13378	PGSC0003DMB000000652	77504	chr07	43922232	PGSC0003DMG400028959	Multicopper oxidase	retained	GTCACCCTTTCGTGACTGGTTAAGCTGATAGAATTCGTTCCTTAGAGTGG[A/G]CGAGTCTTGCGTCCAGATGCACGGCCACAGAGAAGAGCACCTATTGGAAT
solcap_snp_c2_4844	PGSC0003DMB000000377	2099	chr01	75970830	PGSC0003DMG400003102	L-galactose dehydrogenase	retained	GTGTCAAAGAAATTGACGCCGAGGCGAAAGGCTTCCCGGACGGCGGCGAA[G/T]GCGTCTTGTTCGGAGACATCGCCGAAAACCTTGCCGAGAGGAGAAGCGCC
solcap_snp_c1_216	PGSC0003DMB000000053	2244824	chr09	31321453	NG	NG	retained	CTGACCATATGCGGAGGAAAGAGAAGAGTCTTTGTATGCGGAGGATGCTC[T/G]TATGGCCTTAGCAGCCAGAGAAGAAGCAGATGATGAAGAAGAACTCTCAT
solcap_snp_c2_56257	PGSC0003DMB000000480	365907	chr04	38330538	PGSC0003DMG400010641	Pheophorbide A oxygenase	retained	GAAGGGGGAAGACCACTTGACATAACTGTCACGAAGTTGGATGTAAATGT[G/C]ATTACTGCAAACCAGGGACCTGGACGGAACACATTTGTTCCGCCTTGTGT
solcap_snp_c2_54530	PGSC0003DMB000000548	20979	chr03	25272069	PGSC0003DMG400022918	Phenylcoumaran benzylic ether reductase	retained	GCGTCTTCCCAATTTTTCCTTCCCAAATCCCTACCAGCTCATTCATTGAA[C/T]ACACATTTCCCCTTGGCCTCATGTATACCACTTTGTTCAGAGTACGTGCA
solcap_snp_c2_34564	PGSC0003DMB000000045	1871439	chr08	10334941	PGSC0003DMG400032780	Conserved gene of unknown function	retained	AGTTGTTAATCTAGGACCTGAATTTGTTAAAAGGGAGCTTCACTGGCCAA[A/T]ATATCTGCTGATCCTCACCATGCTTTCTCTTCGCCAAAACTGACTTTACA
solcap_snp_c2_38939	PGSC0003DMB000000406	97916	chr02	26491011	PGSC0003DMG400010333	Glutathione transferase	retained	TTTCCAGTGGAATCTGGGAGGTACCACCTCTACATATCATATGCTTGCCC[A/G]TGGGCATCAAGGTGCCTGGCTTACTTGAAGATTAAAGGCCTTGACCAAGC
solcap_snp_c2_38871	PGSC0003DMB000000047	1607207	chr07	1607207	PGSC0003DMG402011138	1-acyl-sn-glycerol-3-phosphate acyltransferase	retained	AAATAACAGTACAAAAGGATGTTGCACAAGCATGATCACGAACAAAAAGA[T/C]GGCAGAGAAAGCACTGACAGCGTAAAAGCAAATCGCTCTTACTTTTGATC
solcap_snp_c2_36427	PGSC0003DMB000000665	125763	chr06	4336734	NG	NG	retained	TTAGCCATACTGGATTCATTGGAGAACCCATCATTTTCACCATCAGAAGA[C/T]CTCTTGGGACTAGAAGTGGGAAAGGCTGAAGAGGGAGCAACAGAAGGTCG
solcap_snp_c2_38252	PGSC0003DMB000000033	1643139	chr05	26342577	PGSC0003DMG400020762	Conserved gene of unknown function	retained	AATCGATATACAAGAATGCTATATTTATTTTTCTCAGCTTTTATTTGCCC[G/T]CAGTTTAAAGTTCGGACAAGTGATCTCGTAAAGACTTGAGCAAAAACTTA
solcap_snp_c2_44817	PGSC0003DMB000000207	354911	chr09	22071031	PGSC0003DMG400000954	Isoamylase isoform 2	retained	GCATCCTCTGCAGTGTGAGTGAAAACAACTTCAAGAAAAACCTCTATCCC[A/G]TTAGCATGTAATTTCTTAACCATATCCTTCATCGATTTAATGGCAGAAAG
solcap_snp_c1_988	PGSC0003DMB000000409	244935	chr09	8826521	PGSC0003DMG400020325	Acetyl co-enzyme A carboxylase carboxyltransferase alpha subunit	retained	AGATCCATAACTCTCGATACACCGGTACTCTTGATTTCAGCCTTCAATGC[A/G]TCCATCTTCTCCTTCAAATCTGGGCGGTTCATGACTTCTTTTAACCTCTT
solcap_snp_c2_33913	PGSC0003DMB000000134	648746	chr11	10143441	PGSC0003DMG400000909	Aminoacylase	retained	TGGCGAAGTTTGTGGAGTTGAAAGAATTTGAAGAGTTGAATCTTGGGTTT[G/A]TGATGGATGAGGGACAGGCTTCGCCTAATGATGAGTTTAGGGTTTTTTAT
solcap_snp_c2_24536	PGSC0003DMB000000283	278981	chr12	278981	PGSC0003DMG400015379	Malate dehydrogenase	retained	GGCACACGCCGGGAATTCGCATCGGAGTCTGCTCCGGACAGGAAAGTTGC[T/G]ATTTTAGGTGCAGCTGGAGGGATCGGGCAGCCGCTGTCACTTCTCATGAA
solcap_snp_c2_47649	PGSC0003DMB000000243	935422	chr05	5573431	NG	NG	retained	TCTCTAAACTACTCTCGGAGGCCACTCTCCGGTACCGCAACTTTGAGATT[C/T]TGCGATTATCGGCGTCGCCGGACGGTACCTATCCGAGCTATATCCACGGA
solcap_snp_c2_36629	PGSC0003DMB000000469	223326	chr01	223326	PGSC0003DMG400022778	Alpha,alpha-trehalose-phosphate synthase [UDP-forming] 6	retained	GGGCAGCTTCAGCAAGTCTTGAGTCTCCCCGAGACAGAGGCGAAAGTTTC[C/T]GAGCTCGTGCAGCAGTATAATCATCAGGGAAGGACATTGTTGCTTGGAGT
solcap_snp_c2_37034	PGSC0003DMB000000540	133717	chr05	7880068	PGSC0003DMG400030995	Polygalacturonase-1 non-catalytic subunit beta	retained	GGTTCATTGGTTCCGTAATTGGTGAAGTTTTTGTCACTGTAAGTCGCAAA[A/G]TGGATTTCTCCACTGTGTTTTTCAAGACTTGGTGACAGATCTGGTGCACA
solcap_snp_c2_57849	PGSC0003DMB000000238	180211	UM	UM	PGSC0003DMG400007514	Glycolate oxidase	retained	TTTGCATGAAGTTGAGAAATCAGCTTATAACCGGGGTGTGACGCGAGGGG[G/A]ATCCCAAGGAGTTGTGATATGGCTACGACTAATTTCCTTGATTGAGCGAC
solcap_snp_c1_3478	PGSC0003DMB000000032	2459348	chr04	64088000	PGSC0003DMG400009924	3-hydroxy-3-methylglutaryl coenzyme A reductase	retained	TGCAGAGAATCCCCTGCATCCAACTCAAGGCTCCTGGCAGCCATAGTGGC[C/T]GGTTCTGTATTGGCTGGGGAGCTGTCACTGATGTCTGCCATTGCATCTGG
solcap_snp_c2_54077	PGSC0003DMB000000249	75061	chr04	13877223	PGSC0003DMG400012696	Calcium ATPase	retained	TTCATCGCAAATGCAAGGCTTAATGTGACAGCCAGAGGTAATCCTTCTGG[G/A]ACTGCAACAACGATTATAGTTACAGCTGTGGCAAAGTAATTTAGAAGAGT
solcap_snp_c1_10130	PGSC0003DMB000000215	862516	chr06	43433096	PGSC0003DMG400028501	Conserved gene of unknown function	retained	CACGTGTTCGCCGACGACACATCCAGGTTCATTCCGTTGTAGCCTTCACA[A/G]AAATACTACTAATCGGAGTCGCGGTCAATCGTATCACTCGAGTCATCAAT
solcap_snp_c2_10685	PGSC0003DMB000000032	2095000	chr04	63723652	PGSC0003DMG400009981	1,4-alpha-glucan branching enzyme	retained	TATGTGCTTTATCTATCAGATACTTTAAGTCCTCCGGGTTTCCATATCTA[T/C]TGCTCACAGCAAAAAAGTTTGTAACATGATATCCAAATGATCCATAGTAA
solcap_snp_c2_37209	UM	UM	UM	UM	NG	NG	discarded	GAACTAAACACTGAAACTGTCAATCCAATCCAATGTCAAAGGAACAACCA[G/T]CAGGGTTTTCACTGCAAGTTTTCGACCAAANNNNNNNNNNNNNNNNNNNN
solcap_snp_c2_55754	PGSC0003DMB000000159	827356	chr03	20570919	PGSC0003DMG400010137	Cysteine protease inhibitor 1	discarded	CGTTCGTAAGTCAGAGTCGGATGATGGTGATGTGGTGCGTGTAATGACTG[C/T]TGTTTATATCAAATTCTTTCCTAACATACCAAATTTATTGTGTGTTAACG
solcap_snp_c1_3255	PGSC0003DMB000000136	1077371	chr01	74705500	PGSC0003DMG400012564	DH putative beta-hydroxyacyl-ACP dehydratase	retained	CAATGAATGAGATCTGAAGGTAACAAGAGATTGTTTGAGCATCGATGAGG[G/A]CAATGGAAAAGAGGCATTCTCAAATCTTTGAGAAGTGGGGGTGGAAAAGA
solcap_snp_c2_50372	PGSC0003DMB000000039	841374	chr03	5011590	NG	NG	retained	CCAAGCCGAGCCAATCCCGACTTCAGTTCTTCATAAGTGATTGTGCCACT[A/G]TTGTCCGTATCAATGTTGTCAAACATAGCTTTCAGACCCTTGATTTCTTC
solcap_snp_c1_16376	MM	MM	MM	MM	NG	NG	discarded	TTTGCCATGAGACATGGCAGGAAGGTCCCCAAACTGAATAGACCTCCTGA[T/C]CAGCGTCGGGCACTTCTGAGAGGTCTCACAACTCAGCTCCTCAAGCATGG
solcap_snp_c2_44554	PGSC0003DMB000000107	918302	chr04	30765793	PGSC0003DMG400004247	SET domain-containing protein	retained	AAGGCTTCGCTCATACATGATGACAACTGCTAGAGCTAAGATGCCTTCAA[G/A]CTCCGATTCCTCTATCATTTGCCGCGCACCTGAAGTCTTTACCGTCAAGC
solcap_snp_c2_27894	PGSC0003DMB000000833	53597	chr01	5469080	PGSC0003DMG400013135	Beta-D-glucan exohydrolase	retained	GTCGTTCCCATGAGCAGAATCGATGATGCTGTGAAGCGTATACTAAGGGT[T/G]AAGTTTGTCATGGGACTCTTTGAGGATCCATTGGGTGATCTTAGCTTAGC
solcap_snp_c1_6358	MM	MM	MM	MM	NG	NG	retained	AGTTGATGCGGATAAATGGTACTACCAAATCATTTGTGGCTAACCATCTT[T/G]CTGAATCTATTGCTGGAGCTGTCACTATAAGGGCATTCAAAGAGGAAGAT
solcap_snp_c2_40838	MM	MM	MM	MM	NG	NG	discarded	GTATAGGTCCATATTCCTCAGATTGTGTCAAGAAATTCCTGGATTTGGCC[G/C]TGAAGTGTTCACTGGATGAACAACAGGACAGACCGTTTATGCTGGAGGTG
solcap_snp_c2_34229	PGSC0003DMB000000433	9866	chr11	41770976	PGSC0003DMG400015522	Nfrkb	retained	TCACCTCCGCCGTTTCGTCTCTGAAACTCCTCATCCTCACTCGACATACT[G/A]TCCCTACTACGAGGAGAAAACTCAGAATCAAATCGCGATGCCTTAAAGCT
solcap_snp_c1_14767	PGSC0003DMB000000014	2917924	chr12	31353561	PGSC0003DMG401019374	Serine endopeptidase degp2	retained	ATTGGATAACCTACTACTGTCACAGCATCTTGAAGCGTTGGCAAATCCCC[G/A]AATTCCACAGGTGAGACCCCCTCCCAGAACTCATCATCATCCACAGTAAG
solcap_snp_c2_17899	PGSC0003DMB000000099	1079789	chr02	34906840	PGSC0003DMG402016475	Glucan endo-1,3-beta-glucosidase	retained	TTCAATCAGTCCATGAGCTCTGTCCTTTCTAAGTTATTGCAGTTTTGTTC[G/A]AGGACACAGTCACCTCTGATGATGAATTTGTACCCTTATTATGTGTTTAT
solcap_snp_c1_8347	PGSC0003DMB000000118	1245863	chr04	8687949	PGSC0003DMG400027227	Glycosyltransferase, CAZy family GT8	retained	AAGACACTTCCAAAGGGTCTTCATTGTCTTCCTTTACGCCTTTCAACAGA[G/T]TATTTCAAGTTAAATTCTTCCCAACAGCATTTTCCACATCAAGAGAATTT
solcap_snp_c2_48367	PGSC0003DMB000000605	105794	chr03	27053274	PGSC0003DMG400013856	Vacuolar invertase	retained	CCCATTTTGGGGTCCGGTCCAAGCAGTGGTCGGGTCTCTAAAGTCCTTGA[C/T]ACCAATGCCGGGTGGAGGAACCAGAACCGGGTTGCCTTTGTACTTGACCC
solcap_snp_c1_7947	PGSC0003DMB000000020	135674	chr02	39016967	PGSC0003DMG400014901	Succinate dehydrogenase	retained	GTTGGGATTCCTCCCATATTATAATGCACGGTAGGTAAAACAGGAATTGG[C/T]TCCTTAGTCACATCAACACCAGCGAAAATGGCAGCTGTTTCAGAGATACC
solcap_snp_c1_3850	PGSC0003DMB000000010	2087048	chr01	65101197	PGSC0003DMG400000169	Beta-amylase	retained	TGTTGATGCGGATGGTCTAGTGAAGCAGTTGAGAGTGCTAAAATCAATAA[A/G]TGTCGATGGTGTGATGGTGGATTGCTGGTGGGGCATAGTAGAGGCAAATG
solcap_snp_c1_3275	PGSC0003DMB000000136	1122379	chr01	74660492	PGSC0003DMG400012594	BRASSINOSTEROID INSENSITIVE 1-associated receptor kinase 1	retained	TCAAAGAAGTGGTCTTCCGGTTTCCTTCGGCGCCACCAGGCAAGCAAAAT[C/T]GCAGGAGCTGCAAACAGAAGAGCAGCCCCTGCAGCAACACCGCCAGCAAT
solcap_snp_c2_54122	PGSC0003DMB000000853	28567	chr07	45991265	PGSC0003DMG400013144	Conserved gene of unknown function	retained	TCCAACCTACATTTCAAAGCTAACACACTTAATAACACTGTACTATTGAA[G/A]GTTTCATTCATTGACACAAATTATCAAACACCTTCAAGGCAACCTTCGTT
solcap_snp_c2_658	PGSC0003DMB000000036	353710	chr03	32415268	PGSC0003DMG400026325	ATP binding protein	retained	CAGTGGCAGAAGGATGGACAACTAGACAAGATTGTTGATCCCCATATCAG[A/G]GGCCAGATAAAGCTAAACTGTTTGAGGAAGTTCGGGGAGACTGCCGAAAA
solcap_snp_c2_4885	PGSC0003DMB000000682	74436	chr01	76097364	PGSC0003DMG400005108	Conserved gene of unknown function	retained	TTGGTTTTAGGCTTAGCCCATTCTTCACTGGCCCAAAATTTGCCCAAAGA[C/T]ATTGTTCTAGTCCACAACAAGGCCCGTGCTGAAGTTGGTGTGCCACTTCC
solcap_snp_c2_30961	PGSC0003DMB000000488	274394	chr01	81347785	PGSC0003DMG400035539	Sugar transporter	retained	TCACCATCATTCCCCTGCATCATGCTAAAAATACTTCCATGGGATGGAGG[C/T]GGAACCATGTCCTTTTCCAAGCTTGTTGTCTGACGTGATATAAGTGGGCT
solcap_snp_c2_42770	MM	MM	MM	MM	NG	NG	discarded	GAAATCAGCCTAACAATTTGTTCCAAAAGCATCTCATTAGGCAATTTAGG[C/T]AACCTAGACATGTAACCAGGCAACCTCATTGGCTGATCCCAATTAGGTAT
solcap_snp_c2_34640	PGSC0003DMB000000445	109782	chr08	39972767	PGSC0003DMG400003918	Acc synthase	retained	GGAACTACTGGGCAATCTCAGGTATCTGCTAGAGCTAATTCGATTATTTC[A/T]AAACAAATTGATAGTAGCCCTTACTATGTTGGATTGAAAAGAGCTTCTGA
solcap_snp_c2_38193	PGSC0003DMB000000243	284035	chr05	6224818	PGSC0003DMG400022633	Ubiquitin-protein ligase	retained	GATTCAGTAATTAGAAAGAAGACTTCTCCCAAGGCAACAAACCAGTTGAT[A/G]AATCAGCAAAGTTTGACAAAACAAAGTCTCGAAGGCCGGTATCCCAAACT
solcap_snp_c2_1616	PGSC0003DMB000000127	1309250	chr03	37327786	PGSC0003DMG402015209	NPK2	retained	CCATGATCCGTGTCATCAACAGGCCACTTTTGTAATCCCAGCTCATTGAT[A/G]TTGTATACTCCATATGATTGACTCAACAAATTCACAGTTCCGGCATCCGA
solcap_snp_c2_51047	PGSC0003DMB000000478	196306	chr12	12171861	NG	NG	retained	ACAGACACCAAATCCCAATGATTAAAACATTGAAGATGATAGCCTATGAT[C/A]AGATAGGTGTTCCAACTGCTTTCATTCTTCATCGCCATCTTCGTCCTCCT
solcap_snp_c2_12510	PGSC0003DMB000000424	211175	chr05	5147902	NG	NG	retained	TATTAACGTCGCGTTGCATTTGAAGTTAGATCAAGTCTGTTGGTAAAATG[A/G]TTATAAAACTGATGGATTGATGAGCTGAAAACATTTGATCTACCCTTTGT
solcap_snp_c1_10139	PGSC0003DMB000000059	635057	chr01	22600193	NG	NG	retained	GATGGTAAATCAGCAAATACGAGGGAAAAGTATCAAAATAGTAATAACAA[C/A]GACAGTCCAGATTACATTAAAATACATGAGATTAATAGCCAATCCAAAGA
solcap_snp_c2_52622	PGSC0003DMB000000664	58189	UM	UM	PGSC0003DMG400030145	Gene of unknown function	retained	AACTCTGGTTGTTGGTATCCATTTTCTACTGCCAACACACTTCCCATTTC[G/A]CATTCTTCTTTGTTGATCTTGTTGTGTTTCCTCTTCAGGATTGCTTGTTG
solcap_snp_c2_46213	PGSC0003DMB000000114	1454003	chr12	57064746	PGSC0003DMG400007708	Cyclin dependent kinase inhibitor	retained	TGGGCAAGTATATGAGGAAGAGGAAGACAAAAACTACTGGTGAAGTTGTT[G/A]CTGTTTTGGATGTAAGTCCTTTGGGTGTTCGTACAAGAGCTAAAACCCTA
solcap_snp_c2_28035	PGSC0003DMB000000155	1263848	chr12	4611157	PGSC0003DMG400000330	Vernalization independence 3	retained	CTCTCCAGACGGGGCAGCAATTGCAACAGGATCAAGTGACAAGACAGTTA[G/A]GCTGTGGGATCTTAAGATGAGAGCGGCTACACAAACTTTAACCAACCATA
solcap_snp_c2_657	PGSC0003DMB000000036	353758	chr03	32415316	PGSC0003DMG400026325	ATP binding protein	retained	AGAGGCCAGATAAAGCTAAACTGTTTGAGGAAGTTCGGGGAGACTGCCGA[A/G]AAATGTTTGGCTGATTATGGAATTGATAGGCCAACAATGGGTGACGTATT
solcap_snp_c2_37357	PGSC0003DMB000000575	117436	UM	UM	PGSC0003DMG400003368	60S ribosomal protein L12	retained	TACTCGTCATAATTATATCAAAATTATCCTCGATAACATACTCAAAACAA[C/A]ATAACATAAAAATTAATATAAGAACAAAATCAGAACATAACCTCCATCAA
solcap_snp_c2_44951	PGSC0003DMB000000718	33404	UM	UM	PGSC0003DMG400012054	Gene of unknown function	retained	GTTTCCCCTTCACAAACTTACCTGAAACATCGATTTCGTCCTGACTTTGA[T/C]GATCATCAACACTTCCCCAAGAATCACTATTTAAACTATATATTTTGAGC
solcap_snp_c2_4989	PGSC0003DMB000000631	127336	UM	UM	PGSC0003DMG400007646	Eukaryotic initiation factor 4A-3	retained	ATTAACATACAGGCACATGCATGTATTGGAGGCAAAAGTGTGGGTGAAGA[T/C]ATCAGAAAGCTAGAGCATGGAGTACAAGTAGTCTCTGGAACTCCTGGAAG
solcap_snp_c2_16135	PGSC0003DMB000000048	680551	chr08	41983858	PGSC0003DMG400012138	N-rich protein	retained	TGGGGTTGGTTTAAATGGTGGATTCAACAAAGGGGTTTACTCAAATCAAG[T/C]TTTGAACTTCAGTTATAGTAAGGGTACTAATAATGTTGCAGTAGGTACAA
solcap_snp_c1_11773	MM	MM	MM	MM	NG	NG	discarded	TGTATCAGCATTACTTCTGTGATTCTATTTGTGTTGCTCAATTTATGCAC[A/C]CAGGCATAGTCTTGCAGCATGGACCAATATACCCGGTAAACGGAAGAAGA
solcap_snp_c2_47660	PGSC0003DMB000000243	921002	chr05	5587851	PGSC0003DMG400017625	Serine/threonine protein kinase	retained	TCATCCAACGACAAAACGGGAGGTGGCCAACAAAATATATTCATAGCTGG[G/A]GAGAAAACGAAAAGAATGGTAGAAACAGATTACTTGTCAATCCAATAATA
solcap_snp_c2_46921	PGSC0003DMB000000653	138183	UM	UM	NG	NG	retained	GCCATACCAATTGCTTAAACTTAAGCATTTGCTATGAATTGTATCAGCCA[A/G]TTCTGGATCAGGCTTCAGCAATTTTGACATGGCCAATCTTATGGATGGGA
solcap_snp_c2_40470	MM	MM	MM	MM	NG	NG	discarded	TTGTAGCGTAAGAGACTCAAATTTTGGAAATGAACCTTCATGGAAAGTCC[A/G]GCTTTCACAATCCCGCAAACAGGATTAGTCTTTTTGACCCTCCACCGACT
solcap_snp_c2_35055	PGSC0003DMB000000102	123898	chr07	46414299	PGSC0003DMG400009380	Receptor protein kinase CLAVATA1	retained	GTCCTACCAAAGGTAGAGGACAGCATGAAGGATACTTATGGACTTTGAGA[T/G]CTATCTACACAGTTGCTGGCTTCGTTTTTCTTGTCGGGATTGCTATGTTC
solcap_snp_c2_9377	PGSC0003DMB000000157	778524	chr07	38548617	PGSC0003DMG400013547	Sucrose sythase	retained	AGCCTTGCATTCTTGGCATACCATTCCACGAGCCCTGTCAGATTCTTCAC[A/T]CGGTCTAGCCTTGCCATGGTGAAGAGGATTGGCTTGTTACGGTCCTTCAA
solcap_snp_c2_52626	PGSC0003DMB000000574	8502	chr02	23631123	PGSC0003DMG400026554	Conserved gene of unknown function	retained	CCATCTGGTCTCAACAACATTGCTTGTGTCATATCCAATAATCTAAACCT[T/C]TTACCTTTTTTCTTCCCTTCCTTAGCTGCAACCTTAAATTCTTCAACTTG
solcap_snp_c2_36648	MM	MM	MM	MM	NG	NG	retained	TTCTCCCTTTCAGCAATTAGTGATGTAGGTGGGGGTATGAAAAGACTAAA[A/C]TTTTTTGTATGGATATGTCTTAGTTGAGGCATATTCACAACTTCCCATGG
solcap_snp_c1_12160	PGSC0003DMB000000009	1490637	chr11	21561046	PGSC0003DMG400025528	NTGP4	retained	AAAACCAAAATCATGTAATCACTGATTTTGCTCCCAAAGAACTCCCTCAG[A/G]CTCTGGACTGCTGCGTGTTCTTCTCTTGAAAAGCGACTTCGCACAGATAA
solcap_snp_c1_5477	PGSC0003DMB000000059	1679072	chr01	23644208	PGSC0003DMG400002411	Conserved gene of unknown function	retained	GTTCTGATCCCCTTTCAGGAGTTGAGTCTAGCCTAGGCATCTCAAATGAA[A/G]AAGCACCATAAAATGGTTGAGCTCCATCAGTTGCGAACTGAGGATAACCA
solcap_snp_c1_15612	PGSC0003DMB000000288	644378	chr01	30410037	NG	NG	retained	ATGAAGTACAATCACATGAGTTTTGGAGGCCCCCCTGTGAAAACTGAGAC[A/C]GTTGAAGAAGCTGATGAACTTCTCAAGGCTGATGAAAATGATTCTGAAAT
solcap_snp_c2_43566	PGSC0003DMB000000042	418765	chr05	27866629	NG	NG	retained	ACAAAGCTGAACTCCAGAATGTTGACCATGTCCAGTCTGTCGGATTTAGT[G/A]CTAGAGTACCGAAAAATGAGCCTCCAATAAAGTACCACAACGTTGATACG
solcap_snp_c2_34065	PGSC0003DMB000000522	10890	chr08	16519077	PGSC0003DMG400015849	Conserved gene of unknown function	retained	TTCACTATCATTCACCATCACAGCACTCTGAAAACTTCTTTCCAATCCTT[T/G]AACACTGAAACTTCCATTAGGAACATCATCTAGTTTGCCAGTAACTACTT
solcap_snp_c1_8999	PGSC0003DMB000000093	1255101	chr03	23176273	PGSC0003DMG400026488	Conserved gene of unknown function	retained	GCACGAATAGACAACTTGGAGGTTTTTGTTCCTTGAGAGTTTGATTTCCT[C/T]TGAATAGTCACCATAGGTGTCTTGACAAACGAGGAGGACTTTGCAGACCA
solcap_snp_c2_40236	PGSC0003DMB000000227	117390	chr06	36590588	PGSC0003DMG400011815	Conserved gene of unknown function	retained	AAGCCAAGGCTGTGAAACATCCATTCAGGAACCTCATGAAGTCTGCCAGT[G/A]TCCCACCACTTGTGATTGCTGTATTTTTGCAGATTTTCCAACAATTCACT
solcap_snp_c1_13599	PGSC0003DMB000000227	411191	chr06	36884389	PGSC0003DMG400030785	Helicase	retained	AATAATCTTCATGAACTCTGGGCACTGCTGAACTTTCTGCTGCCTGAGAT[C/T]TTTAGCTCAGCTGAGACTTTTGATGAGTGGTTCCAGATTTCTGGTGAGAC
solcap_snp_c2_36598	PGSC0003DMB000000660	182856	chr06	26180693	PGSC0003DMG400024457	Conserved gene of unknown function	retained	TTTGGAATGGGAGAGCTGGCTGCTGCTCTTACTGTTTGCTAGCAATATGT[G/A]AATCTGTTCATCTCTAGTGATGGCATGGTTCATTACACCAAATATTTTAT
solcap_snp_c1_9084	PGSC0003DMB000000189	975141	chr04	2562470	PGSC0003DMG401029469	Cleavage and polyadenylation specificity factor	retained	TTTCGAGTCGCCGGTGAAGAAGTGGAGTTGTGGGGTCGGAAGAAATCATA[C/T]TTGGTGGCTCAGTTGCCATTTTTCTTGAATGTTCAATATGGATAAAAATT
solcap_snp_c2_7560	PGSC0003DMB000000244	901618	chr02	39810703	PGSC0003DMG400026392	Mannose-6-phosphate isomerase	retained	GAGCACTAATTTACCTTTCTCCTCTTCATCATCCTCGTTCAAGTCCAATA[C/A]TAGCTCTGCAAGCGCATTACCAACCACTTCAACAATCTCAGGCACAGTCT
solcap_snp_c2_46431	PGSC0003DMB000000557	159657	chr09	458859	NG	NG	retained	CCACAAAACTGATTCCCATTAGGCACTGTAAGGACCCTGTTTGCATCAGC[T/C]TGCCAGATACTTGAAAGAATAGAACCGGGAGCTTTGTCTAGAGGGGAGAA
solcap_snp_c2_33993	PGSC0003DMB000000764	52326	UM	UM	PGSC0003DMG400013102	Leucyl-tRNA synthetase	retained	TTGGGTCATGCTTTTTCAGTGTCAAAACTAGAATTTGCAGCAGCATATCA[C/T]AGATTGAAAGGTGCTACTGTTCTTTTGCCTTTTGCCTTTCACTGCACTGG
solcap_snp_c2_42065	PGSC0003DMB000001032	22699	UM	UM	PGSC0003DMG400025657	Glycosyltransferase sugar-binding region containing DXD motif	retained	GTGTCAGAGCAACGTAGGCAATTGTAATTAATGAGCCGGTGTGCAAGGCT[G/A]CCAGCCTCTGGAACCATAGCTGAAGTTAAGCCATTCCAAAAGTGAAACGT
solcap_snp_c2_27928	PGSC0003DMB000000155	1217652	chr12	4564961	PGSC0003DMG400000333	Lycopene epsilon cyclase	retained	CCACAAGAACGAAAACGACAAAGATCGTTTTTCCTATTTGGACTGGCTCT[G/A]ATATTGCAGCTGGATATTGAGGGGATAAGGTCATTTTTCCGCGCGTTCTT
solcap_snp_c1_12966	PGSC0003DMB000000145	640009	chr05	13869248	NG	NG	retained	AAGATTCACTGGCAATGCCAGTAGAGCCCGTATGTGGAGTAGAATAGGAG[C/T]TTGGACTGGGAGAGAAAGCAGAAGAAATTGGAGAAGATTCTGACATGAAG
solcap_snp_c2_9214	PGSC0003DMB000000150	176662	chr06	53464124	PGSC0003DMG400020105	GTP cyclohydrolase I	retained	GATTCAAAATTTGGAAAATGAATATGCATACACTGTAGAACCACAGCAAC[T/G]CCTGTTGGCTTGATTCCATGCTGCAAAGCAGTGCAAACTTCATCAGCAAG
solcap_snp_c1_16450	PGSC0003DMB000000224	357399	chr07	36008891	PGSC0003DMG400027954	Vacuolar proton atpase	retained	GATCTTTTACGATCTGAACCAATGCAGTTGGTGCAATTGATTATCCCGTT[G/A]GAATCAGCTCATCGTACAGTTTCTTACCTCGGTGACCTTGGTCTCTTCCA
solcap_snp_c2_8789	MM	MM	MM	MM	NG	NG	discarded	GACTGGGGGGAAGAGGGACACAGAACAGAAGCTGAAATAGCATCACTAAG[A/G]GCAGCTTTTACTCAAGAAGTTTCAGTGTGGCATAAACTTGACCATCCTAA
solcap_snp_c2_25372	PGSC0003DMB000000116	413896	chr12	1324476	PGSC0003DMG400007797	Citrate synthase	retained	TAGGCCCCTGAACCAGCCAATCGTCGTTTGGTGGCATTGGAGACGGACAC[A/G]TGACCGAGCTTGTCTGCTTCGGAATGTGGTGATCGTTCTTTGAGAGGCAT
solcap_snp_c1_3450	PGSC0003DMB000000032	1579018	chr04	63207670	PGSC0003DMG400009946	Conserved gene of unknown function	retained	TAGGTTTTCTTTGGAACAGCCATGATTGATCATCGTCCAAATCTAGATTA[T/C]CACTTGGCAGACTTGGTGGAAGCCAGTTCTCAATCAAATTCTTGTACTGA
solcap_snp_c2_27433	PGSC0003DMB000000099	615362	chr02	34442413	PGSC0003DMG400002069	Cysteine string protein	retained	AAGAACTTTTATCTTCGGCGCTTTGATTCCTTGCGCATCTCTGCCACATA[G/A]CTTTCAAAGTTGGACTTCTCCCAAAGCCGTCTTTCAATAAGATCTTCCTT
solcap_snp_c2_14793	PGSC0003DMB000000377	512120	chr01	79215984	PGSC0003DMG400030950	Myo inositol monophosphatase	retained	CCGGCTGTAATAGCCGGAAAATCGTCTCCGGTTCGCTTGCTTTTCCACAT[T/C]CCGATATCAATTCGTTTCCGATCTCGCACGGAATCAAATTGGCGTCGCCT
solcap_snp_c2_24266	PGSC0003DMB000000044	1948682	chr06	9848235	PGSC0003DMG400025395	Nitrate transporter	retained	TCGTCGTTTGGAAATTACTTAGGTACATTTATAGTAACTCTAGTTCATCA[G/A]TATACCGGAAAAGAAACGAATTGGCTACCAGATAGGAATCTCAACAGAGG
solcap_snp_c1_14503	MM	MM	MM	MM	NG	NG	discarded	TCCTCGCCGGAGTTTGAACCTTCGATTATTGTAGCTCATCGGAAGATCAG[T/C]GGTGCGGTGAAGATCTGGTGGTGTTGAGCTGCTGGCAGCAGCGATGGTTA
solcap_snp_c2_22297	PGSC0003DMB000000087	557117	chr06	47745132	PGSC0003DMG400026930	Flavonoid glucoyltransferase UGT73N1	discarded	ACAATGAGAGTCTAGATAAAGCGCAGAGAGGGAATAAGACGTCATTTGAC[A/G]AAGAGGAACGTTTGAAGAAATGGCTTGATTCATGGCAGCCTGAGTCTGTT
solcap_snp_c1_16420	PGSC0003DMB000000539	44615	chr04	18227959	PGSC0003DMG400026814	Gene of unknown function	discarded	TTCGATTTTGTTCACTCCAGACGACTAATTTCTCATCGACTCCACAAGCG[T/C]GCTCCGACTCAGAAGCTCACCATCTCACTGATTTTGTTCAAGAGCTCAGA
solcap_snp_c1_1195	PGSC0003DMB000000072	635049	chr05	46409967	PGSC0003DMG400023356	UDP-glucose:glucosyltransferase	retained	ATTTCTTCGCGATTGCTGATGGCCAGACAAAGAAAGTATCCGCAATTAGG[A/C]AGGAAACTGGAGGATTCTGATTATTAGAATTGACAAGATTTCCAATTAGA
solcap_snp_c2_34866	PGSC0003DMB000000184	263769	chr04	60114298	PGSC0003DMG402007955	Serine/threonine-protein kinase PBS1	retained	AGAAGAAAAGGGAATTATACTATGTCGGGGTTTCTGACTGATGAACTTTC[T/C]AAAAGAACTTCAATTTTTGGTTTACGTTTATGGGTTGTTTTGGGTATTTG
solcap_snp_c2_14979	PGSC0003DMB000000004	1323080	chr02	43900935	PGSC0003DMG400001369	Kinase	retained	CAAGTGATCACGGAGGGTTCCATTAGCCATGTAATCATAAACCAAGATCA[A/T]CTCATTCTTATCATCACAATAACCAATTAAGGACACTAGATGTCGATGTC
solcap_snp_c2_3951	PGSC0003DMB000000177	924410	chr09	4797550	PGSC0003DMG400003874	Splicing factor 3A subunit	retained	TAAGGTTTAAATGGACAAAAACCACAAACTCAAAAATCACTACAAAAGAC[A/G]AATTTAACTGATGTCGTCCATGCATTAAAGGTAGGTTCAATGACTTCGGT
solcap_snp_c2_7902	PGSC0003DMB000000034	1545247	chr12	55063673	PGSC0003DMG400029334	Vacuolar protein sorting 35	retained	GGACTGTATTTCTCACCCATTAGCCCTCCTTTTTGTTTCTGAAATTGAAC[G/A]TAACGCAATGTGCTGGAGAAGAAAGCGTCTGAAGCTTTATCTGGGGTTGT
solcap_snp_c2_16424	PGSC0003DMB000000092	1332820	chr01	68468422	PGSC0003DMG400022473	Zeta-carotene desaturase	retained	AAATTTTCCACTGGCGTTTTCTGATCAGGTCTGAATGGGTCTTTACCAGG[C/T]CCTTCACGATATAAAGATTGTCCTATCTTCACAACTGATGACCAGGTAAC
solcap_snp_c1_3895	PGSC0003DMB000000010	1419984	chr01	64434133	PGSC0003DMG400000010	Glycosyltransferase	retained	AGGAACAAAAGTGCTGGATCTAGCTTCCCAATTGTGATTCTTATCTTCTG[T/C]TCATTCCTTGCTCCTTTGATTTTCTTTGTTGGACGTGGCCTCTACACCTC
solcap_snp_c1_9161	PGSC0003DMB000000154	246793	chr03	18518597	PGSC0003DMG400014345	Acyl-CoA synthetase	retained	CCTACAATTCACCAAATTCTGTTGGATCGTCACCTCAGCAAACCCGAATC[T/C]GAATACCCGAAGCTCCGATTCATTCGGAGCTGCAGTGCAGCACTGGCTCC
solcap_snp_c1_4604	PGSC0003DMB000000092	112323	chr01	67247925	NG	NG	retained	AGGGAAATAATAGAAGACCTGAGATCTGCAAGTGAGTTAGAAATGCAGGG[T/C]GGAAGGGGCAAATTAGGTGCTGATACCAAGACCCTACTTAGGATCCTGTG
solcap_snp_c2_15330	PGSC0003DMB000000017	659737	chr11	38770356	PGSC0003DMG400008081	Auxin response factor	retained	TCATGATAGAGCACACGGGTCAGCATATCTGGTCTTTCTAGTCCAAACAT[G/C]TTTGCAAGTCTTCTGTACAGTTCTTCATATGATCCCATAACTGACAGATC
solcap_snp_c1_13863	PGSC0003DMB000000669	209406	chr07	6187065	PGSC0003DMG400019892	Conserved gene of unknown function	retained	AAAATCATCCGACATACTCGGTTTTCTCACCAACTTTCCTTGTATTCGTA[G/A]TCCTTTAGATGGTTCATCCACAGCAATAACTGGTTGAGATTTTGCACAGC
solcap_snp_c2_50150	PGSC0003DMB000000535	289245	chr08	32817651	PGSC0003DMG400030074	Eukaryotic translation initiation factor 3 subunit 4	retained	GGTGGCCTATCCACAAAGGTCTCACTTGGCTGTGCAAGATCCTTGAAGGG[G/A]CATTTTGATGTCCAATGATCACCTTTCTTGCCACAGGTCCTACACACCAT
solcap_snp_c2_48566	PGSC0003DMB000000015	2405798	chr01	46765713	NG	NG	retained	GTTTGGATTGAATGCAAGTGGAAAGAGCTCTTGAAATCTTTGTGGAAGAA[T/G]AATCTCTCTTGAAATCCCAGAGAGCTCGGGATAGTCTGTTCATAACAACT
solcap_snp_c1_16	PGSC0003DMB000000012	3530746	chr10	14286464	NG	NG	retained	TTACTAGTCCTCAAGTTAATGGGACACGAGTTGGCAAATCTACCTCGATC[A/G]GAAGTGCAGCTGGTCCATATAATTATTCTAAAAATTACAATCCAATTAGC
solcap_snp_c2_36388	PGSC0003DMB000000584	32487	chr06	2687601	PGSC0003DMG401025508	Gene of unknown function	retained	TCACGTAAGGGGACACGTGATGACCCTCTTCGGAGCTTCGAGTTCCTTTC[A/G]ATCCGAAAGTAGAAAAAAGCATGTCACTTGTATAAAGAGAGAATTTCCTG
solcap_snp_c2_5145	PGSC0003DMB000000328	206223	chr05	38628689	PGSC0003DMG400013680	Pectinesterase	retained	TNGATACCAGTATATTCATAGGGTGAATCGCGTGATTGAGCTGTAATTAC[G/T]GTGAATTGACCAGGCATTGGTAACCTTGACACTATGTTACACCCTTGGAA
solcap_snp_c2_28845	PGSC0003DMB000000076	1103123	chr07	52503110	PGSC0003DMG400022169	Poly(A)-specific ribonuclease PARN	retained	CGTAAAGAAGCGGAAATGAAGGTCGAATCTGCTGTTGGATTTCGACATGT[T/C]ATTGATCTTCTTTCATCAGAGCGGAAGTTGATTGTCGGTCACAATTGCTT
solcap_snp_c2_23094	PGSC0003DMB000000592	82257	chr07	40321379	PGSC0003DMG401000923	NIM1 2	retained	TTGGCTGCACGAAGTCAGTTTTTCCATGAAAAGTTTAAGGAGCAGAATGA[A/G]AATTCCTTGAAAAATGAAAAGCCTAAATATTTGCTGAAGGATTTGGTGCG
solcap_snp_c1_8968	PGSC0003DMB000000453	373421	UM	UM	PGSC0003DMG402016696	Eukaryotic translation initiation factor	retained	TGCTGGCACCTATGTTTTGCAAAGCCATCTTTGATTCAGTAAGAAATTTC[T/C]GGATGAAGTGTTAGGTATGTTCAGAGAATTCTTCAGCAGAACAATTGCAA
solcap_snp_c2_58326	MM	MM	MM	MM	NG	NG	retained	TCCTTTTCGCATCGTCTAGTTAATTCAGGACATTTCTGAATTTTCAGCAT[T/C]CTCAATGTAGTAAGACAACTCATGCTATCCGGGAGAGATGAAAATTTCGG
solcap_snp_c2_21070	PGSC0003DMB000000745	46541	UM	UM	PGSC0003DMG401007604	Eukaryotic peptide chain release factor subunit 1-3	retained	AATGTATCTGGACTAATACTTGCTGGGTCAGCTGATTTCAAGACAGAGCT[G/A]AGCCAGTCTGATATGTTTGATCCACGTCTTCAGGCAAAGATACTTAATGT
solcap_snp_c2_21746	PGSC0003DMB000000574	255073	chr02	23877694	PGSC0003DMG400026569	Conserved gene of unknown function	retained	AAATCAGTTATCCAAACTCTAAAACGCTACTTGAAGAAGCCATGGGAGAT[C/A]ACAGGGCCTCAATCGAGTCCAGAATATGTATCTGCCGTACCAAAAGCTAC
solcap_snp_c1_12024	PGSC0003DMB000000325	13274	chr10	40519925	PGSC0003DMG400026671	Arginine decarboxylase	retained	GAAGTGAAAACGGACAGATTCACGTGATATGTGCGAACAGGGTCAGAAGC[T/C]CCAATAGCTTTTGACACAAAGTCACAGACGGCATCTACGGCAGCAAGCTG
solcap_snp_c2_39606	PGSC0003DMB000000086	799617	chr04	6309930	PGSC0003DMG400023590	14-3-3 protein isoform 20R	retained	GAGGAGATGGTAGAATTCATGGAGAAGGTCGTCGCCGCCTTGGACGGCGA[G/T]GAACTAACCGTCGAGGAACGCAACCTTCTCTCCGTCGCATACAAAAACGT
solcap_snp_c2_2649	PGSC0003DMB000000035	771774	chr01	51852223	NG	NG	retained	TGAAGACAAAGTTTGATTGTATATAGAATTTTGTGAAGTGGGTTTTGTTT[G/A]ATTTGTGTAGATTTGATATGGGTGGGTGTTTTCCTTGCTTTGGATCATCA
solcap_snp_c1_14400	PGSC0003DMB000000178	493295	UM	UM	PGSC0003DMG400017707	4-hydroxyphenylpyruvate dioxygenase	retained	TTGGAACTGCTGAGAGCGGGCTGAACTCGGTTGTGTTGGCAAACAATGAC[G/C]AGACAGTGTTGCTTCCGATGAATGAGCCGGTATATGGAACTAAAAGGAAG
solcap_snp_c2_1092	PGSC0003DMB000000312	465098	chr10	2516477	PGSC0003DMG400021264	Phosphoenolpyruvate carboxylase	retained	TCCATGTATTCCTTGGAAATATGAGGCCTCAGCTTGACATGGTAGTTTGG[A/G]TCACGTATACGCTTTAGAGTGTAGGCTTGCAACACGTTTAAGGTTGTGAT
solcap_snp_c2_57883	PGSC0003DMB000000576	286251	chr04	50097231	PGSC0003DMG400002387	O-methyltransferase	retained	GGAAACTATCACGAGAGACTAATGCAGCTGGTGAGAGTTGGAGGTTTGAT[A/T]GTGTATGATAACACACTCTGGTATGGATCAGTTGGTATGCCAGAGGAAAG
solcap_snp_c1_13954	PGSC0003DMB000000625	50421	chr06	7370334	PGSC0003DMG400009689	Protein kinase	retained	GTATCGTCTGAAAACGATACATTATGGAGGAGTTGGGTGCCTGATCGGGG[G/T]TACTTGACACAGCCGGATTTTGCAAAGTCCTTGTCGAAGATTGGATCTGT
solcap_snp_c1_15878	PGSC0003DMB000000704	65225	chr04	45515090	PGSC0003DMG400031205	Chloroplast lumen common family protein	retained	GAAGCTGCTTGGAGCTTGGGGTAAAGAGTAGTCAGGGTTTTGGGACTGTA[A/C]AGGGGAGGAAGAAAAAGGGTTTTGAGGGAAATGGGGTGAACAACATTTGA
solcap_snp_c2_40523	PGSC0003DMB000000165	70833	chr10	14536344	PGSC0003DMG400005456	Protein phosphatase 2c	retained	TGCTGTCATTACAGCCCGCTTCAAAGGAACAGGATTTCCATATTTTTGAA[G/A]GATAGGATCTCTGTTTAACTCCGGTCTCTTAAGATAGGCATCTCCAATGG
solcap_snp_c2_18241	PGSC0003DMB000000094	864592	chr07	25587545	NG	NG	retained	AAAGAGAGATACGTGACAAGTAAGCTCTCAGACTTGTACACTGGGGATGA[T/C]TGTTGGAAGCTCAAGCACTAAATGTTGCAGCTGAAAGATTAGATAAAGTA
solcap_snp_c2_55621	PGSC0003DMB000000218	754979	chr01	21515049	PGSC0003DMG400024057	PRLI-interacting factor A	retained	AATGAGGAGGTTGTGGAGAATGAGACTGAGAGTGAGACTGAGAGTCATGG[C/T]GATGGCCATTCTTTGGAGGATAACAATGCTGAACTGATTGAACGGGCCAT
solcap_snp_c2_39343	PGSC0003DMB000000404	451710	chr04	56224996	PGSC0003DMG400030819	Arabinogalactan-protein	retained	TAAAAATCAAATCAATAGCATGTACGTAATCGTCACCATCACCCAAAGGT[C/A]AAAGTAAAAGAAGAGCAAAACGAATAATAAACATCAACGAGTAAGATGAA
solcap_snp_c1_16067	PGSC0003DMB000000543	209132	chr05	42581087	PGSC0003DMG401011647	ATP synthase subunit delta', mitochondrial	retained	TTTTGCGGATATAATTGCTATTGAAGCTGTACCACTTGATCGCATCGACC[T/C]CAATTTGGTTCAAAAGGGCCTCGCTGATTTCACTCAGAAGCTAAACACTG
solcap_snp_c1_16127	PGSC0003DMB000000128	584987	chr06	52314099	PGSC0003DMG400030422	C-4 methyl sterol oxidase	retained	CATTGCAAGACGGGCTTCTGTACAAGAGCGTATAGGTGAAGGTTTCTGTT[G/A]TTGATACCTCAGTTTTATGTGCTTGTGTTCAATTGTAGTTTTGACGTGAA
solcap_snp_c1_2484	PGSC0003DMB000000277	381713	chr01	72067476	PGSC0003DMG400018234	Glutamyl-tRNA synthetase, cytoplasmic	retained	TTTAACTTTGTTGTTTTAACTGACCCTTCAAGATGCAGAATCCCAGACAG[A/C]TGAGTAACATTACCCTCTTGGTCCTTCTGTATCTCTTTCACTATTGCATT
solcap_snp_c2_45622	PGSC0003DMB000000444	164034	chr01	6781595	PGSC0003DMG400025627	Protein COBRA	retained	GTTTCAACATGATGAGATTTTGGTTTCTGCTTCTAATGCTGTGCTTGATG[A/G]TGGGGAATCATTTCCTGCTTTAGTTGGTAATGGTACTGTTTTTGCTGGAT
solcap_snp_c2_28854	PGSC0003DMB000000076	870047	chr07	52270034	PGSC0003DMG400022263	Fructose-bisphosphate aldolase	retained	GTGTTGCATCTGAATTAGCCTTGCACCTTGTCAAAAATGCCTCTTGAGCT[T/G]TTCCAACATTTTCTTTTTTTCCACCCCAAGTCTTGAGGGTACTTTGCTGA
solcap_snp_c2_12779	PGSC0003DMB000000207	956690	chr09	22672810	PGSC0003DMG400008575	Tryptophan decarboxylase	retained	ACAGAATCTAGCAGGTCATGGTTCAGTTTGTTGGCATAATCTTCATTACT[A/C]GGGGGTGGAAGTAGGCGAAAACAAACCAATGAGAACTTCCGAGGGGTGAC
solcap_snp_c1_6521	PGSC0003DMB000000173	299517	chr01	60770462	NG	NG	retained	TGGCAGGCAATCTGGATGAAGGTCCAATACAACACTATATCTCAATGGCC[T/G]GATATGCATAAAAGCTGGGTAAGCTTTTCGAAACTTAACTATTTCCTGAA
solcap_snp_c2_55199	PGSC0003DMB000000590	20157	chr02	33974613	PGSC0003DMG400021708	DAG protein, chloroplastic	retained	CTTATCACTTCATTTTCCCCTCTTACAGTTGCCATGGCAGCTCTCAATCT[T/C]CCTTCTTTTTCCAAAACCTTAAACCCTAATTCTCAATTCCAAAACCTCCC
solcap_snp_c1_8335	PGSC0003DMB000000226	287702	chr04	58341924	PGSC0003DMG400004953	Homeotic protein knotted-1	retained	TTGTAGTGCAACTCCCACCAAGTGATCAACTTCTGCCTAGCATCTTTGGG[C/T]AATTTTCCTTTTTTCTTCTTCTTTGAAAGTTCTTGTTTGAGGCTACTTAA
solcap_snp_c2_37958	MM	MM	MM	MM	NG	NG	discarded	GGCATAGCAATAGATTCAAAATGAGTTGATGAAACTTGGCATATGGCTTC[A/G]ATAGGGCACTACCATGAGACTTAGTTTTATTAAAAAATGTGTCGTGTGAA
solcap_snp_c2_50801	PGSC0003DMB000000128	706896	chr06	52436008	PGSC0003DMG400030430	Anionic peroxidase swpa7	retained	ATGCCTCTAGTTCTAGGGTTGTTGTAAAGTGTTTGATCAGAGAAGAGGAC[A/G]CCAGTATTCCTTTGTAAAGCATTATAGTAGTCATTGTCAAAACTATCTTT
solcap_snp_c1_4744	PGSC0003DMB000000068	1462430	chr01	58507841	PGSC0003DMG400006859	Protein OBERON 4	retained	CGGCGAAGATTTTCCGATGAGAAAAATGAACCCTTTTCTTCAAAGATTTA[A/G]ACCATTTTGGGATTTTTCTCTTCCACACCTAGAAAGAGAGAGAAATTTGC
solcap_snp_c2_47646	PGSC0003DMB000000243	946285	chr05	5562568	PGSC0003DMG401017626	Alpha-amylase	retained	TGATTCTCTATAAAGGTAACAGCACGAGATGGCCACCATCCAACAACGCC[A/G]GGAGGTTTTCCCTTCTGATCGGATAGTCGCCAGTATTCACATCTTTCAAT
solcap_snp_c2_35358	PGSC0003DMB000000219	993908	chr03	29431579	PGSC0003DMG400020602	Elongation factor	retained	GGACAGTATTCACCTCACAGTATTGTTGATTTGAGCCCAGAAGAAATGGC[A/G]AGTGATGAAAGGCAAAAGGAGAATAAGAAGATCAAAGAAAAAGCATTATT
solcap_snp_c2_23336	PGSC0003DMB000000376	97291	chr12	50775873	PGSC0003DMG400028853	Callus-expressing factor	retained	AGGAAGAATCAGTATAGGGGGATCAGAAAGCGTCCATGGGGTAAGTGGGC[A/G]GCTGAAATACGTGATCCACAGAAGGGGGTCCGAGTTTGGATTGGAACTTT
solcap_snp_c2_22765	MM	MM	UM	UM	NG	NG	discarded	ACTCATGTTACCGGGACATGTGGAGCTCGTAACATTGAATTCGTAAAGAG[T/C]TTAGGAGCAGATGAGGTTCTTGACTATAAAACGCCACAAGGAGCAACTCT
solcap_snp_c2_2307	PGSC0003DMB000000363	149008	chr01	69476739	PGSC0003DMG401028588	Nucleolar GTPase	retained	TGTGCCCTGATCTGTTGATCTTCACCAATCAAGCTCGCCAGGTAGTTCAA[A/G]CTCTGCACTCTACTAACACAGGGAGAACCCAAATTCGGATCGAACCCCAA
solcap_snp_c2_57316	PGSC0003DMB000000715	148405	UM	UM	PGSC0003DMG400028021	Short chain alcohol dehydrogenase	discarded	TTACAACTATGGGTTTAGATGCCTTAAAAAAAATAGGCAAGGACAGTTCA[A/G]ATGTTTATTCTAACTTGAAAGGTGCTACACTTACTCCCAATGATGTGGCT
solcap_snp_c2_39741	PGSC0003DMB000000063	112031	chr12	2714440	PGSC0003DMG400002880	Proline-rich protein	retained	TCCCTCACTCCCATTCTTGGTTGTGGCTATTGTGGTAAACCTTCTCACAA[G/A]CCCAAAAAGCCCAAAGTTCCTTCTCCCATTGTCAAACCCCCTATCCATTT
solcap_snp_c1_476	PGSC0003DMB000000041	2106360	UM	UM	PGSC0003DMG400012376	Pearli	retained	TTCCTGCATACTGTACATGTTAGTGTTACCTGTAAGTATTTACATTCACA[A/G]GTGCTGCCTTAACCTGCTACTGCTTCTTCTGCCACTATTACTACTCTTCA
solcap_snp_c2_52526	PGSC0003DMB000000803	18090	UM	UM	PGSC0003DMG400030245	Calcium dependent protein kinase 13	retained	TTCACACTGAGACTATTGAATCTCCCTCTTGAATAATGTCGAGATGCCTT[T/C]CTCCAGTCTGTCCCAGTTTTCATCATGGCTGCAAATTCTTCAAAGCTGAT
solcap_snp_c2_29344	PGSC0003DMB000000384	564493	chr09	47463132	PGSC0003DMG400006110	PRA1 family protein D	retained	TAGCAAAGCACCATACGGCGAATCCTCCTGATCTTCCGGAGCCCTAAGTG[A/C]ACCGTGAACACACATAATCACAATTCCAAAGCCAATCGAGACGAAGATGT
solcap_snp_c2_46464	PGSC0003DMB000000019	1145505	chr02	1031989	NG	NG	retained	GTGGATTTCAAAGATTTACAGAGGAGGATTTTCTCCTCCATTGTTGCTTC[G/A]TGTCAGGCAGGATGTGAGTTGGTAAAATGTGAAATGCAAAGATACACATT
solcap_snp_c1_7624	PGSC0003DMB000000103	1332020	chr05	412134	PGSC0003DMG400028378	ATP binding protein	retained	TTGGTTGTGGATTTGGTAGCTTTGGTGCCCATCTACTTTCACTGAGGTTG[A/G]TGGCTCTTTGTGTGGCACCATATGAGCCATCTGGTAGCCAAGTTCAGTTA
solcap_snp_c1_1874	PGSC0003DMB000000328	286001	chr05	38548913	PGSC0003DMG400013684	Elicitor-inducible cytochrome P450	retained	CCATAATTGTAATCAAAGCTTTGAGCTAATCTACTTCTCTCTGAATTGAA[T/C]TTAGTTGCCTCAATAAACAAAGGATCATCTAAAGACTCAAATTTGTCATC
solcap_snp_c2_53683	PGSC0003DMB000000133	1500821	chr11	9002594	PGSC0003DMG400030212	Nitrate reductase	retained	TCCTTAATAGGTGCTAAGAAGCTACTAATGGAAGAGGATCCATGGACAGA[A/C]GTGTTTGGAGACGAATCAGACGTGTAACCAGTAGTTATGAGTTCACCAAT
solcap_snp_c1_4779	PGSC0003DMB000000369	52446	UM	UM	NG	NG	retained	GTCCCAAAATGATCTCTGGTGCAGCTTGTAAACAAAGGTTCGTTCGTGCC[A/G]GGATCAAGCTTCCTCCGTTTCTGATCTAGTCCAGGAACCACAGGTATTCG
solcap_snp_c1_12082	PGSC0003DMB000000135	1484071	chr08	19657109	NG	NG	discarded	GATGTAACTTCTTCTCTACTAGCAAAGTAATTTTCCTTATTTGTAAGAAA[A/C]CTGTTTACTTGAAAAAAAATGTTCAACAAAACTTTTTCCAAAAACTAGAG
solcap_snp_c1_15481	PGSC0003DMB000000020	2011113	chr02	37141528	PGSC0003DMG400001525	NAD-dependent isocitrate dehydrogenase	retained	GATGGTCTATTCTTAGAATCCTGTAGGGAAATTGCAGCTAAATATCCAGA[A/T]ATACAGTATGAGGAGATTATTGTGGATAATTGCTGCATGCAACTTGTCTC
solcap_snp_c1_11210	PGSC0003DMB000000164	921429	chr04	54897576	PGSC0003DMG400027555	Conserved gene of unknown function	retained	AGACTTGATTCAGATCTTCAATATCCGTGTACCCTTTAAAATTCTTGCAG[T/C]AAAACCTTATGAATTATCACTTACCTAAAACCACAAAATAATTAATCAAA
solcap_snp_c1_9581	PGSC0003DMB000000010	2515427	chr01	65529576	PGSC0003DMG402000056	Bypass1	discarded	TCTATGCATTTATTTTTGTGAAAATAATGAATTTACAGTTTTTTGAGAGA[G/T]ATAGATGTACCTGAGCTGAAAACATGAATTTCGGTTAGATCTATGCATGT
solcap_snp_c2_32317	PGSC0003DMB000000306	185492	chr08	27911996	PGSC0003DMG401029142	Acid phosphatase 1	retained	TGCCACATAGTAGGGCAAATTGGAGAGCAGCGTTTCGTCAATATCGAAGA[C/T]CCAAGCGTCCATTCCATCATTTGAAACCTTAACTGTATTGGCAAACGCGA
solcap_snp_c2_20376	PGSC0003DMB000000126	902319	chr03	17562381	PGSC0003DMG400009077	Spermine synthase	discarded	AAGGATATCAACCAGTTTACTAGAGCAGCAAGGAAAAGAAATGGGTAATA[G/A]TTTCATGGATAATGCAATAACTTAAATATTGACTCCTGCAGAACGTGGGC
solcap_snp_c2_29112	PGSC0003DMB000000134	1056695	chr11	10551390	PGSC0003DMG400000890	Calcium-dependent protein kinase	retained	GAAATAGGCGGCCTAAGGCAATTATTCAAAATGATTGACACAGATAACAG[C/T]GGAACAATCACATATGAGGAACTAAAACATGGTTTGAAAAGAGTAGGATC
solcap_snp_c2_31673	PGSC0003DMB000000330	606272	chr04	3445812	NG	NG	retained	GAGAGGTCCTCTCAGCTACCTACAGGTTCACGACATTCTTCGATGTTAGG[A/C]ACCCCCCAAGATGCAGAAATGAATCCTTACACAACTCACAGTCATCATCC
solcap_snp_c2_8240	PGSC0003DMB000000580	160806	chr05	44779346	PGSC0003DMG400008442	SCL domain class transcription factor	retained	TTTGGAAAGTGGAGTATGAGACTTACAATGGCTGGATTTACTCCATGCCC[C/T]TTGAGTCCATCAGTTGGTGAAGCCATCAACGGTGTGTTGAAAGAGTTTAG
solcap_snp_c2_23291	MM	MM	MM	MM	NG	NG	discarded	AGATACCCAGATAGCACAGATATCCATACTGTCAAAATAGCAAGCCACCC[T/A]ATAGCTTCCCATTGTGTTATCTCGGGAGCCTCTTCTTCATCAGAATTTTC
solcap_snp_c2_9385	PGSC0003DMB000000157	746661	chr07	38516754	PGSC0003DMG400013546	Sucrose synthase 2	retained	TCAGTGTGATTCATTGCTATAAGATCAGCGGTAAACTGAGCTGAGAAGTG[G/A]TATTTCTCGTCAAATTTGTTCAAGTAAATGTCAGAATCAGGATATTTGGT
solcap_snp_c2_694	PGSC0003DMB000000299	233908	chr01	32841292	NG	NG	retained	TCTACTATAAGCTAAATTGTCTTGGGTCAAAAAAGTACATTAATGTTCAG[G/A]GAGGAAAATTTGTACTATCTGGAAGTTAGTTTTCTCGAGGTAGCTTTGAC
solcap_snp_c2_22959	PGSC0003DMB000000192	37202	chr05	4211918	PGSC0003DMG400018423	Phytanoyl-CoA dioxygenase domain containing	retained	ATTGATTGAATGACTACTGGCCTCTTATAACCCAAGGACCGCAACATGCT[T/G]GAGACTTTGTCTGAGCTAGAGAACTTATTAAATACAGCATCTTTTTCATG
solcap_snp_c2_48041	PGSC0003DMB000000339	478526	chr09	51220125	PGSC0003DMG400026430	Beta-galactosidase	retained	AAGGGGAAGATATATATGAAATGGGCTGCTGAAATGGCTGTTGGTCTTGG[C/T]GCTGGTGTTCCATGGGTCATGTGCAGGCAAACTGATGCTCCAGAATACAT
solcap_snp_c2_4413	MM	MM	MM	MM	NG	NG	retained	CACTCTGTTTCGAGGTTTTCTTTTGTTGTATGTTGAGCTTGTCCGAAATC[C/A]TTGACCTTGTCATATGGTTGGTTACTGATTCATCATGACATTTCAACTTT
solcap_snp_c2_33891	PGSC0003DMB000000215	622568	chr06	43193148	PGSC0003DMG400028516	Cytochrome c1-1, heme protein, mitochondrial	retained	ATCTATTGTCTATAGTCTAGACTATATTGTATAACGCTGCAAACTCGAAT[C/G]ATTGGACAAAATGATTAGTAATATTATTCTCTAAGCCCTTGCACGCTTAG
solcap_snp_c1_14083	PGSC0003DMB000000324	560119	chr11	5556689	PGSC0003DMG400027330	Self-pruning interacting protein 1	retained	AATATTATTATCAATAAAGATGATTGCAAAACCCCAAAATCTTCCCCTTT[T/C]TTAATCCCAAAAATTCTCAAATGTCCAGCTGCACCTAAAAAACCCAAAAG
solcap_snp_c2_23075	PGSC0003DMB000000592	166699	chr07	40405821	NG	NG	retained	ACCATTATCAGTGTCATGTTGCTTTGTGTTTACTCGATTATAGCCCCATA[C/T]ACGAATTGTACCATCATCACTCGCAGATGCCAGCATATGAGGATTTCTTG
solcap_snp_c2_30937	PGSC0003DMB000000448	419306	chr02	17480896	NG	NG	retained	TGCAGCGAGAGCCAAATGTACTCTAGTAATATTGGCAAAAGAGGGGAAGC[A/G]GAGAGAAATGAGAAGAGCAAACAAAAGACAATGCCTTGACACACAGCAGC
solcap_snp_c2_57244	PGSC0003DMB000000178	23028	UM	UM	PGSC0003DMG400024342	Cytochrome P450	retained	TTGTTGCAAAAGTTTGATGTGGAACTGAAAGGGTCTCCTGAGGATGTAGA[A/G]CTCGTTACGGGGGCAACTATTCACACGAAAACTGGCTTGTGGTGTAAATT
solcap_snp_c2_27918	PGSC0003DMB000000394	66115	chr01	5716932	PGSC0003DMG400014722	Sterol delta-7 reductase DWF5	retained	ATTGCTGGGAAGCTAATCATTTGTTATGCTCTATTTGAGGCGGCACTACA[G/A]CTTCTATTGCCTGGTAAAACAGTCGAAGGCCCAATATCTCCAACTGGACA
solcap_snp_c2_58199	MM	MM	MM	MM	NG	NG	retained	TGGTTACTGACAAGGGATGTTGGCAGTTCCTTGCCTGACAAATCATAGTC[A/T]GAAAACGCCACATGTCTGACCTCATCAGAAATGTTTTGTATGTGAGAATT
solcap_snp_c2_10539	PGSC0003DMB000000032	2542008	chr04	64170660	PGSC0003DMG400009928	Conserved gene of unknown function	retained	CTTAAATTTGATCCCAAAAACCTCATCTCATTTCCAGCTTAATTGTGATG[G/A]CGCTGAACTTGAAGCAGGCATCAATATTCCCAATCCATGTTGCTAGTGTA
solcap_snp_c2_52892	PGSC0003DMB000000576	230655	chr04	50041635	PGSC0003DMG400002386	Conserved gene of unknown function	retained	TGGAATACAAGTGTGTTGTAAGGGGGTTTTCTTCCACTAAAAGAAGAAAG[A/G]AGAACAGCAGGTGTTGTTGAATGCTTAACTTGACAATTATGAATGTAAGA
solcap_snp_c2_43722	PGSC0003DMB000000404	258200	chr04	56031486	PGSC0003DMG400030830	Serine/threonine-protein kinase SAPK1	retained	ATCAGTTTCGTCCAATTCATCAAGTTCCATACTGCCCCCATAAGAATGTG[T/C]TCCAACCAGCAAAGGAACTCTAGCCTCTTGTATTATCGCCAAAACTTCTT
solcap_snp_c1_6997	PGSC0003DMB000000087	423281	chr06	47611296	NG	NG	retained	AAGCTTCTTCAGCATATGAACACAGATGTGAAAGTTGCTGGTGAGCATAG[A/G]TCATCTCTGTTGCAAGTGGTTAGCATTGTGCCAGCATTAGCAGGTGGGGA
solcap_snp_c2_50726	MM	MM	MM	MM	NG	NG	retained	GCTAATGGAAGAATGAAAACTTGCAAAATTCATGATCTTCTTCGCCAACT[G/A]TGCCTAAGTGAAGCTCATACTGAAAATGTTGTGCATGTCATGAACGGGAA
solcap_snp_c2_46905	PGSC0003DMB000000552	86512	chr02	28556996	PGSC0003DMG400008307	3-beta hydroxysteroid dehydrogenase/isomerase	retained	CGAATGTGTCTCTCAGCTTGAAGCTTTGCTACCAATACGAGTCCCATAAC[G/A]TTAAGGATTATATAGACTGGATTGAACAACTGACCCATTGCAGCCCCATT
solcap_snp_c1_1052	PGSC0003DMB000000627	161472	chr09	161472	PGSC0003DMG400008492	Polygalacturonase inhibiting protein	retained	AATGACAAAAAAGCCCTCCTAGAATTCAAAAAAGGTCTAGGCAATCCTGA[A/T]GACTTGGGTAATTGGGATCCGAAAACTGATTGTTGTACTGATTGGTACGG
solcap_snp_c2_27379	PGSC0003DMB000000056	983153	chr12	9206316	PGSC0003DMG402029805	UV-induced protein uvi31	retained	TTGTATTTGAGGCTGATTCTGATTCGGTACTTACTAAAGGTCTTGCTGCT[C/T]TGTTAGTTCAGGGACTTTCTGGAAGACCTGTAGAAGAGATTTTAAAAGTT
solcap_snp_c1_15063	PGSC0003DMB000000150	1091052	chr06	54378514	PGSC0003DMG400020050	Conserved gene of unknown function	retained	GGAAATCCCATCACAAAGCACATGGGTTTCTTGATTTTTAAGTTCAAGGA[T/G]TTCAACTGCACTATTGAGTACTATAGAGCTCCATTCCTAGTGTTTCAAGG
solcap_snp_c2_22531	PGSC0003DMB000000501	369382	chr01	49656404	NG	NG	retained	CCAGCAGCAAGGAGCCTCTTAACAATTGGGATGTGATTTCTCCAGGTTGC[G/A]ATATGAAGAGGTGTAAGGCCAAAGTCATTCCTAAAATTGATATTTCCTCC
solcap_snp_c2_8426	PGSC0003DMB000000580	228917	chr05	44711235	PGSC0003DMG400008445	60S ribosomal protein L6	retained	TCTGTTGAAACTGATTTTTGTTACTACTATTTTTCTGTTTTCTTCGGTTT[G/T]AACTTACGTTAAGAGTTCATATTGAGTATAAACATCTTTAATTAGAATTT
solcap_snp_c2_54353	PGSC0003DMB000000193	13082	chr01	10395539	PGSC0003DMG402001013	DNA polymerase eta	retained	AAGGAAGATGCCCTAAGCCTGTTCCAAGCAGGATTGCGTGAATATCTTGG[C/A]CTGTTCAATGTGAAGATTTCCGGAAATCAAAACAATGGGTGGGGTATAAC
solcap_snp_c2_1723	PGSC0003DMB000000127	255311	chr03	36273847	PGSC0003DMG400015162	Nodulation receptor kinase	retained	GTAGCATCAAGAGCTATCGGGGCAGTAACAGGGGCAGCGGCTGAGGCAGG[G/T]ACATCGTCGTCTAAAGACGATTTAACCGGTGGTTCAGGTGAAGGGGAAAG
solcap_snp_c2_44776	PGSC0003DMB000000646	186750	chr02	31303296	PGSC0003DMG400022953	Pyruvate decarboxylase	retained	ATTGTTGTTGAACCTAATCGTGTGACTATTGGAAATGGCCCCTCCTTTGG[A/T]TGGGTTTTCATGACTGATTTCTTAAGTGCATTGGCCAAAAAGCTGAAGAA
solcap_snp_c2_26004	PGSC0003DMB000000102	527556	chr07	46817957	PGSC0003DMG400020422	Phosphoenolpyruvate carboxylase	retained	GAATATGGTCGCATGAACATTGGAAGTCGCCCGGCCAAAAGGAAGCCAAG[T/C]GGTGGGATTGAATCTCTTCGAGCTATTCCATGGATCTTTGCATGGACTCA
solcap_snp_c2_1305	PGSC0003DMB000000149	843749	chr10	843749	PGSC0003DMG400011246	Glyceraldehyde-3-phosphate dehydrogenase	retained	ACATCATCATAAGAAGCACTTTTATCTAGCCGGCAAGTCAAGTCAACAAC[A/T]GAGACATTAGGTGTTGGGACACGGAACGCCATTCCAGTGAGCTTTCCATT
solcap_snp_c2_5864	PGSC0003DMB000000180	45969	chr06	45922705	NG	NG	retained	GAATGAAACAACCAATGCATTTTTTTCCAACTATTTACATCATATGGAGG[A/G]TTGAGTTGTTCCGTTGTGATTAGCAAAAACGTTGAGACAATGAAGGAGTC
solcap_snp_c2_3154	PGSC0003DMB000000596	51186	UM	UM	NG	NG	retained	TCTCCTACTAAATCTCTTGCTTACAGCAAGAATGGAGAACTAACATAACA[T/C]TTTAGATAAGTCTCAAGTTTTAAGCTGTGCATGATTCTGATTACCAGAAC
solcap_snp_c1_16624	PGSC0003DMB000000576	289114	chr04	50100094	PGSC0003DMG400002387	O-methyltransferase	discarded	ATGAACTAGGCCTGCCAGTCATTCGAAAAGCTGGTGTTGAGCATAAGATC[A/G]ATTTCAAACACTCTCCAGCTTTACCTGTTCTTGACAAACTCCTGGAAGAC
solcap_snp_c2_34109	PGSC0003DMB000000341	633207	chr08	4006515	NG	NG	retained	GTTGGACGTATCTATTACTTTTTACTTGAATATGTGATATGAGGTAGCTT[T/G]ATACTCTGGAGAAATATGATGAGAGTTTAGTTTTCACCTGTCCATAACTT
solcap_snp_c1_7346	PGSC0003DMB000000441	286488	chr02	41048808	PGSC0003DMG400021409	Amino acid binding protein	retained	ACTGCTTGCTCTCCCTGTACCCCAACCTCAGTCCTGCTTATGGATAATCC[G/A]TTCTCCCGAAACACTCTTGTGACATCTGCTAACAGTCCTACCCTGTTTTG
solcap_snp_c2_57825	PGSC0003DMB000000600	253635	chr06	17563618	PGSC0003DMG401024306	Gene of unknown function	retained	GTGATTCCCAATCTGCACAACACTGAAGCCATATTATGGCATGTCCTTAC[T/C]GAGTTTCTTTAAAACTTTTGCTCATATCCCGCTTCTTCAAGTTCTTATTC
solcap_snp_c2_23740	PGSC0003DMB000000103	1354888	chr05	389266	PGSC0003DMG400028380	Mitochondrial processing peptidase	retained	GGAGTTTGGATCGATGCTGGATCGCGATTCGAAACTGAGGAGAATAATGG[G/C]GTTGCTCATTTCCTTGAGCATATGATTTTTAAAGGAACTGAAAAGAGGCC
solcap_snp_c1_12445	PGSC0003DMB000000543	286952	chr05	42503267	PGSC0003DMG400016003	Ethylene responsive element binding protein C2	retained	AAATGGTAGCAACTCCATTAACACCTTCAAATTGGTCTTCAATTTGGGAT[A/G]GTGGAAATGGAAAAGGTATTTTTGAAGTGCCACCTTTGTCACCATTATCA
solcap_snp_c1_8861	PGSC0003DMB000000134	968904	chr11	10463599	PGSC0003DMG402000895	Chlorophyll synthase	discarded	GTAGAACACTGCTTGGTGCTCTGTCCCTCCAATTTGCCTGGCTTTGAGAT[G/A]CCAATGGTGGATAAAACCATACAAGGTGGTCTAAATTCCATATCTATTGG
solcap_snp_c2_25536	PGSC0003DMB000000773	75823	UM	UM	PGSC0003DMG400011954	Non-specific lipid-transfer protein 1	retained	TGTGTTGTGTCTGTTTTCTCTTTCTTTTTTCGTTGTGTTTTTGGGGGTTT[G/T]GTATCGAAATTTCACGATTGGTTGTATTACGTTAATCCAATCTTGATAAT
solcap_snp_c2_49918	PGSC0003DMB000000531	262729	chr01	79000546	PGSC0003DMG400000714	Isoform 2 of F-box protein	retained	GGCTCCAGGAAAGAAGCTGGACACAAACAGTTCAAGTTGGATATAAACTT[A/G]GAGCTGCCTGCTCCAACTGATAATATGGAGGCAAGTTCTTCCAGAACTGA
solcap_snp_c2_32246	PGSC0003DMB000000454	12649	chr02	15235024	PGSC0003DMG400011801	DWARF1/DIMINUTO	retained	AGTGGCTTTAAGTAGAGAAACCTTGGGAGGCATGGCCCATCCAAAGAAAA[C/A]CCTAACCCACCACTGATCACCGAATGGAAGGATAAGTTTCCCTTCCCAAT
solcap_snp_c1_14362	PGSC0003DMB000000278	790511	UM	UM	NG	NG	retained	TCTGATCGAATATGAGGCAATGGCGATGATGAATTTGCCTATACGAATAC[G/A]GACTGCTGACGGTGAGCTTGTGAAGAGACGTCGGTGGCTTTGATTCCTCT
solcap_snp_c2_3358	PGSC0003DMB000000627	128612	chr09	128612	PGSC0003DMG400008488	Chloroplast pigment-binding protein CP29	retained	TCTAGCTCCACCATGGCCACCGCCGCAGCTACATCCTCATTCATCGGAAC[A/T]CGGCTGCCGGAAATCCACTCCGGTGCCGGTAGAGTCCAAGCCCGATTCGG
solcap_snp_c2_26741	PGSC0003DMB000000226	281740	chr04	58335962	PGSC0003DMG400004953	Homeotic protein knotted-1	retained	TGAACCGTTTGATGATGATTACGAATTATCGATGGATAATGAAACGTATG[G/A]TGATGTTGAGATGTACTTCCTCCTTCTGTTTTCACTATCATCGGATCATA
solcap_snp_c1_812	PGSC0003DMB000000643	21292	chr08	24793412	NG	NG	retained	TTAGGACTAACACCCAAATGATCAAGAAGTATCTTTACTCCACTGCCCTT[A/G]GAAGTTCCAGGAGGAACAATTTCAAGTATGTCTGGTTGAGCTTGGACAAC
solcap_snp_c2_35996	PGSC0003DMB000000032	1447683	chr04	63076335	PGSC0003DMG400009873	Dead box ATP-dependent RNA helicase	retained	TCTCGTTCTCGCTTCCTCTTTTCCTTCATCTTCAGGTCTTCTGCATGTTC[G/A]GCACTCATTACCTTGCTCTCAGAACCATTTTCTTTGGCTGCTGCGTTCTC
solcap_snp_c2_4276	PGSC0003DMB000000137	13257	chr11	16202257	PGSC0003DMG401019061	Ligatin	retained	TTGCCTCCGCTCTGTCATTATCTGGATTGGCTTCAAGGCTCCTTTGCGAA[C/T]AACTGTATCGTTTCCTCTAGTCACACAATGATGTGCTTGCATCCTACCAA
solcap_snp_c2_2466	PGSC0003DMB000000060	335196	chr01	70101414	PGSC0003DMG400024703	SRC2	retained	TTGGTGGTTTGTTGGTGGGAGATATGATATCTGACGTCGGAGAGATGTCT[T/G]CTTATGGTGATGGGTATGGAGATGCTATGGATGATATGGGTGGTGGCTTT
solcap_snp_c2_54240	MM	MM	MM	MM	NG	NG	discarded	GGAGATATCCTCCTAGTGTACCACCCTTGGGGCCACGTTGGGATGACGTT[G/A]CCCCCAGGATGGCTCAGAGTGTTGCGATCAAGTCCCACAAAGATTTCATC
solcap_snp_c2_23258	PGSC0003DMB000000331	291742	chr12	51610655	PGSC0003DMG400043373	6-phosphogluconate dehydrogenase, decarboxylating	retained	TGATCCAGCTTTAACAAGAATGATAACAGATCTGGGTCGTTGAATTGACA[A/G]CACAAAATCACGAGGATTGTACTGTCCAATCAACGGAAGTTGTCCTTCAT
solcap_snp_c2_18943	PGSC0003DMB000000618	134845	chr08	31953996	PGSC0003DMG400010842	Conserved gene of unknown function	retained	TCTTAGAAAGAAAGCAGTCCCTCCATATAGAATCACCAGCCCCCATGAAG[C/T]AATCTCGTAACACCAAAACAAGGGTGCTGAGCAGCTGCTCCCCAAAGTGA
solcap_snp_c2_56320	PGSC0003DMB000000367	423903	chr11	35446671	NG	NG	retained	GTTAGATTCCTTAAAGCACACACGGTCTTTACCCTAATAGTTGCATCCAT[T/C]GACTTCGAAAGCTGAACGAGCTGCTTCACACCTCCACATTTCATAAACAT
solcap_snp_c1_11509	PGSC0003DMB000000651	61483	chr09	52456158	PGSC0003DMG400011909	Metacaspase 1	retained	CTTATAGATACTGATGATTCTTACACACAACCAACTGGTCGGAATATACG[T/C]AAAGCTTTATCGGATCTTGTTGGATCTGCTGAATCAGGGGATTGTTTGTT
solcap_snp_c2_25753	PGSC0003DMB000000001	1163643	chr01	13894639	PGSC0003DMG400008611	Pentatricopeptide repeat-containing protein	retained	TCATTGGAGTGAATGGCAACCATCATGAGCTTTTCTTGTTCCAAATCATA[A/C]ACTTTGTCTGTCATGCCTTCTTTCTGGTATGCATTAATCATAGTAGAGTA
solcap_snp_c2_22073	PGSC0003DMB000000439	206256	chr09	46388601	PGSC0003DMG400030166	Eukaryotic translation initiation factor 2c	retained	GTAATCCCTGAAGTGTCATCAAGAACTGTAAACAGAGCTATCATGGCAGA[A/G]CTAGTGAAACTGTACAAAGAATCCCACCTAGGGATGAGATTACCAGCTTA
solcap_snp_c2_34266	MM	MM	chr10	45940864	NG	NG	discarded	CGTATGAAGCGGGTGGCATCCACAGTAGCAACAGATCTTCATATCTTGGG[G/A]AAGTTAACAGAAGATCATTGTTGGTCTATTTTCAAACAAAAAGCATTTGT
solcap_snp_c1_5784	PGSC0003DMB000000078	38839	chr12	47991699	PGSC0003DMG401031379	Heat shock 70 kDa protein	retained	GATTCGTCATTAAGTACAACATCAATTCCTCGCTGCCTAGCAACCGCAAC[A/G]ACGCCACTTTCATTGCCGAAGTCAAAACCAACCACACTCATCCTTGCTGA
solcap_snp_c2_30516	MM	MM	MM	MM	NG	NG	discarded	CAAATCAAGATACTTGTCTTAATGGAATTTACAATAGTAAACACAATTTG[G/A]GTCAATACATTGAGAAGAACTTGCATACAATATCTCAACATGTGAGCAAC
solcap_snp_c2_32986	PGSC0003DMB000000524	102853	chr11	9189633	PGSC0003DMG400027790	Dephospho-CoA kinase	retained	AATGAGCTGGTGTTATCAATCACAATATCTGCCTTTGACCTCTTGAGATC[C/T]AGGGACATCTGCGCATTTATCCTGCTTTTGGCCTCCTCCTCCATAGATCC
solcap_snp_c2_47301	PGSC0003DMB000000243	472334	chr05	6036519	PGSC0003DMG400022624	Glutathione s-transferase	retained	TTCTTTCCTTTGCTGCAATTCTTGAAGGCATCTTCCAACAACACCAGACC[A/G]TCGAAAACTGGCTCCAGTGCTGCCTTTATGGCATCCTCTCCTTGGGCAAC
solcap_snp_c2_43770	PGSC0003DMB000000063	472566	chr12	3074975	PGSC0003DMG400002894	Protein kinase APK1B, chloroplast	retained	TTGAAGATATCAAGATCACTAATCCCTGGATTCTGCTGCAGGTCTTCGAC[A/G]GTTTCAGGTATTACCACAATGCTGCTTCTACGTCTAGAGTCATGTCCCTC
solcap_snp_c2_5217	MM	MM	MM	MM	NG	NG	retained	GATCTTAGCTATTACAAGCTTTTACTCAAAAGGAGAGGACTCTTCCAGTC[C/T]GATGCAGCCCTAACAACAAGTACAACAACGAAGTCATACATCGACCAACT
solcap_snp_c2_54627	MM	MM	MM	MM	NG	NG	discarded	ATGAAATCTCAGGTTGAGAAAGTAACCTCATTATTAGATATGGAATCAAA[T/C]GATGTTCGCTCTATTGGTATTTGGGGTATGGGCGGCATCGGCAAAACAGA
solcap_snp_c1_6668	PGSC0003DMB000000098	417536	chr01	2257441	PGSC0003DMG400021369	Conserved gene of unknown function	retained	CATATCTGTCGTGCCAGGGAATTCCTTTGTCGGTTTTTTCCACCCTGATG[G/A]GATGGATGAGGGAGGATTTGATTTCTTGCATGGTGCCATGTCATTCGACA
solcap_snp_c1_8581	PGSC0003DMB000000031	1860094	chr12	41004577	NG	NG	retained	CAGAGAGTAAGGCATTTGTGTCAGTCAGTAGAACAGCATCAATTCGTCTC[G/A]CTGCCATCCGCCGACATGCCTCGGACACGGTGGTTCCCTCCGGAATTGTC
solcap_snp_c2_16728	PGSC0003DMB000000123	498281	chr04	42263734	NG	NG	retained	GTGGAAGAGCTGAAATACTTAAAGTTAGTCATTAAAGAAACAATGAGACT[A/T]CATGCTCCAGTTCCACTTTTGGTCCCAAGAGAATGTAGGGAAGAAACTGA
solcap_snp_c2_13180	PGSC0003DMB000000742	97622	chr09	3107559	PGSC0003DMG400027902	Zinc finger protein	retained	AAACAACCAGAGAAGTTAAATTCATCAAAAATTCTGGAAAGAAGGAAGTC[A/G]CAACTCATCAGAAATAAGGGTAAAACCTAATAAAATAGAGGAACAATTAT
solcap_snp_c1_11710	PGSC0003DMB000000086	799368	chr04	6309681	PGSC0003DMG400023590	14-3-3 protein isoform 20R	retained	AAGTTGCTTGATTCAAAACTCATCGGGTCAGCTGCTACCGGAGACTCCAA[A/G]GTTTTCTATTTGAAAATGAAGGGAGATTATTACCGGTACTTGGCTGAGTT
solcap_snp_c2_55787	PGSC0003DMB000000226	47852	chr04	58102074	PGSC0003DMG400004966	Receptor protein kinase CLAVATA1	retained	AGTCGGTAATGATCCTAGAGAAACAGGAATAGAGCCGCTAAGCAAATTGT[T/G]AGCCATGTTAATGTCGCTTAGTGAAACACAAGAGCCTAAAGAATCTGGTA
solcap_snp_c2_34936	MM	MM	MM	MM	NG	NG	discarded	CCGGATTTTGCAGTTGGTGAATTTTGGAACTCTCTTGCTTATGGCCAGGA[T/C]GGGAAACCGGAATATAACCAGGACAATCATAGGAATGAGCTAGTTGGTTG
solcap_snp_c2_31041	PGSC0003DMB000000500	231816	chr01	80870430	PGSC0003DMG400018650	Multicopper oxidase	retained	GATGGAGTATTCAAAGTTGGAAGCATCCAGGATAAGCCTGCAGGTCGAAA[A/T]ATTCACCTTGACACAGCAGTTATGGGAGCAGACTACAGAGCATTTGTAGA
solcap_snp_c2_53179	PGSC0003DMB000000650	79855	UM	UM	PGSC0003DMG400026794	Conserved gene of unknown function	retained	GAATTCGAATACTTATCTGGCTTTGGAGCTCGGGTCCTTGAATAAGCTTC[C/T]TTGGGTAAATCACCGACGAGAAGAACCATTTCTCCGTTAACGATAGCAGC
solcap_snp_c2_3961	PGSC0003DMB000000177	843499	chr09	4716639	PGSC0003DMG400003896	Peptidyl-prolyl cis-trans isomerase cyclophilin-type family protein	retained	CAGTGTCTATAAGTAGCAAACAGGAAAAACACCATTACAGCAACGATTAA[G/T]CCATAAAGCATAATCGTAGGGACACTAATTCCACTTGGCCCCTTCTTCTT
solcap_snp_c2_37208	UM	UM	UM	UM	NG	NG	retained	TAGGAACTAAACACTGAAACTGTCAATCCAATCCAATGTCAAAGGAACAA[C/T]CAGCAGGGTTTTCACTGCAAGTTTTCGACCAAANNNNNNNNNNNNNNNNN
solcap_snp_c2_55426	MM	MM	MM	MM	NG	NG	retained	CTTGCTAAAGCTGTTTACAATGATGAGAAAGTAAAAAACCATTTTGGTTT[C/G]AAAGCTTGGATCTGTGTGTCTGAACCATATGATATTCTCAGAATAACAAA
solcap_snp_c2_36831	PGSC0003DMB000000300	197015	chr07	2649508	PGSC0003DMG400030682	Inorganic pyrophosphatase	retained	TTTGCTCCCTTCTTCGCCACCCATGGTGGTCTTCTCTTCAAGTTGTTTTA[G/A]AAAGCAAATGCAACCAACTCCTATGTCACATGACTGTATCATGAATCTAT
solcap_snp_c1_12912	PGSC0003DMB000000003	4030880	chr05	24084870	NG	NG	retained	CTTCTTCCATTTCCAGCTGGAATCAATGCTTTATTTAGTCACGGACCTGC[G/A]CGATCAGCAGTGCCTGCCCGTGTCTATGCTCTATGGAATATCATCTCAAC
solcap_snp_c2_29187	PGSC0003DMB000000091	403919	chr06	50245228	NG	NG	retained	GAGGACCTTCAATAGCCAATGGACCTAAAAGATCTCCCAGGACATCAGGT[G/A]AAGGTACTGAAGGAGGTTGAGGATCCACAACAGTCAAAGTTCCATCTGGC
solcap_snp_c2_30299	PGSC0003DMB000000017	1700568	chr11	39811187	PGSC0003DMG400018587	4-amino-4-deoxychorismate lyase	discarded	TTGCAGAAGGCCCGAACATGAACGTGGCTTTTGTTACAAAGGAAAAGGAC[T/C]TTCTGATGCCTTGTTTTGACAAAATTCTCAGTGGCTGTACAGCTAAAAGA
solcap_snp_c2_16675	PGSC0003DMB000000039	1332209	chr03	5502425	PGSC0003DMG400018679	3-hydroxy-3-methylglutaryl-coenzyme A reductase 3	retained	GAGAAAAACATGGTGAAGAACAAACCATTTGTAAGATACAAAGGTAATGG[C/A]AGAGCATCTGAAGCTTTAACAGAGGAATCTTGATTATGGGGTTTGAGAGG
solcap_snp_c2_5237	PGSC0003DMB000000042	2214725	chr03	8947473	PGSC0003DMG400014875	Conserved gene of unknown function	retained	CTCAAAGTTCCCTTCGCCATGAATTCATAAACAAGTATCATCTCATCTCG[T/C]TCATCACAATAACCAATCAATGAAACAAGATGTTGATGGCGGATTTTGGA
solcap_snp_c2_2968	PGSC0003DMB000000462	269038	chr11	32648264	NG	NG	retained	GATTTGGGGAAAAATAGTATATACATGTCATTACTTGTAATGTAAACCTG[A/G]AAGGCTTTATTATATGTACATAATGAATTTGTGCATAGTTACTTGATAAA
solcap_snp_c2_36859	PGSC0003DMB000000300	123109	chr07	2575602	PGSC0003DMG400030680	Conserved gene of unknown function	retained	TCATCTTCGTCTATTTCTTCTTCACTATCCTCATGAACTTTTCCCAAATC[G/A]ATCAAATCACCACCCAAATCAGACCTCTGTAATTCCACCAATTTGTTAAT
solcap_snp_c2_26238	PGSC0003DMB000000300	729555	chr07	3182048	PGSC0003DMG400030701	NGMTP1	retained	ATTGAGGTAAGTGTTGACATAACAGGTCAAGAGAAGGGGACTAAAATCTG[T/C]GGTTCAGCACCGTGTGGATTCTCAGATGTTAACACCATGTCTAAGGATGC
solcap_snp_c2_29090	PGSC0003DMB000000134	967973	chr11	10462668	PGSC0003DMG402000895	Chlorophyll synthase	retained	CGACCCTCATTCACTGAGCCAAGATCAAGGGGGCAGGCTCTATGTGCACA[T/C]GTATTCCGGACACATCCAGGTTTTCCATCAGCCCCACGAAAGATCACCCA
solcap_snp_c1_13052	PGSC0003DMB000000711	116125	chr03	1487152	PGSC0003DMG400017777	Conserved gene of unknown function	retained	CGCTGAACTCAGGCTTGTCTCGCTTGATCTCTATGAATGTCCCGTGACGA[G/T]GGTTAAGGATTATCGATCTAGGGTTTTTGGTTTGATTAGGTCGTTGAAGT
solcap_snp_c2_6609	PGSC0003DMB000000058	834464	chr07	7916419	NG	NG	retained	TTATGTATTCTTAGGTTAGTTTGTATTGTGTATGGATATGTGTGTTGTTC[A/G]AGTCCTGTAATTTGAACCCCTTTGGGAGAATATGTAAAAATAGAAAAAGT
solcap_snp_c2_56757	PGSC0003DMB000000198	1150171	chr08	26207597	PGSC0003DMG400002204	Pollen specific protein sf21	retained	GAGATGCTGGTTGGACTTAACGGGCTTCTTGGGCTGACATTGCACTGAGA[C/A]GGTCGATAAAATCCAAATCCCATTAGAAAGTATTCCAGTGGGATCAACAT
solcap_snp_c2_17931	PGSC0003DMB000000099	989494	chr02	34816545	NG	NG	retained	AAGGCTAGTGATGTGGAACACACTGAAAGCAATGAGGTTGATGACTTAGA[C/G]ACTAATAGTTTCTTTAAATCAGATTTAATTGAAGAGGATGATCCATTAGC
solcap_snp_c2_41980	PGSC0003DMB000000527	63327	chr02	26279769	PGSC0003DMG400010438	ParB-like nuclease	retained	CAATCGGCCGGGCCAGTGATTCTTGAACTTCCCCTTGATAAAATCCGAAG[G/A]CCACTCATGCGTACCAGATCTAATGACCAGCAAAAAGTGAAGGAACTGAT
solcap_snp_c2_54370	PGSC0003DMB000000106	40292	chr05	44098335	PGSC0003DMG400019110	Chalcone synthase 2	retained	TTGCCAAGTTTTGGCACTTCAACCACCACTATATCTTGCCTAGCATCAAG[T/C]GAAGGAGCCATGTATTCACAAATATTTGGGTTCTCTTTCAGAATTTCTTC
solcap_snp_c2_46110	PGSC0003DMB000000047	1829983	chr07	1829983	PGSC0003DMG401003179	Conserved gene of unknown function	retained	AAGATACTCAGCAGAAGCTTTCATGATGGCAAGAAAAGCTTGGAGGTTGG[C/G]AATAGTAAGATGAATATTTTCAACATCTTTAGTCTCAAAATCAATTGTAA
solcap_snp_c2_15533	PGSC0003DMB000000008	2271968	chr10	48097606	PGSC0003DMG400028278	UDP-glucose:glucosyltransferase	retained	ACACAAGTGTTAGGCACTGGTGTCAGTGTGGGAGTCAAGGCTGCTGTTGC[G/A]TGGGGAATGGAAGAAAAATCAGGACTAGTTATGAAGCGTGAAGGCGTAAA
solcap_snp_c1_8974	PGSC0003DMB000000453	146737	UM	UM	PGSC0003DMG400016688	Protein BRICK1	retained	AATTCACGATTCTCCCAATCTGCTTGTACTGCTATGCCTACATTCACCGC[A/G]TTTGTTATTCCTCCGGCTCGAGCCATTTCTGGTCACTGCTTTCCGATCAA
solcap_snp_c1_7031	PGSC0003DMB000000087	292550	chr06	47480565	PGSC0003DMG400026912	Protein FAM18B	retained	TCATCTATTTCATTCCACCACCTTAAACCCACAAGAATACGTCCACTGAC[G/A]TTCTTAACCACCCAAAAGTCAAGAGCAGCTAAAAGAACAGTTATCACAAA
solcap_snp_c1_6815	PGSC0003DMB000000067	825083	chr07	28120300	PGSC0003DMG400009571	Protein kinase family protein	retained	TGATTAGGAATGAGAACCAGCAACTTAACAGAATCCCCTGGTTGAACCAC[A/G]TGAGTTAATGCCCAAATAAAAGCACTTCTTGAAATCTCTCTCGAAGCTTT
solcap_snp_c2_55756	PGSC0003DMB000000159	827318	chr03	20570881	PGSC0003DMG400010137	Cysteine protease inhibitor 1	retained	ACTTTCAACCTTTCGGGAGACGGCACGCCCGTCAAGTTCGTTCGTAAGTC[A/G]GAGTCGGATGATGGTGATGTGGTGCGTGTAATGACTGCTGTTTATATCAA
solcap_snp_c1_4784	MM	MM	chr12	12762798	NG	NG	retained	TCCTGCACCGTACAAAGCTTTCAGCCAGCCACTTACAATAGATTCTTCTG[T/C]CTACTTAGACCTGAATTTCAATATTCCATTTGTACATCTCTTGTTGTGGA
solcap_snp_c2_35147	PGSC0003DMB000000443	457765	chr02	36681729	NG	NG	retained	ATCCGTTTATCCAGCAAATTTCCCAATTGACGAGTTTGTATCCGTATCTT[C/T]GGAATCCTGCGGTCTTTGGATACGAATAAGGCATGGGCACGACCACCATC
solcap_snp_c2_28174	PGSC0003DMB000000666	82520	chr07	48185866	PGSC0003DMG400031099	Endosomal P24A protein	retained	CCGAGGTGTCCTCCCAAGAGGGTGAGAGGCACTGAAATACAGAACCAAAG[C/T]GATATGAGAATGAAATATAATGAGATGGGGAGTGCGCCAGTGCTCTTGCT
solcap_snp_c1_4415	MM	MM	MM	MM	NG	NG	retained	TTTCTTCTTGGATACTCATCACGAGGGCCCTCCAGAAGCTACGCAGGAAT[T/C]GCAAAGCCAGATATTATGGCTCCAGGGGCACTTATTCTTGCAGCAGTTCC
solcap_snp_c2_48927	PGSC0003DMB000000515	344904	UM	UM	PGSC0003DMG400016906	BZIP transcription factor BZI-2	retained	AAATTACCTGAATATTGAGGCTGAAAACTCAATCCTAAGAGCACAAGTGT[C/T]TGAACTCAAACAAAGGTTCGAGTCCCTGACAAAAATCACAAGTGTCTTGA
solcap_snp_c2_57457	MM	MM	MM	MM	NG	NG	retained	ATTACTCTAGAAGAAGCAAATGGTACTATAAGTGGAAAGACTAGAAAATT[A/G]ATTGATATGGCTAACAAAAAAGGACCTTATTTGGGATTAGTCATTCCAAA
solcap_snp_c2_52267	MM	MM	MM	MM	NG	NG	discarded	ATGTACAAGAACCTTCTCATGCTGACAGCGAACAATTCTTTGTCATATTC[G/T]GTGTGTGCATCCTTTGATCCACTAGGAGAATCATCCACCTTATTTAGCTT
solcap_snp_c2_45602	PGSC0003DMB000000542	96188	chr10	39739654	PGSC0003DMG400016826	NAD-dependent isocitrate dehydrogenase	retained	ATGATGTTGAGACATCTGCAGTTCCCTTCATTTGCAGATAGACTAGAGAC[G/T]TCAGTGAAGCGTGTAATTGCCGAAGGTAAATACATGACCAAGGATCTTGG
solcap_snp_c2_27993	PGSC0003DMB000000155	887469	chr12	4234778	PGSC0003DMG400000350	Zinc finger CCCH domain-containing protein 20	retained	ACCCCTAATAATTACAATTACAGTAACTTTGTTGTTGAAGATGATTATTC[A/T]CTGTTTCTACAAAACGATGCGGAAGATATCGATGAATTTGAGTTGGAAAA
solcap_snp_c2_49201	PGSC0003DMB000000675	124740	chr12	4941753	PGSC0003DMG400001070	Acyl-ACP thioesterase B	retained	ATTTCATTTAGCATTATTGCCCTATACTCCAAAAACTTTCTTATCTTTTG[C/T]CCCCTTTACCTTGCTGGCAATTAAATTTGGCCTAGAAATGACACTGCTGA
solcap_snp_c2_27876	PGSC0003DMB000000499	165101	chr01	5200383	PGSC0003DMG400008711	Avr9/Cf-9 rapidly elicited protein 76	retained	ATTAAACTTTAAACCCTCTACCAAAGCCTCACACTATAATCACAATCCTT[A/G]GATACCAATTTCGACTTAACGGTCAACGCATCCACCGTTACGTCACAGTT
solcap_snp_c1_16515	PGSC0003DMB000000171	1285020	chr01	35116141	NG	NG	retained	CGAATAAGGTAATTGATCCCAAAAGCCAAGTCACCAATAGGCCATTTCCC[T/C]AGTGTTTCCGAATAGGTAAACCGGAGAGTTTCACACAAAGTCGAAATGGT
solcap_snp_c2_56206	PGSC0003DMB000000710	140826	chr04	710302	PGSC0003DMG400015883	Sn-1 protein	retained	TCCTTGTTTAAGTCGAGGATAATACCCAATTCAATGAGGGGTTCTGGAGT[G/A]TCTTCGGTTTTCTTTTGGTACTCAATTGTCCATGTTACCCATTGAGGTTC
solcap_snp_c2_4993	PGSC0003DMB000000046	2261163	chr11	19869362	PGSC0003DMG400015909	Glycyl-tRNA synthetase	retained	CAATCCATCAGTCACTTCCCTCACAACTGACGCTACCTTCTCCACATCTA[C/T]CCGGACCTGATCTTTGCTATCCCTCTCTCGTACCGTCACTGATGACGTTG
solcap_snp_c1_16382	PGSC0003DMB000000374	210319	chr03	26514741	PGSC0003DMG400015098	GDP-mannose pyrophosphorylase	retained	GAAGATGTCCATGTTTGTGATGAAATTTACAGCAATGGAGGTGTAGTTTT[G/A]CCCCACAAGGAGATCAAATCCAGTATATTGAAACCTGAAATCGTGATGTG
solcap_snp_c1_10042	PGSC0003DMB000000103	306103	chr05	1438051	PGSC0003DMG400025121	6-phosphogluconate dehydrogenase, decarboxylating	retained	ACTGTTCAGCAAGCTGCTGAACTGTCAATTGCTGCTCCTACAATAGCCTC[G/A]TCCCTAGATTCCAGATTCCTTAGTGGATTGAAGGATGAAAGGGTGCAAGC
solcap_snp_c2_55554	PGSC0003DMB000000967	26245	UM	UM	PGSC0003DMG400001227	Gibberellin regulated protein	retained	TGTGGATGGTGCCAATGTGTTCCACCAGGTTATGTTGGGCAAAATAAAGG[G/A]TGTTGTTCTTGCTACAACAATTGGAAGACACAAATAGGAGGACCAAAGTG
solcap_snp_c1_10491	PGSC0003DMB000000443	131076	chr02	36355040	PGSC0003DMG400013632	Conserved gene of unknown function	retained	GCAGCAACATCTCTCATTGTAGTGTCAACATTATAAGGGATACCGTCAAC[G/A]GTGATTGCCGTGGTGTTGACCAGCTGCCGGCATGGTTCACGGTGCTCTGC
solcap_snp_c2_4991	PGSC0003DMB000000046	2263436	chr11	19871635	PGSC0003DMG400015910	Ubiquinol-cytochrome c reductase iron-sulfur subunit	retained	GACGGAGAAGGAGATCTGGCCGGAGACGAATCATCGGTAACGGTGAAAGA[A/G]CTTCTTGTAAAGAAGCTAGATGAAGATCTAGCGGCTGAAGAAGAAAGCCT
solcap_snp_c2_23347	PGSC0003DMB000000250	680697	chr07	39894138	PGSC0003DMG400015919	ARF8	retained	TGGCTGCGTGGTGACATGGGAGATCAAGGGATGCAGTCGCTTAATTTCCA[A/G]GGATTTGGTGTTACTCCGTTTATGCAACCAAGAATGGATGCTTCTATGTT
solcap_snp_c2_17927	PGSC0003DMB000000099	989968	chr02	34817019	NG	NG	retained	AATGATGGAAATGACTTCAGTATAACTGTGAAAGGTGGTATGCAAATCAT[T/C]GACTTTGAAAATTTCTTGCTTGAGGAGAAATGGAGAGAACAGGAGAAACT
solcap_snp_c2_49311	PGSC0003DMB000000133	1392408	chr11	8894181	PGSC0003DMG400030209	BRASSINOSTEROID INSENSITIVE 1-associated receptor kinase 1	retained	CTTTTCAGAAGATCATTCGTCGGGAAGGCTTTTGAACTGGGAGCAACGGT[T/A]TAATATTGCTTTGGGGACGGCAAAAGGTATCACATACCTTCACGAGGAAT
solcap_snp_c2_46051	PGSC0003DMB000000047	1956369	chr07	1956369	PGSC0003DMG400003188	Lysosomal pro-X carboxypeptidase	retained	TTTCCTCCATCTTCCTTTAGCTACAAGGAATTCTCACAAGATTGTAAGAA[G/T]CAATATGGAGTAAAACCTAGACCACATTGGATCACTACTGAATTTGGTGG
solcap_snp_c2_40826	PGSC0003DMB000000325	136330	chr10	40642981	NG	NG	retained	TTTAGATCTGCTGCAATCTTAGTTGTGGTGCGCCAGAAGAAGCTAAAAGT[A/T]GTTCAAATATGGCGAATCAAGGCATTGATGCTTCATCGGCAAGGAAAGGC
solcap_snp_c2_21650	PGSC0003DMB000000429	180865	chr02	24285118	PGSC0003DMG400025132	KH domain-containing protein	retained	ACAATAATCCATCCCGTACCCAACACATTCTAGCCTCCGATGCACCAACT[A/C]TCTACTCCTCGCGCAGTTCACTTATTGGTTCTGCTGGTGGTGCTCCAATA
solcap_snp_c2_14639	PGSC0003DMB000000727	141340	chr09	41735776	PGSC0003DMG400024294	Electron carrier	retained	CCACGGAAACAAACTGGCGAAAGCAGCAGGACCCATAGCTGTAGCTTCTA[C/T]TATGGCCTGTGCATTGGTTTCTTCAGGCAACATCTTATGAAGGGATGTCA
solcap_snp_c1_1425	PGSC0003DMB000000603	227418	chr09	43650452	NG	NG	retained	AAAGGGTCATATTCCAAAGTAGCATCTTCTTCACGTATTGGAAGGTCAGA[T/C]GAGCACCAAGTAGAAAGGAACTCTCCATGCGTGACAGAAAAGATTCCCGT
solcap_snp_c2_35690	PGSC0003DMB000000004	3198138	chr02	45775993	PGSC0003DMG400012599	Rrm/rnp domain	retained	ATATCAGAGGATGAGGCTAAATCAGTCCGTTTCTGGTCATGCTGGTCCTG[G/A]TAGGGGTCGAGGAAGAGAATCTGGTGCTTGGGGTCCCTGTGAATCTAGGT
solcap_snp_c2_51761	PGSC0003DMB000000315	339878	chr06	33824263	PGSC0003DMG400019605	Pyruvate kinase family protein	retained	GCCCAGCTAAGTCCATGAGAATTCGACAAGGCTTTTCAAGAATTTGAGAG[G/C]TTCTTTTCACCCTTCTGATTATCTCACTCCAAATTTCAGGGCTTCCATGA
solcap_snp_c2_51757	PGSC0003DMB000000315	338826	chr06	33823211	PGSC0003DMG400019605	Pyruvate kinase family protein	retained	TCCATTGCCAGTACATGCAAATGAACTGCCATCAGCTTAGCAAGCAGGCC[A/G]TCTTCTTTACCATTGATCTCATAACTTCTAAGAATACCTTCACCACATGG
solcap_snp_c2_10771	PGSC0003DMB000000032	1952427	chr04	63581079	PGSC0003DMG400009968	25 kDa protein dehydrin	retained	CCACATCCAATTCAAATATAATTTCAATATTCAAACTTTCACTTTACCTT[T/A]AAGTTGTTGATAATTTCTTTGATTGAAAAAAAGAAAAAGAAATATGGCTG
solcap_snp_c2_46152	MM	MM	MM	MM	NG	NG	retained	GGAATCAAGAACTGCCATTATTATCTTCTCTGAGGACTATGCTTCATCCA[C/G]CTGGTGCTTGGAGGAACTCACAATGATCATGGAGTGTGTTGACAAGAAGG
solcap_snp_c2_45256	PGSC0003DMB000000129	391795	chr10	44621456	PGSC0003DMG400008158	Inosine-5'-monophosphate dehydrogenase	retained	AGCCTGCTACATCCTCAAAATTATAGCTTGAAGGCAGAGTAACCGGAGAA[A/G]CGTTCATGTAATCAGAAATTCTAGCTTCCTTATCACTCAAACCCTTCCAA
solcap_snp_c2_12622	PGSC0003DMB000000096	321114	chr07	48688674	PGSC0003DMG400012415	Acetylglucosaminyltransferase	retained	CCATGTTTGCTTTGGTGATCATGTGCACATTCCCAACCTGTGCAAAAATA[G/T]GTTCTTTCTCCACTCTAGAAGCAAGCTCTAACCTCTCCTGCACAGATGAT
solcap_snp_c2_21578	PGSC0003DMB000000002	684713	chr04	57570953	PGSC0003DMG400012910	Glucose-6-phosphate isomerase	retained	AAGCTCGCTGAAACCTCACGCGCCACCGCGTGAACATGGAATCTTGATTT[A/G]TTGGGCAAGTAAATTGAACCCAATTGGGAAGAAGTGATTTTGTGAATGGA
solcap_snp_c1_13526	PGSC0003DMB000000542	43491	chr10	39686957	PGSC0003DMG400016824	Conserved gene of unknown function	retained	GACAAAACAAATTTTAGCTTGCATCTTCAAACATAGTTGGGATTTGACGG[C/A]TAAAATTGAAGCATTGCAAAAAGTTTCAGTTGCAATGACTCAAAAAGCAT
solcap_snp_c2_32979	UM	UM	UM	UM	NG	NG	retained	AACTTTCACAGCCTACCCCTCACTCTTAGTCACCTATCCAAGCTAAAAAC[T/C]CTTAGCCTCTATGGATGCCCGAATCTCCTTATGCTCCCAAATCTTCCTTG
solcap_snp_c1_5529	PGSC0003DMB000000048	1962642	chr08	43265949	PGSC0003DMG400012200	Conserved gene of unknown function	retained	GTATGGTGTGGATTTACTAAAGGGATGCAAACCTGTTAGCTGACACCGGG[T/C]TGCATCATAGGGAAGATCCAGTTATTGCAGGGCTCCTTTCCAAGAACCTT
solcap_snp_c2_54381	PGSC0003DMB000000573	275391	UM	UM	PGSC0003DMG400007462	NRC1	retained	GCAGGAAGCTGTGGTGGAGTACCACTTGTTGTAGTGGTAACTGCAGGAGC[G/A]TTAGCAGGTCGTTCGAATACAACTGAATGGAAAGTAGTTGAGAGAAATGT
solcap_snp_c2_24534	PGSC0003DMB000000283	283159	chr12	283159	PGSC0003DMG400015379	Malate dehydrogenase	retained	CTGGCAAAACTTCAAAGTATCATTTTCTTTTTTTATGTTTAATTAGGCGT[T/G]GGCAAATTTGATTCCTTTCTCAATGGACGATTTCAGCTCTGGTTTAAGAG
solcap_snp_c2_14728	PGSC0003DMB000000377	378127	chr01	79349977	PGSC0003DMG400030957	Cysteine proteinase	retained	TGATCGGCGTTTAGCATGTGATGATCATCATCGCCGACGACTTGACGGAT[A/T]AAAATATCATCGTCCCCGCCATTAATCTCGCCGTTGACAGCCAACAAAAA
solcap_snp_c2_23603	PGSC0003DMB000000573	77098	UM	UM	PGSC0003DMG400007466	Phosphoenolpyruvate carboxylase	retained	TTTGGCAGTGGTGGAATGGTTCAGCTAAATCTGCACAAAGGATATCTGAT[C/A]TCAAGTTTTGGGCTACTTGTTTCCGTTATCTATTATATACTAACATTTTG
solcap_snp_c1_450	PGSC0003DMB000000108	311102	chr03	12201275	NG	NG	retained	TTAATGAACCTCAGTTTGTAGCCTTGATCACAAGAATTACGAAGATGATG[C/T]TTGTATTATATAGTAACTTGCTTGTCTATTTTAGACCTGTAATTTTTGGC
solcap_snp_c1_10711	PGSC0003DMB000000032	1457341	chr04	63085993	PGSC0003DMG400009941	Receptor protein kinase CLAVATA1	retained	ATGTTTCTGTGCCTGATCCTTCCTAGTGTTTGGATTTCAGCTGAGAATCC[G/A]TGATCATGGTGTCCAGTTCCTCGGCCTACAAGTTTCTTAATTGCAACGTC
solcap_snp_c2_45182	PGSC0003DMB000000652	74102	chr07	43918830	PGSC0003DMG400028958	Multicopper oxidase	retained	GAAGCATTCCAGATAGCCCTACTGGATCGGGTGCTTACCTTCAGACATCC[G/A]TTATGGCTGCTGATTTTCGAGCTTATACTGAGGTTATATTTGAGAATTTA
solcap_snp_c2_660	PGSC0003DMB000000036	353383	chr03	32414941	PGSC0003DMG400026325	ATP binding protein	retained	CTCCACTACCTTCATACAGGTTTCGCTCAAGGAATCATCCATCGTGACAT[A/C]AAGTCAACTAACATCCTCCTTGATGAAAATTGTGTTGCTAAGGTTGCTGA
solcap_snp_c2_56974	PGSC0003DMB000000266	23558	chr06	23558	PGSC0003DMG400002138	MYBR domain class transcription factor	retained	GCCAAGGCTTCTGCATCCACTGCAGCAACTGGAAGCAATGCTCTTGAATC[G/T]GCAGCATTTTTCTCCAGAGAGGCATCAGGAGGGGATGGAGCTGAATCGTG
solcap_snp_c2_3739	PGSC0003DMB000000392	480365	chr11	37982930	PGSC0003DMG400026359	Glucan endo-1,3-beta-glucosidase	retained	TCGGAGCCCATTGATGTTTACGTGTTTGCACTTTTCAACGAAAATTTAAA[A/G]CCTGGTCCAGCATCTGAGAGGAATTATGGTCTCTACTACCCTGATGGAAC
solcap_snp_c2_56250	PGSC0003DMB000000480	367869	chr04	38332500	PGSC0003DMG400010641	Pheophorbide A oxygenase	retained	ATGAAAGTACTCTAGTGTCAACGAAAGGCGTGGTCATAATCGTGGAAATG[G/A]AAATTTTTGTATATAAAATGAGATAACCATCTCGAGGCCACGAAGCATAG
solcap_snp_c2_49725	PGSC0003DMB000000667	172393	chr01	26866969	PGSC0003DMG400006560	Methyltransferase	retained	TTGGGGGACAATAGGACCAGGACTTCTGTGTCAATATTTATTGTAGCCGG[T/C]CTCTGTTGCTTCTTCTATTTGCTTGGATCATGGCAGAGAAGTGGCGTTGG
solcap_snp_c2_56824	PGSC0003DMB000000040	20616	chr03	45330547	NG	NG	retained	GGCATGTGGATTCGCAGCAGATCGTTCTCTAAATCCGAAGACGACGGATA[G/A]GAAAGACAAGGCAAATGGAAGGCGAGAGTTCAGCAAATGACATGTCAGTA
solcap_snp_c2_26010	PGSC0003DMB000000102	528605	chr07	46819006	PGSC0003DMG400020422	Phosphoenolpyruvate carboxylase	retained	ACTATCGGCGGGAAGTTCAGCGATGACATGAAAGGTATCCAAAACATCAG[C/T]GACTTCATCAGTTTTAGGGAGATCAGGTCCAAAAAGTGGACGCTTGCCAC
solcap_snp_c1_10579	PGSC0003DMB000000280	733435	chr09	52212398	PGSC0003DMG400016613	Glucan/water dikinase	retained	TGAGGTAGAGAAGGTAGTAGAAGAGACAAGTGATAATGGAGCTAAAATTA[T/C]TAGCCAGGCAGCTGTTCCTGACGTAGTAACAAGTCCGTTTGTGGAGCAAT
solcap_snp_c1_15323	PGSC0003DMB000000554	122754	chr01	6376505	PGSC0003DMG400029065	Gene of unknown function	retained	TGTGTCGCCAAGAATGTTGTACTAATGCTGGCTGCCATATTATGTGCCAC[A/G]GTGGTGCGAGGTCTATTGACGATCCACTTTTTACCAAAGTATTCATCAAT
solcap_snp_c2_56635	PGSC0003DMB000000374	210509	chr03	26514931	PGSC0003DMG400015098	GDP-mannose pyrophosphorylase	retained	GGTTTCCAGTTCTCTTCTTCTTCAAGTGTGAAAAGTCGGTCCTGAGAATT[T/C]GAGTGATGTAAACTTTTCTTGCTGAATTGTTGTTATGTTGTGAAAGGTAT
solcap_snp_c2_52663	PGSC0003DMB000000272	704049	chr07	4333360	NG	NG	retained	AGCCGGGAAATAAGACTTAGCGCAACACTGTTATGTTCAGCTACCTGTTC[G/A]ATACGACGAAGCTCTGCCATTTTATCCGAATCATTAGAAAAATTGCTCCT
solcap_snp_c2_17384	PGSC0003DMB000000378	126350	chr02	19415145	NG	NG	retained	GAGAAGTATTATGGTGAGGCTCTTATGCTGAAAAGCACAAAGATACATCC[T/G]CTCCTCTGTTTGCTTGAGCCAAATTGTTGGACTGCTAGGACTCAAGCTGC
solcap_snp_c2_1918	PGSC0003DMB000000023	1325124	chr09	17692982	PGSC0003DMG400029885	Kinase	retained	TAGTGCAACCCACGAGCAGCACCAATGCAAATCTCAAGCCTCTGCTTCCA[T/A]GGTAAAGGAGGCTTCTGGGTCTTATAGAGGTGCTCACGAAGGGTACCATG
solcap_snp_c2_24556	PGSC0003DMB000000283	244664	chr12	244664	PGSC0003DMG400015385	Phosphoenolpyruvate carboxylase	retained	GGTTTTGCTTCCATGTATTCCTTGGAAATGTGAGGCCTTGGTGTGACACT[G/A]TAGTCTGGGTCACGAATACGCTTTAGGGTGTAGGCTTGACACACATTCAA
solcap_snp_c1_9219	MM	MM	MM	MM	NG	NG	retained	GAAGAGATGTGAGACTCCTCCAAACAGCTAACTTGGAGGAGGTTTTGAGT[G/T]CCTCCTTTCAAGTTCTTAACGGAAAAAGACCCAAGCAAAAAGTGCAGCTT
solcap_snp_c2_53946	PGSC0003DMB000000821	84533	UM	UM	PGSC0003DMG400031365	Phenylalanine ammonia-lyase	retained	TTAGCACTGCAGGGGTCATCAGCATAGGCGAAGAGGTATTCCCTGTCCAC[A/G]ATGCGGAGCAAGTCTTTCTCGCAGAATCTTGATGGATGAAGTTCTCCGTT
solcap_snp_c2_5227	PGSC0003DMB000000042	2166779	chr03	8899527	PGSC0003DMG400014873	Conserved gene of unknown function	retained	GAAGTGGAAGCGGCTGTGAAGGCTGAACAAGCGTGCATCTTACCTTGCAG[T/C]GAAGATGATGTGCCAATTATTGGAGAAGTTCCTGGTATAAAAGGCTGTTA
solcap_snp_c2_50570	PGSC0003DMB000000083	1887550	chr02	33850862	PGSC0003DMG401013876	S-locus-specific glycoprotein S6	retained	TGCAGTAATAATCACCTCATTGATCGAAGATGGTGTTGTTTCTGTTGTAC[T/C]CGAGTCAGAGTTAGGGGTAATCAATGGCTGCTTTGGGGAGGGAATTGTTG
solcap_snp_c2_54463	PGSC0003DMB000000710	93736	chr04	663212	PGSC0003DMG400015874	Conserved gene of unknown function	retained	GTCTCCATCACCTTCGCCGGTGACGGAGAAGCTGTAATTTCTTCTTCGAA[G/A]CTCTTCATGAACGAATCAAAATCATGACTCGTGGTGCAAAACTCGGAGTT
solcap_snp_c2_42265	MM	MM	MM	MM	NG	NG	retained	AGTGCTGTTGAGCTTTGCTCATTGTAACCTTTTGATATCATCATTCCAAT[A/G]GCTATTCCACTTGGAGTAGTAACAGTAAAGAACAATACCATAATTATAAT
solcap_snp_c2_37719	PGSC0003DMB000000210	757567	chr05	7291419	PGSC0003DMG400004115	NHL repeat-containing protein	retained	TCAGTATCTGCCACGTAGATGTTCCCTCTGTCATCAACAGTTAGACCTTT[T/C]GGATGGTTCATTCTTGCCTCCCGCAATTTTCCATCAACATGTCCAGAATA
solcap_snp_c2_6616	PGSC0003DMB000000058	649710	chr07	7731665	PGSC0003DMG400004101	H(+)-transporting ATPase	retained	TCTTCAATAGCAGTCATTCTCTTGGTGATGGCACCCTGTTGGGAGAGCCT[A/G]TGGGATCCAATAGCCATAGTGACTGACAACACAGTAGGCATAGCAATGGG
solcap_snp_c1_10168	PGSC0003DMB000000032	687729	chr04	62316381	PGSC0003DMG400003748	Peroxidase	retained	TACCACTAGGAAGAAGAGACTCAAAGACAGCAAATTTCAACAAAGCAAAT[A/G]TAAATATTCCAGCACCAAACTCAACAATCCAAAATCTTATAAACCTCTTC
solcap_snp_c2_1093	PGSC0003DMB000000312	463970	chr10	2515349	PGSC0003DMG400021264	Phosphoenolpyruvate carboxylase	retained	AGCCGTCCATCAAAGCGTAAACCCAGTGGAGGCATAGAATCACTCAGAGC[C/T]ATTCCATGGATCTTCGCCTGGACCCAGACAAGGTTTCATCTCCCGGTCTG
solcap_snp_c2_30534	PGSC0003DMB000000208	663032	chr06	3205785	NG	NG	retained	TCTGCTGCTTTCGATCTATTTCCAATACATGCTGTTTGCGTGGTGGTTCC[C/T]AAAGCTGGAGAATTGAAGAAGATATCAGATATTGGAGTCTGGCTTGTTGA
solcap_snp_c2_45474	PGSC0003DMB000000693	170313	UM	UM	PGSC0003DMG400006550	Auxin influx transport protein	retained	GTTGGTTTTGGATTTGGAGGGTGGGCAAGTATGGTCAATTTTGTACATCA[G/A]ATTAACACTTTTGGACTCTTCACTAAGTGTTATCAATGCCCTCCACATAA
solcap_snp_c2_51202	PGSC0003DMB000000736	14652	chr10	52165177	PGSC0003DMG400008597	Aspartic proteinase Asp1	retained	GTTCCCTTCAATCTGCCACTAGCTAGAACTAATGCTCTTCTTTTACTTTT[T/C]TGGGAGCTGATGATCGGTTCCTACTTGTGTAGCTTGACTTCAATGCTTCT
solcap_snp_c2_38721	PGSC0003DMB000000241	405789	chr02	24921771	PGSC0003DMG400006943	Cation efflux family protein	retained	GACGCATATAATCCAATAGCTAGAGCTGCACAATCAAACAGCATGTGACA[G/A]GCATCTGATATCAACCCAAGGCTATTACTCATAAAACCAGCAGCAAATTC
solcap_snp_c1_6192	PGSC0003DMB000000110	428689	chr09	40287298	PGSC0003DMG400019363	Ribosome-recycling factor, chloroplastic	retained	AAAAACTACCTTGAATTTTTCATTGTAAAGATCACTCAGGAACTGGAATG[G/A]TCCCTGTTAATTTTGTTAGGAATTTCTGTTTTACTGGAAATTACTCCCAA
solcap_snp_c2_15606	PGSC0003DMB000000008	2596826	chr10	48422464	PGSC0003DMG400028261	Fructose-bisphosphate aldolase	retained	GCCCAAGCTGCACTCCTCACAAGGTGCAAGGCCAACTCTGAGGCTACCCT[T/C]GGAAAGTATGCCGGTAGTTCCAACTTGGGCGACGGTGCTTCCGAGAGCCT
solcap_snp_c2_43116	PGSC0003DMB000000558	108683	chr06	36221106	NG	NG	retained	CCATCCTCTTCAACACCCGGTATGTTTAATGCACCAGCAAGTTCCCAGCC[T/C]GCTCTCAATCATTCAATGCTTAGACCTGTATCTGGGACAAAAACTGGCTT
solcap_snp_c1_5209	PGSC0003DMB000000018	100742	chr04	38535267	PGSC0003DMG400010575	Conserved gene of unknown function	retained	CTTGGTGGGCTTCAAGTAAGGTTGTTACCGATGGGTTTTCTGCCAAATTC[G/A]GAATCAAGCCATTTTTTAACAGAAATCTGCAGTTGCTGCTAGTCATCGTC
solcap_snp_c2_8822	PGSC0003DMB000000087	1715068	chr06	48903083	PGSC0003DMG400027086	Ribosomal protein L41	retained	TAACATAAACTCCTTGACTACATTCAATATAACAAAAATATCTGAACAGT[T/G]AATAGAACAGAAGAGAAAGATCAAATTCTGCTTCACAAGCAATCTAGAAA
solcap_snp_c2_46509	MM	MM	MM	MM	NG	NG	retained	TCCCACGCCATGTCAATATGTTTATACTCAGTGAGAGGTGCAGCAATGGC[G/A]AAACGGATCATATAAACACCTCCAACCAAAGCATGAGTCATGTGTATATT
solcap_snp_c2_30507	PGSC0003DMB000000208	724066	chr06	3266819	PGSC0003DMG402017934	Pectinesterase	retained	GACTTAAAATCTTGTATCAAGAGGAAGTCAAACCGGAATAAAATGGCACC[T/G]CGGTAGCAGGTATCCACTCACTCCCTTGTATAAAATTCCCAACAGTAAAT
solcap_snp_c2_39082	PGSC0003DMB000000021	238824	chr09	5695163	PGSC0003DMG400008891	GDP-mannose pyrophosphorylase	retained	GCATGGTTCTTAACTCGTACACCACGCATTATACTACAACGTGAAAGCCT[A/G]ACTCCTGATTCAATAACGCATCCAGGGCCAATAGCCACATCTGGACCGAT
solcap_snp_c2_27485	PGSC0003DMB000000240	538608	chr08	2839208	PGSC0003DMG400026320	Sarcosine oxidase	retained	CATTTTGAACCCATGCCCAGAAAATCCACCACCAACCACAACATCATCTC[C/T]AAACTCTCCACCAAGAAAATCAATCACAAAATCCTCATCTGGTGTCACCG
solcap_snp_c1_129	PGSC0003DMB000000026	2499636	chr03	44821899	PGSC0003DMG400005706	Histone deacetylase hda1	retained	GACGCAGGACTGGTTTACCAATATGGTGGAGATGGGGACGAAAGAGGCTG[T/G]TGTATCGCATACTGTCCAAGCAGCTGCGTGCAAAGTCCTCTTGTAATTTT
solcap_snp_c2_29434	PGSC0003DMB000000388	251727	chr11	32018653	PGSC0003DMG403008663	D-lactate dehydrogenase	retained	TTTCTTGAGCAAGTTACCGGCTCTGTAAGGCTAGATGGAATATGGGGTCT[C/T]TGAAAATTTGAAGTTCGTAGGTTCCTGCAAATGGGTTTCGAGCAGGAACG
solcap_snp_c2_27992	PGSC0003DMB000000155	887476	chr12	4234785	PGSC0003DMG400000350	Zinc finger CCCH domain-containing protein 20	retained	ATAATTACAATTACAGTAACTTTGTTGTTGAAGATGATTATTCACTGTTT[C/T]TACAAAACGATGCGGAAGATATCGATGAATTTGAGTTGGAAAATCGTGAG
solcap_snp_c2_54991	PGSC0003DMB000000008	1732243	chr10	47557881	PGSC0003DMG400011047	60S ribosomal protein L4/L1	retained	CCAACAAAAACACCAAAATATGGGCACTAAAAAACTTTCAAGTGTAACCT[A/T]AGATGACTTGAGGGCGAAATATCCATCACACTAACACCAAAAGTTACAAA
solcap_snp_c2_5332	MM	MM	chr08	36808633	NG	NG	retained	CCAATGATGTTATCCTTAGCAAACTTGTTGGTTGCAGTTTCAAGGTCCCT[C/T]AGAGTAAACCAATGGCCCCAACCTAGGTGAGAGAACTCAGGCAAACCAGA
solcap_snp_c1_13506	MM	MM	MM	MM	NG	NG	retained	ATCTGATCCTGTATTACTTCACTCTCACTTTGGATAGTACTATTCAATTT[C/T]TCATTCTTCAGCACAAAGCAAACCGCCAACCTCGGCTTTCTTCGAGACAG
solcap_snp_c2_54872	PGSC0003DMB000000293	483115	chr09	13149020	PGSC0003DMG402006496	PpPPR_98 protein	retained	TGGCTACTCTAGAAAATGTCAATCACAGCAGGTGTTCAAGGAAAATAAAG[C/A]AAACCCTTTGTGATTTTCAGTTGGTACATGTTTAAAGTAGGTGAACCATT
solcap_snp_c2_25662	PGSC0003DMB000000126	44075	chr03	16704137	PGSC0003DMG400018534	Cytochome b5	retained	TGAATTCTGGAGTCTTGTCTGGATTGTATGCAGTTTGTTCCGATGGAATA[G/T]AAGCACGTTTTAGGGGAACTGTTGACATGTCAATTTCCCCAATGTAATAC
solcap_snp_c2_26648	PGSC0003DMB000000281	676124	chr08	41066564	PGSC0003DMG400003057	Osmotin	discarded	AACCAGTTTGGTAACCTAGATTTCTGGGATATTTCTGTAATTGATGGATT[C/T]AACATCCCTATGTCTTTTGGCCCAACTAAGCCTGGGCCTGGAAAATGTCA
solcap_snp_c2_25212	PGSC0003DMB000000313	685445	chr07	45837274	PGSC0003DMG400026168	DNA binding protein	retained	TCAGTTGTTTGTCACCTTTAGCACTCACAGGAGCAACAAAAAGAACAAAG[T/C]TCCAGTAGCAAGTCACCTGGCAAATTCAGTTTAAGCAACTGGAGGACGGA
solcap_snp_c2_36952	PGSC0003DMB000000431	258541	UM	UM	PGSC0003DMG400001932	6-phosphogluconate dehydrogenase, decarboxylating	retained	TGCATAAAGTGCCTTTCTCACATCGTCAATCAATTGATTCTTGTCCACGG[T/A]CTGCTCAACAAAGATATCACTAACCCCGCTAGATTCAAATACTTTGGCTG
solcap_snp_c1_1123	PGSC0003DMB000000072	371983	chr05	46673033	PGSC0003DMG400023458	Phenylalanine ammonia-lyase	retained	CTTGTTTTGCCTAAGGAGATTGAGAGTATTAGATGTGATTTGGAGAATGG[A/G]AAGGCACCAATTGGTAATAGAATTCAAGAATGCAGGTCATATCCATTGTA
solcap_snp_c2_51051	PGSC0003DMB000000465	264167	chr08	33607473	PGSC0003DMG400015711	PAE	retained	CCAGAAGATTGATTGCCCTTACCCTTGTGACAAAACCTGTCACAACCGTG[T/G]TTTTGATCCAAATGTCCATACTTTCGACATTGATATATAAAATCATTGAT
solcap_snp_c2_48591	PGSC0003DMB000000743	130351	UM	UM	PGSC0003DMG400013161	Transducin family protein	discarded	ACTGCATCTCCTGGAAGGAGCTTAAAAATGAATGATGATGTTTTAGTCGT[T/G]GCTGTGAGCCCTGATGGTAAATTAGTTGCTGTTGCTTTGTCGGATAACAC
solcap_snp_c1_10407	PGSC0003DMB000000771	127236	chr12	7712554	PGSC0003DMG400001100	Electron transport oxidoreductase	retained	GAAATGTCCAGAAGAGCTGCTGCACGCGGTAATATATTTTTCCCAAATGA[A/C]CCTGATGCAGCAATTATGTGTGAATAGCCACCACTCTGCTGAACAAGATG
solcap_snp_c2_55889	MM	MM	chr05	9153424	NG	NG	discarded	AAGTTCCTTTCACGACTGTGCTAACATGGGTTTGATCAAGCTCAGTCTTT[G/A]TCTTGGATAGTCCAAAATCAGTAATTTTTGCCACAAAATTCTCATCAAGC
solcap_snp_c2_18924	PGSC0003DMB000000618	101103	chr08	31920254	PGSC0003DMG400010836	Lupus la ribonucleoprotein	retained	CAACACATTACGATGATGGAAGTATATCATCGTAGTAATGTGGAACAAGA[T/G]AAGTTGAGAGAATTCATCGTAAATGGTACAAAAGATAGAATTCCTCATGA
solcap_snp_c2_52630	PGSC0003DMB000000574	92922	chr02	23715543	PGSC0003DMG400026549	Amino acid transporter	retained	AGGAATGATGTTATATCATACACATCAGGAAACAATCTGGGCATAAGAAT[G/T]GTTCCATTCAATAGCTTGAATATGGTAATTCCCACAGTCACAACCAGGAA
solcap_snp_c2_33002	PGSC0003DMB000000524	190768	chr11	9277548	NG	NG	retained	GAGAACGAATCCTTGAGGAAGAGGAGAGGTAGTGGTGTCCTACCGCTCGA[A/G]GTGGGTACTCGAGTAATGTGCCGCTGGAGAGACGGCAAGTACCATCCCGT
solcap_snp_c2_51772	PGSC0003DMB000000315	340983	chr06	33825368	PGSC0003DMG400019605	Pyruvate kinase family protein	retained	TCTGCCACATCAGTAAGCTCAGCTCTAGTAGGCACTCCAGATCTGACGAG[T/C]GACTCCAGGACCTGCGTTGCCCAAATGACAGGAACATGAGCAGCTGTGCA
solcap_snp_c2_37762	PGSC0003DMB000000461	237762	chr06	39057655	PGSC0003DMG400017572	GONST5 Golgi Nucleotide sugar transporter	retained	GAGTTAGTGAAAGAGTAGGCGTAATTTATTAAGGAAGAGAAATGGAGGAA[A/G]GCAGGTTGTGTCAGTGGACTGTGATTCGATCCGTACTCGCCATTCTTCAA
solcap_snp_c2_34546	PGSC0003DMB000000073	1362015	chr01	77638316	PGSC0003DMG400025801	Conserved gene of unknown function	retained	CTGGTGTGGCTCTAGGAAATTTATGGATGTCCCAAGGCCAATATGGGGAA[T/C]CCTCAAAGCAGAGCAGTTCACAATCTGGTTCCCCTCAGGGTCCTCTACAC
solcap_snp_c2_56491	PGSC0003DMB000000342	664942	chr08	24705338	PGSC0003DMG400029934	Sphingolipid delta-8 desaturase	retained	GCCTGCAACAGTCTTGAATATGACCCTGATCTTCAGCACATGCCATTCTT[T/C]GCGGTATCTTCCAAGTTTTTCGACTCACTCACTTCTTATTTTTACGATAG
solcap_snp_c1_1511	PGSC0003DMB000000253	201856	UM	UM	NG	NG	retained	CTCCTAATATGTGTATGACCCTCTTAGCTAGTTATCCTCTTCCGTTCATA[G/A]TTTGTTTAAGTTCCCCTTTCCTATGTGTTTGAGTTTCAACTGTTGTCGGC
solcap_snp_c2_32782	MM	MM	chr10	5592658	NG	NG	discarded	GAAATGTCAGACACTAAGAGCTTTCTTGAACAGATCCTGCAATCAATGAC[A/G]GAGCGAAAACTTGAGGTCCAAACCAGGGATATAATAGTGAAGAAACTCCG
solcap_snp_c2_57400	PGSC0003DMB000000314	584260	chr12	53026479	PGSC0003DMG400008546	Miraculin	retained	ATATGTCGAGCCACCGAGTGACTTAATCTGAAATCGATTGTTCAAGTTCA[C/T]GGAATCAATCAACTGTTCACCTGTGCTTATAGTGTATAATTGATCCGCGG
solcap_snp_c2_17332	PGSC0003DMB000000009	698833	chr11	20769242	PGSC0003DMG400012063	Conserved gene of unknown function	retained	CTCGTGTCCTGTCCACCCTACCACATTAGCCCTAATGGGGAGATAATATA[C/T]AGAAATGATACTTCTCGGTTCCCATACTCTGCTTATCATCTATATTGTGC
solcap_snp_c1_11670	PGSC0003DMB000000517	287140	chr04	55647210	NG	NG	retained	ATCGTCATTAACTTCCCATGGTTCATAGAGCAAATCAGCATTAAAGGAAC[G/A]CACAGATATACCTTGAGCTGTTAAGATTTCTTTTGTGCGATGATCTCTCA
solcap_snp_c2_37872	PGSC0003DMB000001012	5386	UM	UM	PGSC0003DMG400018041	Conserved gene of unknown function	retained	ATATCAGAACTTCCAGAGTTTTAGTAACATTCTTTTGTACATTTAACAAA[T/C]TACTGGTCCTAGATAAGAACCTGAGTAGGCAACAAATAGCCATAGACCTT
solcap_snp_c2_45811	PGSC0003DMB000000160	1185285	chr12	35192753	PGSC0003DMG400015829	LeArcA1 protein	retained	GGAACCACTGCCCGGCGTTTCGTCGGACACACGAAGGATGTTTTATCCGT[T/C]GCATTTTCAGTTGATAACCGTCAGATTGTTTCTGCATCTCGTGACAAATC
solcap_snp_c2_4031	PGSC0003DMB000000021	2482128	chr09	7938467	PGSC0003DMG400002675	Fructose-bisphosphate aldolase	retained	AGAAAGCACAAGCTGCATTCCTTACCAGGTGCAAGGCCAACTCCGATGCT[A/C]CACTCGGAAAGTATGCCGGAGCTTCCAACTTAAGCGAGGGCGCTTCCGAG
solcap_snp_c2_49833	PGSC0003DMB000000058	1328681	chr07	8410636	PGSC0003DMG400015933	Pectinesterase PPE8B	retained	TTTGGCGATTTTCGACTTTCTAATGCCATTTCTGATTGTCTTGATCTGTT[G/A]GATCTCTCAGCAGATGAACTTACTTGGACTCTTACTGCTTCTCAGAATCC
solcap_snp_c2_32082	PGSC0003DMB000000561	67225	chr12	53658860	PGSC0003DMG400002044	Transcription factor	retained	AACGATGAAACGTGTGGATCCCATGGAAGATTACTAACAAGAATACGAGT[T/C]CCCGAGGTTCAAAAACTGAAAAACTAATCAAGATTTCACAAATAAACTGT
solcap_snp_c1_482	PGSC0003DMB000000037	205096	chr07	33188683	PGSC0003DMG400010713	Salt responsive protein 2	retained	ATTATTAACCCGGATTGTTGATTCGAAAAGTCAAAAACAGATTGATTTGC[A/G]AATTGCTCCTGAGATGACCAATCCAATTTAAGCTCCGTTTTGTCTTCTTC
solcap_snp_c2_33279	PGSC0003DMB000000076	132043	chr07	51532030	PGSC0003DMG400022118	Phosphoglycerate kinase	retained	GATGGTTGGATGGGGCTAGACATTGGACCTGACTCTATCAAGACTTTCAA[C/T]GATGCTTTGGATACCACAAAAACAGTGATCTGGAATGGACCTATGGGGGT
solcap_snp_c2_32775	PGSC0003DMB000000267	870385	chr10	5588231	PGSC0003DMG400019418	Cc-nbs-lrr resistance protein	discarded	TCGCTATTTGATTGGTGAGTCCTCATACTCCGAGGACAAAGCCATGAAGA[T/C]GATTTATTACTTTTATTGTTTACTCTTGAGACTTTGTACGTGGTGTATGG
solcap_snp_c1_15488	MM	MM	MM	MM	NG	NG	discarded	ATGGTTACGGCGTTAACCGTCGGTAAACAGCCCACGTCGGTGTGCTGTGG[C/T]TTACACGTGTCAATTGCTCCGTTCTTCACGTCCATGATGAATTTGAGTGT
solcap_snp_c2_45056	PGSC0003DMB000000412	83314	chr01	4845413	NG	NG	retained	ACCCAACAAGAACATAAGCTAGCAGCTGCAGATGCTGGCAGTTCTGAACT[A/G]TCTGAATTCAAGGTAGCGATTCTTACAGTAAGTGATACTGTTGCCACAGG
solcap_snp_c2_12400	PGSC0003DMB000000401	178449	chr06	12030932	PGSC0003DMG400016059	Gene of unknown function	retained	CTGCTTTGTTTGGGTATGTTGATGAATCTTTCTATGATAGATGACTTGAA[T/C]GGAAAAAAGTCAAAACGGATGTTGATTTCCTACAAGATGTTGGCAGATGA
solcap_snp_c2_55777	PGSC0003DMB000000226	48480	chr04	58102702	PGSC0003DMG400004966	Receptor protein kinase CLAVATA1	retained	TCACATGTCGAATTGAGCTCAGTGTTTCAACCTCAGCCTCAAATTCTTTC[A/G]ATTTCTTCCCTGGTTTTCCCAACATTGGTGATGTTGTTCCTGATATTTTC
solcap_snp_c2_57620	MM	MM	chr10	45941653	NG	NG	discarded	GTATCCTTAATCCAAGCTTTCATTCATGATGTTGAAACACCACAAGTTGA[G/C]AAACAACAGTCTGTCGAACAATGGCTCAACAGGCTTGAGAGAGTTGCTGA
solcap_snp_c2_5150	PGSC0003DMB000000328	286096	chr05	38548818	PGSC0003DMG400013684	Elicitor-inducible cytochrome P450	retained	TTATGGTGATTTTATACCTTTGCTTAGACCATTCTTGAGAGGGTATCTTA[A/G]TAAGTGCAAAGATTTGCAAACAAGGAGACTTGCATTCTTCAACAATTATT
solcap_snp_c2_2464	PGSC0003DMB000000060	334637	chr01	70100855	PGSC0003DMG400024703	SRC2	retained	CCCAAAGTGCGATCAGATTTGAGACGAAAGATAAGGTAAATCCCTGATTT[T/C]GTGAGAGACGATTCATCGAGAGTGAATTTCATGGAGTGATTCCACTTAGG
solcap_snp_c1_11722	PGSC0003DMB000000086	749648	chr04	6259961	NG	NG	retained	ACCTTGATTTTATTGTCAATTGTGTGATGACAGTAGAAAACCGCGTAAGG[A/G]CTAGACAATAGATGACACGCCACCATTTTAGGAGTGGTAATTTGTTGTGG
solcap_snp_c2_54045	MM	MM	MM	MM	NG	NG	discarded	AAGATGGAGGTACGTGGTGACATGCCAGAGACAAGGAAAGCTAGAGCCCC[G/A]CCGATTGTGTCAAGAATCAGACCCTCCAAAGGGTGGTTGTACAAAGCTCC
solcap_snp_c2_32778	PGSC0003DMB000000267	872688	chr10	5590534	PGSC0003DMG400019418	Cc-nbs-lrr resistance protein	retained	CCACTGGGAACAGGAACAGAAGTTAAATTGGGGCAGTCGTATATTTGCAA[C/G]TTCTTAAGATTGTACAAGCTTTGTGGCAATTCACGAAACTCTCCACATTT
solcap_snp_c2_28224	PGSC0003DMB000000666	168672	chr07	48272018	PGSC0003DMG400031103	Leucine-rich receptor kinase	retained	GGTAAGGAGATCAATTCATGAAGGAGTGGCACTAACTGAGCTTTTTGACA[A/G]AAGACTGGATGTTAGTGTTGCAAGAACAAGAGAGGAGATGTCTCTAGTTC
solcap_snp_c2_52467	PGSC0003DMB000000260	794084	chr03	6836541	PGSC0003DMG400019582	APE1	retained	TAGCAGCCATGGGAGGAGCTGGAGGAACCCTTTTCTGTTCTCAGAGTTTT[G/T]CCGTCTTCAATAATACTCAAATTCATGCCCAAATTCGACCTTCATTACCT
solcap_snp_c1_11150	MM	MM	MM	MM	NG	NG	retained	CTCGAACCACAAGTCGATTGGAGATGCGTTTTGAACCAATTTAATTGATT[C/T]GAAAGCGGAGTGTTCCATGTGGGTAACCGGATGTTACGTGCAGTCCAGAA
solcap_snp_c1_5088	PGSC0003DMB000000141	988370	chr02	27466399	PGSC0003DMG400021195	UPF0497 membrane protein 15	retained	TTAGTTATGGCACTTAACAACCAAAAGAAAACTTTTGTTGTTGCCACTAT[G/T]GGTACCACTCCTATTCAAGCTACTCTCAATGCTAAGTTCCAGCACACTCC
solcap_snp_c2_41446	PGSC0003DMB000000342	375422	chr08	24415818	PGSC0003DMG400036542	Conserved gene of unknown function	retained	CATCCCATAATCCTCAAGCACTTGAGGTGCACAACTTAGAACTCTTGTCA[G/A]CCATTCATCTTCACCTTCCTCTTCATCCCAGCCCTCCATTTTCTCCCCTT
solcap_snp_c2_35701	PGSC0003DMB000000004	3201237	chr02	45779092	PGSC0003DMG400012599	Rrm/rnp domain	retained	GGCTCAGAGGTGCTAAATACATCTGCTAGGATATCTTTTCGATCACGCCG[G/A]TCTGCTGAAAGAGCATATTTGAATGGTAAATGCTGGCAAGACCAAACTCT
solcap_snp_c1_8883	PGSC0003DMB000000091	505663	chr06	50346972	PGSC0003DMG400007147	Conserved gene of unknown function	retained	CCTTTCTATCCCAGAGAAAAGCTTGTTGAGAAGCAAAAGTTTTACCAAAG[T/C]GTCCACAAGCACACATACTTGAAAGGTCGTTTTGACAAGATCACCTCAGT
solcap_snp_c2_49029	PGSC0003DMB000000534	313128	chr01	48320033	PGSC0003DMG400007713	Conserved gene of unknown function	discarded	GAATTCAACAGTCCAAATTGCATTCTTTGAAGCTCCATCACGATCTTGAA[T/C]CACTGTTTCTTCATCTTCCTCTGCTGTTAAGTATTTTTCATGATAACTTC
solcap_snp_c2_56238	PGSC0003DMB000000471	273403	chr04	46248394	PGSC0003DMG400022037	Metal ion binding protein	retained	CACCCTCATCGCCTTATATAATAAGCTAGAGAGCTATATTTCTGATAGAC[C/T]GTTGGCTCAAAGAATTTGTGTTTTCTCGTCCCATCTTCAGTAGCTTTCTC
solcap_snp_c2_51250	PGSC0003DMB000000071	1652128	chr09	2551474	PGSC0003DMG400028883	Multicopper oxidase	retained	TGCACCATCGTTGACGAAAACAATGAAGCTGATCTTTATAGGTTTTCTTG[T/C]ATCACTGCTTGGAAGTTTTATGAGGTAACAAATTGTCCTAAAGGTAGAAG
solcap_snp_c2_32334	MM	MM	MM	MM	NG	NG	retained	GCTACTTTATCTATGGCTGGAGCAAAGATAAAGGGTATTACTTTAAGACC[A/G]CCAGATTTTTCTCTTCCGATTGAGGAGCTAAAATCAGCAGTATCTAAGAA
solcap_snp_c2_57750	PGSC0003DMB000000341	335151	chr08	3708459	PGSC0003DMG400018460	Ankyrin repeat-containing protein	retained	ATCTTCTAACCTCAGATGACAACCAAGAAGATGAAGAAATTTTTTGAGAA[C/A]CTCTAATAAAGTGTTACTGACATGTAAACTAGATATTCTACTAGCAGAGT
solcap_snp_c2_54926	PGSC0003DMB000000132	204463	chr08	6119408	PGSC0003DMG400043599	CHP-rich zinc finger protein	discarded	ACCCTTCTTCCCATTCCTTCAATCGCTCTTTGGCATTCGAAAGTGGAAAG[T/C]GAATTCTGTTGTGTGGCATGTGGTTATGACAACTCATTGTTTTCATTTTA
solcap_snp_c2_18573	PGSC0003DMB000000076	1762852	chr07	53162839	PGSC0003DMG400022211	Imidazole glycerol phosphate synthase subunit hisf	retained	GACATGTGAATTTCCAACGTCATCCAAAATTTGAGTATCTTTTGCTATTT[T/C]AAGTGCATTCCAGCCAATGTGAGGTACTCTGATCCCTTTAGAAGAGTCAA
solcap_snp_c2_42130	PGSC0003DMB000000020	1330835	chr02	37821806	PGSC0003DMG400003563	Flavanone 3 beta-hydroxylase	retained	ATATCAGAAATGACAAAATTGGCTAAGGAATTTTTCGAATTGCCTCCTGA[G/C]GAAAAGCTTCGGTTTGACATGTCTGGTGGCAAGAAAGGCGGCTTTATTGT
solcap_snp_c2_31181	PGSC0003DMB000000215	83111	chr06	42653691	PGSC0003DMG400016521	Hexokinase	retained	TCAGCTTGCCATCTGGGGTGGCACATTTCTCCTCGAATTCCTTCAGAATT[G/C]CCCTGGCACGTGCCCATTTGCTAGATTTACCCATGCGGTGGCGCATGATG
solcap_snp_c1_6937	PGSC0003DMB000000439	458651	chr09	46640996	PGSC0003DMG400006454	Conserved gene of unknown function	retained	TCATTTTCTGAACTAGTTTGCTTCCAGCCAGCATCACATTCACACGCGAA[G/A]CCAAAAGTAGCATTTGAAGAAGCTTTACAATTCCCTTTACCACAATTCAC
solcap_snp_c2_57627	MM	MM	MM	MM	NG	NG	retained	CTGCAAGAATTTACCAGTCAATTGCTTGGAAATAAAGGTGACAGTGGAAA[G/A]GGCAGGCAAATGCCAATACATTATGGTTCTAACAAGCTCAATTATTTCAC
solcap_snp_c2_9486	PGSC0003DMB000000270	496381	chr12	27976352	PGSC0003DMG400027930	Gene of unknown function	retained	TATTTTGTGCTTACAGCTACATATTGAAGCATATGCAACCAGAGGAAGAG[A/G]CAGTAATAAGCTCCTTAAAACAATTATATGCCAGCAACAATAACTTCAGT
solcap_snp_c1_10676	PGSC0003DMB000000032	1309653	chr04	62938305	PGSC0003DMG400009936	Beta-fructofuranosidase	retained	GAGCAACTCTACCAATAGCACTTTCACCGAAATCAGCAGTTATAGTCTCA[T/A]AGTTCCTAACAGGATCATGAGATACTTTAAAACTTGCAGGCATAACTCCA
solcap_snp_c1_7990	PGSC0003DMB000000519	6135	chr04	56480035	NG	NG	retained	ATAAAACAGAGAGACATGACCACGTTTGAAACTCCCCATGTGAAACCAGC[C/A]CCCCATTTTCGACAGAGCTTCTCCATGAACAATGAAGTTAGTCCAAGAAG
solcap_snp_c2_37231	PGSC0003DMB000000505	330763	chr11	3413929	NG	NG	retained	ATTGATTCAAAATTGTTTTGGTATACGTGCACGTTAAATTCTGGAGGTGG[C/A]GTTGGAACGAAGAACTCAGCAGCTGTTCGATCTGGTACACCGATTTCCCA
solcap_snp_c1_12005	PGSC0003DMB000000069	195236	chr05	40781621	PGSC0003DMG400007019	Transketolase 1	retained	TTCTTCTTCTTCTCTCACTCTCTCTCAAGCTATCCTTTCTCGTTCAGTTT[C/T]TCGCCATGGCTCTTCTTCTTCCACTAACTCTCAGCTTTCCCCTTCTTCCC
solcap_snp_c2_56548	PGSC0003DMB000000286	356792	UM	UM	PGSC0003DMG400031482	CST complex subunit CTC1	retained	GATGCTTCCCATGCAAAATGTATGGGTTTCGGAAGTTGGTCACATGGACA[G/A]CCTTGCTCAGGCTAAAAAGATCCTTCAAGGAATTGTTGAAAGCTGAATTT
solcap_snp_c2_52066	PGSC0003DMB000000410	53367	chr05	1847520	PGSC0003DMG400000803	Cytochrome B561 family protein	retained	TTTGTTTGCAAGAAGGTTAACTTCTCGAGAAGTCCTGTTTCTGCTGTTGC[A/C]ACTGCCAAGCCATATGTGTAAAGACCGAGGAATACATGCCATGGGAGAAT
solcap_snp_c2_18656	PGSC0003DMB000000076	1553240	chr07	52953227	PGSC0003DMG402022197	Fimbrin	retained	GATACTACTGAAGTGTCAAAATTGGAGTTGGCTGCTGAGGACGCACCATC[T/A]GATACTACTGAAGGGTCAAAATTGGAGTTGGTTACTGGCGATGCACCATC
solcap_snp_c1_2960	PGSC0003DMB000000180	1111797	chr06	46988533	PGSC0003DMG400033064	Conserved gene of unknown function	retained	TAGCCAGATTAACAGAAATACTATACTTCCAACTAGAAGGCACCAGACTT[A/G]AGACACTGCATCTTCACTACTACCTTTACAGTGAATGAGCAATTTGGAAC
solcap_snp_c2_50463	MM	MM	MM	MM	NG	NG	retained	TAGTGTGGAACAAGTTGAATCACTGAAGGCTCTTATTAAAGCACTTCCTA[T/G]GTGGTCCACCTGTTTCATGATCTTTGTGGATATGAATGTCTTTTCATTTT
solcap_snp_c1_15860	PGSC0003DMB000000288	712509	chr01	30478168	NG	NG	discarded	GGCTGCAATTTCATCCAAAAATCAAAGTTGTAGGGGATTTTCCTCAACGC[T/G]TAACAAAAATGACACTTCCACCAAATCTGTCAACCTTTTCTCTGCTATTA
solcap_snp_c2_48010	PGSC0003DMB000000078	808148	chr12	47222390	PGSC0003DMG400028632	Flavonoid glucoyltransferase UGT73E2	retained	GGGACACCAACCGATATCCCTTCTAAGATCGAGTTCCATCCACAGTGTGT[C/T]AGGAATCCTCCTATCGAAGGATGAGATAGTATTAGTACTTGTGGTGCCCA
solcap_snp_c2_15749	PGSC0003DMB000000141	881906	chr02	27572863	PGSC0003DMG400021191	DNA-damage-repair/toleration protein DRT111, chloroplastic	retained	GGTGAGGTGGCTGAAGAGTGCTCTAAATTTGGTACCGTAACTCGTGTCTT[G/A]ATATTTGAGATAACAGAAACGAATTTCCCTCATGAAGAAGCTGTTCGGAT
solcap_snp_c2_8904	PGSC0003DMB000000087	1502502	chr06	48690517	PGSC0003DMG402026985	Kinase	retained	AAGACAAAACAGCAACTTACATCTTTACAGAGGAACTTGAGTTTTCAGGA[T/C]ATCAGCAATGCAAATTATGGGAAGATATTTTGTGACCATAAATGCCACGG
solcap_snp_c2_31389	MM	MM	chr09	24686775	NG	NG	discarded	CAAGATTTGCATTATGGGGTTGTTTCCATAGTTGGCATGCCCGGTCTGGG[A/G]AAAACAACTCTTGCCAAGAAACTTTATAGGCTCGTTCGTGATCAATTTGA
solcap_snp_c2_45686	PGSC0003DMB000000106	1590483	chr10	51442236	PGSC0003DMG400019208	Heat shock cognate 70 kDa protein 2	retained	GCTATAAACCAACTACTATGCAGAATCTTTGAAACAAAAATTGCAAGTAT[C/A]TAACATTATGAAATAAAAAACAATATAGGAAGCACCAACTTAGTCCACCT
solcap_snp_c2_58382	MM	MM	MM	MM	NG	NG	retained	CTGACAAATCATAGTCAGAAAACGCCACATGTCTGACCTCATCAGAAATG[T/C]TTTGTATGTGAGAATTTACTGTACAGAATTCAACCCCTGCTGCTGACAGT
solcap_snp_c2_36721	PGSC0003DMB000000681	137059	chr06	1101996	NG	NG	retained	TCACAATGACTATCTAAGTCGGATATTTAAACCTTAATGGCATACTTTCT[T/C]AATGGAAAGTACATCTCTTTCTTCTTCTCTCTTTCCGTCTTCAAAGATGC
solcap_snp_c1_10669	PGSC0003DMB000000032	1383050	chr04	63011702	PGSC0003DMG400009868	Multi-copper oxidase type I family protein	retained	ACAACAAAGAAGTTGTATCCATCAGAATGCCACGTTTGTAACGAGTCTAA[T/C]GGATTTTGGAAGACAACATGAACAAAATCATGATAATTGGCATCAATGAC
solcap_snp_c2_29646	PGSC0003DMB000000093	1002427	chr03	22923599	PGSC0003DMG400003155	4-coumarate:CoA ligase	discarded	TTCCTCCAGCTCCTTCCCTAGCGGCGCAGCCCCGGACATCACGAGCCGTA[C/T]AGAGCTCAAATCGAACGAATCCACCATTGGATTTTTCGCCAATGCAAGAA
solcap_snp_c2_1835	PGSC0003DMB000000127	567919	chr03	36586455	PGSC0003DMG400015238	Kelch repeat protein	retained	TAAGTCAAGTAGCGGATTTTCCAGTGAGAATTTAAACTATAGACCAACTT[C/A]GGCTTGTCTAGTGATTGTTATATATATTTTCGCCTTTGGCAGTTTTGATA
solcap_snp_c1_2038	PGSC0003DMB000000090	468463	chr03	14102510	PGSC0003DMG400003363	DNA double-strand break repair rad50 ATPase	retained	CTTTTGTCAAGAAGCAGGAGAATTGCAGCTCATGTGGAGAGGGGATTCGT[A/C]TATTTGAGCTTTCTGAACTTCAAACTCTAAATGATGTGGTGGATTTTGAG
solcap_snp_c2_56059	PGSC0003DMB000000315	260259	chr06	33744644	PGSC0003DMG400019611	Pectin methylesterase 1	retained	GGCAAGCATCAAGCGGTAGCTCTTCGTATTGGTGCTGATCATGCTGTGAT[C/T]TATCGATGCAACATCATCGGATACCAAGACACTCTGTACGTGCACTCCCA
solcap_snp_c2_33491	PGSC0003DMB000000262	377207	chr07	42562873	PGSC0003DMG400000689	Glucan endo-1,3-beta-glucosidase	retained	GATCGGAACGACCCAGCTGAAGAAGGGTAAGAGTTCTGCAAAGCACTAAG[A/T]GCAACAGGAGAAGAGATTTTGATTTTGTCATGGAAATTATACTTAACAAG
solcap_snp_c2_18267	PGSC0003DMB000000062	1737645	chr03	40925929	PGSC0003DMG400024643	Flavonoid 3'-monooxygenase	retained	AAGCGAATTGGAAAATCGAACGAACAGGGGGATTTGTTGAATACGTTGAT[A/C]TCTCTGAAAAATGAAGAAGACGATAATGGTGGAAAGCTTACTGATACAGA
solcap_snp_c2_58218	PGSC0003DMB000000911	46728	UM	UM	NG	NG	retained	GTGTATTTGAGTCCAATGTGGACCCCTTTACGTGCATTTTTTGAGTAGGA[T/C]CAACACCAAACACCTCCGTTTTCTCGAGTCAGCCTTTATATAAAGTTTGG
solcap_snp_c1_12509	PGSC0003DMB000000004	1021060	chr02	43598915	PGSC0003DMG400001388	Glycosyltransferase QUASIMODO1	retained	CCCTTACAAAAGAATCACTTCACTGTCTACAAAAGCTGATCGCTTGATTT[T/C]GAATTTTTAAAATTACAATAACTAACAAGACAAGAAATTTGAGAGATACT
solcap_snp_c2_53698	MM	MM	UM	UM	NG	NG	retained	TGATTGTGACAAACTGCGGCCAGCATTTTCCCATGAATTCCATAGCTTGA[G/T]AAAATCATCAAGAGAAGGATTGCTTTTGACACCTAATTTGGAGAAGAAAC
solcap_snp_c2_2132	PGSC0003DMB000000093	161271	chr03	22082443	PGSC0003DMG400003221	Lung seven transmembrane receptor	retained	CCAGCGATTTACTATTTGTTTTTCGTAGTCTATGTGTTGATGGGGTCTTT[T/C]TGGGTTTTTGCACTTTACAAGAAAAGGTTATCTGTTTATGGAATTCATTT
solcap_snp_c2_38354	PGSC0003DMB000000375	108029	UM	UM	PGSC0003DMG400030006	PAR-1b protein	retained	TTCACTCCCATTTCCGGTGCTGGTGCAACTATTCCCGAGCTTCTAATCTC[T/C]GCCATTCCACGGCGTCCATTTCCACCTTGTTCTTCGCATAACCTCGGAAG
solcap_snp_c2_36587	PGSC0003DMB000000237	609455	chr11	14348386	PGSC0003DMG400022875	Conserved gene of unknown function	retained	CCGAGGACCAACAGCGTGTGAACCCATCTCCTTGAGCTTTTCCATGGTTA[G/T]ATTTGCCAATTGATACTTGTTAATGCTCTTGGTCTGAAAGATGTTCACAA
solcap_snp_c2_18873	PGSC0003DMB000000225	606353	chr08	31299442	NG	NG	retained	GAGGGCATGCCAGACATTTTGACCCCATCATTCCTCGCAACGATGTAAAA[G/T]TTGTAGAGAATCCACAAGTCACTTAGCTTTGTAGCATTTTGGGAAATACA
solcap_snp_c2_49732	PGSC0003DMB000000667	82155	chr01	26776731	PGSC0003DMG400006555	ATCUL3/ATCUL3A/CUL3/CUL3A	retained	GCTTTTAAATCAGCAGTGCCCATGTTAGTTTGCCAGGATAACCTTCGGCC[G/A]GTATGGGTCCCAAGGTAATATGACCGGAACTTCTCACACAGAGCTGATAA
solcap_snp_c1_15404	PGSC0003DMB000000574	40659	chr02	23663280	PGSC0003DMG400026557	Conserved gene of unknown function	retained	AGCAAAGGTCGAGGGCCACCTCCCAACATTAGGCGTCCACCTCCTGGACC[C/T]GGCATGATGTATCCTGATTCTTTTGGTCCTCCTATGCACAACCCACCACC
solcap_snp_c2_20714	PGSC0003DMB000000174	569586	chr09	48088432	PGSC0003DMG400017170	Malate dehydrogenase	retained	CCTGAGAAGAACATTACCTGTCTCACAAGGTTGGACCATAACAGGGCCCT[T/C]GGCCAAATCTCAGAGAGACTGAGTGTCCAAGTTAGTGATGTTAAAAATGT
solcap_snp_c2_49759	PGSC0003DMB000000231	415640	chr01	12039333	PGSC0003DMG400010913	Pyruvate kinase, cytosolic isozyme	retained	GCTCAAAAGGTAATGATTTACAAGTGCAACATCCAAGGGAAACCTGTTGT[G/C]ACAGCAACACAAATGTTGGAGTCCATGATCAAATCTCCAAGACCAACTCG
solcap_snp_c2_44712	PGSC0003DMB000000148	175478	chr11	1769261	NG	NG	retained	CCTCCTTTTCAATAGAATCCTTGAGTTTCGAAGAAAGTTTATGGACCGAA[A/G]AAGAAGATGACCTTTGTCGCTTTGCACCTTTTGGTACAGAAATATCAGTT
solcap_snp_c2_50327	MM	MM	MM	MM	NG	NG	retained	GTCGAACTGCACTTGGAATTTGGCTACATGGGAAAGACAATTCAGGTTTA[T/C]GGATTCCCTGATCTTCTGTCTGCAGAAGTGGTCAAGTCATTCTTAGAGAA
solcap_snp_c2_20078	PGSC0003DMB000000473	299072	chr03	35376426	PGSC0003DMG400033696	MAPKK	retained	TCGGACGGATTCTCCTTACGTTATCAAGTGTCACGGAGTTATTGATATGC[C/T]GGGAGGGGATATCGGTATTCTCATGGAGTATATGAACGCCGGTACATTAG
solcap_snp_c2_4414	MM	MM	MM	MM	NG	NG	discarded	ACCTCTCCTTTTATTTTCCGTTTTAGAAGTCATGTACCTAGTTTGGGTTT[T/C]CTTGTTCGATTCTCACTCTGTTTCGAGGTTTTCTTTTGTTGTATGTTGAG
solcap_snp_c2_39817	PGSC0003DMB000000294	140746	chr04	48840970	PGSC0003DMG400024102	F-box family protein	retained	AGCAGCAATCAGCTGGAAATTCTTGACAGAAGCGACAGTTACCCTCCCTC[G/T]GAAATTCAGACACCAACATTGCAGCTGTTCATGCCACCTAGGTGCCTTGT
solcap_snp_c2_22187	PGSC0003DMB000000392	100558	chr11	37603123	PGSC0003DMG400019635	BEL5 protein	retained	GCTTAGAGAAAGACCTTGATGGTGCGCCTGTGTTGGTGACACCAACCCCG[G/A]TCTTTGGAACCCTAATTGGGAAGCAAAGTCCGTGGTGGTGCCTCCCCCAC
solcap_snp_c2_19537	PGSC0003DMB000000049	2011074	chr09	15802707	PGSC0003DMG400013943	Conserved gene of unknown function	retained	CTCCGCCAAAAATCCTGCGCCGACCTCGTAACTCGTGCATAATGCCGATA[A/G]GTTTAGTCTGGAGGATGGCTTCAGCTGCAATGAATACTGATTGGGGATTT
solcap_snp_c1_15351	PGSC0003DMB000000803	20725	UM	UM	NG	NG	retained	TAAGCATCTGTACTTCAGATTCTGCCAGCTGGGAGTTGAGCTTTAGTCCT[A/G]CTTTAAGTTCTTCGACTGAAACAATGCCATCATTATTAGTATCTATCTTG
solcap_snp_c2_12780	PGSC0003DMB000000207	956408	chr09	22672528	PGSC0003DMG400008575	Tryptophan decarboxylase	retained	GGATTAATATTAACATTTACTTAACAATGTAGCAGCCTCATCTTGTAAAA[C/T]TTTCCAAGCTCCAACAATGTGCCTCTCTTCTGTCAGTGGAGCCCCTACTG
solcap_snp_c2_57019	PGSC0003DMB000000558	148031	chr06	36260454	PGSC0003DMG400011772	Mannose-6-phosphate isomerase	retained	CGTGTGTGCCCATCCAAAACTCAGCATAGGGCTGATTCTGATCAATATTG[A/G]TTCCAGTATTTCGATAATAGAGACGTGCAACAGTAGATTCGCGACCAATG
solcap_snp_c2_23921	PGSC0003DMB000000549	134584	chr11	5899916	PGSC0003DMG402001978	Pyridine nucleotide-disulfide oxidoreductase family protein	retained	AATGCCTTTTTGCTGGCACTTTCTCCAATAAATTCCAATAATCTTGATCC[C/T]CTGTGCACCAATGTCACCTTCTTAGCAGGAAAATCTGCAACAATTTCAGC
solcap_snp_c2_57324	PGSC0003DMB000000663	211877	chr09	11249049	PGSC0003DMG400005560	Transcription factor	retained	GCCCGACTCCAAGTTCTCTTTGACCCGACAGCAGACGCCATGGATGCATA[A/G]GCAGCATGTTTTACCCTTCGTGAATTGGTTTTTTCCTGTTGGTTCAGTTT
solcap_snp_c2_23386	PGSC0003DMB000000250	514957	chr07	39728398	PGSC0003DMG400011749	UDP-galactose:solanidine galactosyltransferase	discarded	AGGCCTCAATACAAAAATGAAAGGAACATTTGAAGCATCCAGAGCTTGGG[A/C]TATTTCATTCAGTTGGCTCTCAGGAAATCTAGCCATGCTTCCGAAAGATA
solcap_snp_c2_8787	PGSC0003DMB000000087	1841019	chr06	49029034	PGSC0003DMG400026997	Protein kinase atmrk1	discarded	ATTCCCCCGCCTTTGGATGTGTCAATAGCCTCTATCATGGATACTACCTC[G/A]TCCATCTCAGGCCGCTTATCAGGATTAGCGTCCCAGCATCGTTTCATCAC
solcap_snp_c2_31688	PGSC0003DMB000000330	595634	chr04	3435174	NG	NG	retained	ATCTGTCTTCTTTGCACGCTTGGCTGATTTTCCCTCACTTATCTTCTTGG[A/G]TGATTCTTCTCTCTGTCTTTTCTGCTGGTTTCGCTTGATCAAAAACTTAG
solcap_snp_c2_36159	PGSC0003DMB000000058	1712153	chr07	8794108	NG	NG	retained	AGGAGTCTACAGAAGAATATGTGCGATAATGATACTGGACCAGACCTGTA[C/T]GACTCCATGTTTGTCTGGAATGAATATATGACACGGGGAACAAGAAATCT
solcap_snp_c1_13243	PGSC0003DMB000000506	147253	chr10	43308375	PGSC0003DMG400007189	Proteasome subunit alpha type	retained	AATCCCGTTAACATGGTAGAGATAGATCATTCAATAAGAACGAAATAACC[A/G]AATCTTATCTGAACCCTTAATCGGCATCCATCTCCTCAAGTGCAGCTTTA
solcap_snp_c2_25549	PGSC0003DMB000000385	520662	chr10	41794193	NG	NG	retained	ACTTACTTATTTCAGGAAGCTTCTGCAATTGATTGCTGCTATGGCCCCTC[G/A]CCAGTGTCTCGCTTCCAGATCTTTCTTTGTCTGATGGATCAACTTCTCGT
solcap_snp_c1_8708	PGSC0003DMB000000666	16565	chr07	48119911	PGSC0003DMG400031084	Glucose-1-phosphate adenylyltransferase small subunit, chloroplastic/amyloplastic	retained	GAGTTGAATTGTGTGAGAACATAGATCTTGGATATGTTACTGTTCAAGCA[G/A]TTGCTTACAGGAATGTCAATCAGACGATAATTTGCTCCAAGTGGAACAGC
solcap_snp_c2_29304	PGSC0003DMB000000186	71942	chr12	15840309	NG	NG	retained	GCTTTATATGCACGGATGGTTGATAAACCATTTATAGCTTCTCCAAACTG[T/C]GCATACACAGGGGACCTGGTAATGGAATCTAGACGTTTCACTTCGCGGGA
solcap_snp_c2_11310	PGSC0003DMB000000156	571611	chr06	10956653	PGSC0003DMG400023950	SNF2 domain-containing protein	retained	AAAGAGTTTCAGTCAACAAAATCTGACCACAGAGAGTCAGGTGATCATCT[C/T]GCAATGAATAGGGACGAAGAGGTTTCAGAAATTGATATGTTATGGAAGGA
solcap_snp_c2_11362	PGSC0003DMB000000119	1348757	chr11	12415458	PGSC0003DMG400023282	Leucine-rich repeat transmembrane protein kinase	retained	ATTTTATACCTCTGGTACCAATCTAATTCTGTCTTCCCAGCCTTGACTTC[T/C]CGGTGTAGTGCCTCGAATAAATTACCATTTGGCAAGTACTCGAAAACCAA
solcap_snp_c2_17650	PGSC0003DMB000000695	101392	chr03	39045594	PGSC0003DMG400025331	Short chain alcohol dehydrogenase	retained	ACCCTTCAAACTAGTCTGCGGACCATACCTTTTCAGAGCCTTCATTGATA[A/C]CTCTGGTTCTGCACTGATCATCAATGGAGTCATCACTGCAGAGGGTGAAA
solcap_snp_c1_1000	PGSC0003DMB000000409	207255	chr09	8788841	PGSC0003DMG400020350	Defective in exine formation	retained	AGGGTTTTTTTACTCTGTTTTCTCATCCTTTCGTCGAATTTCTCTCATTT[G/A]CAATCGGAGGAAACGAAGACTAACAAATTCCGAGAACGAGAAGCTACAGA
solcap_snp_c2_27716	PGSC0003DMB000000496	256942	chr09	52932041	PGSC0003DMG400021607	WD-repeat protein	retained	CAAGAACTGATATCATATGCAAAATATTGGGGATCAATGTGAATGAACTG[C/T]AGAACCCTTTTGTCCTAAAGGGTTGAAAAATTACACGAACGAATCAAGAT
solcap_snp_c1_2727	PGSC0003DMB000000034	1205337	chr12	55403583	PGSC0003DMG400029406	Glyceraldehyde-3-phosphate dehydrogenase B subunit	retained	GCGACAATCTTGACCATGTCGTCTCCCATAACCATGGTTAAAGAGGAGTC[G/A]ATGGTGGTGGAAACATCACTGCATCGGAAGTCAACTGACACAAGAGGCTC
solcap_snp_c2_9005	PGSC0003DMB000000087	1153901	chr06	48341916	NG	NG	retained	AGATGGCGAGTCAGATACTGCAGATGTGCTACCTCCTTGCCCTCCAGAAT[C/T]GCCGATAGAGGAAAAACCAGAGGAGACCAAAACTATAGACCCAGATAAGA
solcap_snp_c1_10934	PGSC0003DMB000000890	61754	UM	UM	PGSC0003DMG400003469	Phosphonopyruvate decarboxylase	retained	TGAAGCAAAGCACACAGCTGCAGTTGTCAATGAACTGTCTAAAGAAATCT[C/T]GCGCATTTTGCTTGCCCATCCATTGAATGCAAAACGGGCAGCAGAAGGAA
solcap_snp_c1_5179	PGSC0003DMB000000048	819319	chr08	42122626	PGSC0003DMG400012274	UDP-glucose 4-epimerase	retained	CACAGTGTTGCAATTGTTGCTTGGTGGTTATAAGGCTGTGGTGATTGATA[A/G]TTTGGATAATTCTTCTGAAATTGCTGTGAAAAGGGTCAAGGAAATTGCTG
solcap_snp_c2_26320	PGSC0003DMB000000026	203284	chr03	42525547	PGSC0003DMG402014189	XH/XS domain-containing protein	retained	TCTTCAGCTCCCCCTTCTCTCGCAGATATTCGCCTAAAGCCCCTTCTGCT[A/C]TATAATCATCTTCTCGAGCAACCCATCCATATAAATTTGGACCAGGGCAA
solcap_snp_c2_14950	PGSC0003DMB000000367	221783	chr11	35244551	NG	NG	retained	TTTGTGAAAGAATTTAAACAATCTCATAGGAGAGATGATGATATTGCCAT[T/C]GTCAATGCTGGAATGCGTGTCTGTCTTGAAGAGAAGGACAAGAAATGGGT
solcap_snp_c2_55833	PGSC0003DMB000000272	760876	chr07	4390187	PGSC0003DMG400027936	Sucrose-phosphate-synthase	retained	TAGCCACTACCAATTTGCTCACCAAGAACTTTGGACATTTGAATAATATG[G/A]TTAAGTGCACCATCAACAAATTCGGGAATATAGGGCCATAGCTGTTCTTT
solcap_snp_c2_43242	PGSC0003DMB000000020	3053215	chr09	49509019	PGSC0003DMG400011580	BRASSINOSTEROID INSENSITIVE 1	retained	TCCAAATCCAATCGGCTATCGAGTACCCCTGGTGTCAATGAATGGTTCCT[A/T]ACATAATGCTTCACCCATGAGACAAGATCACCGCCTTGTTCTAGGGGCTG
solcap_snp_c1_5653	PGSC0003DMB000000010	673415	chr01	63687564	PGSC0003DMG400012776	Nucleotide binding protein	retained	GGAAAAAGTGGCAAGATTGTTGGAAACGTCGATACTAATCAACTCAAAAA[C/T]AACATGGCTACTATATCTCCCAATGGACGTTTTATAGCTGCCGCAGCTTT
solcap_snp_c2_4225	PGSC0003DMB000000137	855744	chr11	17044744	NG	NG	retained	TCATCTGTCAGTGATGATTTAACCACACGACTTAGTTCAGGGAGATTGCC[C/T]GCCCTTGCTGAACAGATGAGCATATATGATGCCAAAGTAAATAGAGACCT
solcap_snp_c2_873	MM	MM	MM	MM	NG	NG	retained	TGTTGCCTGAATCTCGCTCACCCTCACCACGAACAAAAAGACTAAGAAGA[G/A]CAGAACGAGAAGCTGAAGAAAAGCCAAGGGAGCGGGAGCCTGAAAAAAAT
solcap_snp_c2_54951	UM	UM	UM	UM	NG	NG	retained	TCGAAAATATGCCGACGTTTATTGTTTTCACTGTCCCTGAATTTTGTTGC[A/G]TGATCAAGGCTGAAATAGTTCAAGTTCGAGGGTAGNNNNNNNNNNNNNNN
solcap_snp_c2_49318	PGSC0003DMB000000133	1391724	chr11	8893497	PGSC0003DMG400030209	BRASSINOSTEROID INSENSITIVE 1-associated receptor kinase 1	retained	CTCGGCCCCAGCTCCCTCTTCATCATCATCATTCCAAACTGCAGGATTCC[T/A]GTCTTCAGCTTCTGCAATGAATGTCGAGAGGCAATCATCATCACTTCTAC
solcap_snp_c2_51808	PGSC0003DMB000000640	99259	chr01	3761986	PGSC0003DMG400010704	Calcium-dependent protein kinase 8	retained	ATTGTGACCTTGAAGGATACTTATGAGGATGATAATGCAGTGCACATTGT[T/G]ATGGAATTGTGTGAGGGTGGGGAGTTGTTTGATCGAATCGTTGCTAGAGG
solcap_snp_c2_25253	PGSC0003DMB000000313	337288	chr07	45489117	PGSC0003DMG400026187	Nbs-lrr resistance protein	retained	ATTAGTCTATGTAAAAGTGAAGAGGCTGGCAGTAGTGGTGGTGATAGTAG[C/T]TGGGGTAGGGTGCGATGGACATCAGACATCATCGATGAATTTCAGACCGT
solcap_snp_c1_805	PGSC0003DMB000000035	951633	chr01	51672364	PGSC0003DMG400022660	F-box family protein	retained	AAAGCAAAAGGCGTAATTGATTTTGTCAATCGCTGTTTGGCATTTGAGTC[G/A]ATTGAGGTGGGGCATTATCTGAAAGCAGTAAGAGATCTGGATTCGATCCT
solcap_snp_c2_51969	PGSC0003DMB000000240	901423	chr08	3202023	PGSC0003DMG400026300	Aromatic amino acid decarboxylase 2	discarded	TACTTGAAAGACCGTCTTCAGCAAGCAGGAATCAGTGTCATGCTGAATGA[A/G]CTTAGCATAATAGTTGTCCTCGAGAGGCCTCGTGATCATGAATTCGTTCG
solcap_snp_c2_55065	PGSC0003DMB000000189	360449	chr04	1947778	PGSC0003DMG400029442	Serine/threonine-protein kinase bri1	retained	GGAATTGGACCATAAAGTGAGTTATCAGGTGCTCTCAGCTCTTCCAATGA[T/C]GAACCTCCAGAGCATAAATCTGGTGGAATCATCCCATTGATCATGTTGGA
solcap_snp_c2_30633	PGSC0003DMB000000208	819534	chr06	3362287	PGSC0003DMG400007297	Protein phosphatase-2C	retained	CACTGTTCAGGATCATCATGCCGTCTCAAACCACGACGTACAAGATTAAC[G/A]GCTTGTTGACTTGACATAACATCCCAGATCCCATCACAACCAATTATAAG
solcap_snp_c2_44298	PGSC0003DMB000000191	1149012	chr08	30459141	PGSC0003DMG400029575	Catechol oxidase B, chloroplastic	retained	CTAAAATCTTGTGGTGTTGCCCATGTAAAAGAAGGTGTTGATGTGTCATA[C/T]AGTTGTTGCCCTCCTGTACCCGATGATATCGATAGCGTTCCGTACTACAA
solcap_snp_c2_18505	PGSC0003DMB000000497	184870	chr03	41602558	PGSC0003DMG400019511	NAD-malate dehydrogenase	retained	ACACGTGATGACCTGTTCAACATTAACGCAAACATTGTGAAGACATTGGT[C/T]GAGGCTGTTGCTGATAACTGCCCTGATGCATTTATCCACATCATTAGCAA
solcap_snp_c2_28903	PGSC0003DMB000000076	723514	chr07	52123501	PGSC0003DMG401022253	Transporter	retained	CCGACTAATGCATTGGAAGAACGACAAGGGAGCAGTTCATCCATTAATGA[C/T]GAAGCAGTTCAAAGAGTAAGGGAGATCCATCCATGCATGCAGCGTCTTCA
solcap_snp_c2_25261	PGSC0003DMB000000313	317889	chr07	45469718	PGSC0003DMG400026186	Indole-3-acetic acid-amido synthetase GH3.6	retained	CTTTGTGGTCTTTGTCAAAACACTCAAGTTTTACGAGTTGGTGCGGTTTT[C/T]GCTTCAGGTTTTATTCGTGCTATTCGTTTCCTTGAAAAGCACTGGCCTAT
solcap_snp_c1_5458	PGSC0003DMB000000205	1099462	chr12	22060470	PGSC0003DMG402014948	Myosin heavy chain, clone	retained	TTTCTGCAAACAGAGTAGCTGTTGTTGTTGCCAATGACTGGAAAGATGCC[A/C]CTGACAAAGTAATGCCTGTAAAACAATGGCTTGAAGAAAGAAAATATTAC
solcap_snp_c2_20514	PGSC0003DMB000000284	108057	chr01	60312889	PGSC0003DMG400031120	Glycine-rich protein A3	retained	AGGAGGATATCCTGCTGGCGGGTAGCCACCGTGAGGAGGATAGCCAGAAG[G/A]CGGGTACCCGTACCCTTGTGGTGGATATCCATATCCTTGAGGTGGATATG
solcap_snp_c1_8549	PGSC0003DMB000000496	205170	chr09	52880269	PGSC0003DMG400021605	U1 small nuclear ribonucleoprotein 70 kD	retained	ATGCTAGAGACTCTTCTCACAAGCATGTTAAAAGAAGCAACCATTCTCAT[A/C]GACAGGACAGGTCAATAAGTCGAGAGCGCTCATCTGGAAGACAGGAGAGG
solcap_snp_c2_29746	PGSC0003DMB000000008	3304999	chr10	49130637	PGSC0003DMG400028132	Transferase, transferring glycosyl groups	retained	TGGAATAGGGATTATCTTGTTGAGAAATGTGGGGATGTGAAATTTTCAGT[T/A]GGGCCGGTGGAAATGAAGCTTGAAGACTACTTTAAGTACTCTGATCAAGT
solcap_snp_c2_54797	PGSC0003DMB000000835	53557	UM	UM	PGSC0003DMG400009729	SET domain containing protein	retained	TTACACACAAAGCCACAACGGTGCGAAGAGCTGATACTTCAGTCGATATT[T/C]CCAGAGGGGCTTCGACTGTCAATGATTTGAGCGTCTCCAAGTCGTGCTGC
solcap_snp_c2_38490	PGSC0003DMB000000027	1372798	chr05	11787646	PGSC0003DMG400017448	Cdk10/11	retained	CACGTATGCTCATATTTTTTCCTATGAATTTTCTTGTGGGGTTTGAGGCA[A/G]GAACATTAGATTCATAAGCCCGGAAGCTCATCTACTAGCAGGGAAGTGGG
solcap_snp_c2_2179	PGSC0003DMB000000045	130700	chr08	8594202	NG	NG	retained	GTGCCCATTCTGGTTGGGGCTCTTAGTGCTGAAAGTGAAGCCCTTTATGG[A/G]CGGTTACTCGCAAAATATGTGGATGACTCAAAGAATTTCTTCTCAGTGTC
solcap_snp_c1_11120	PGSC0003DMB000000316	555132	chr02	22874299	PGSC0003DMG400000761	Multicopper oxidase	retained	TCAAGATGCCAAGATTGCATTGTGTCTTCATTGTTTTGGAAAACGATTTC[G/A]AGGAACTCATGGAGAGAAGATGGCAACACAGCTGTAGCTAGGTGTGGAGA
solcap_snp_c1_4800	PGSC0003DMB000000377	566236	chr01	79161868	NG	NG	retained	GGAAAGGAGATTTGGAAGAAGATGGGTGATTGATTTGTGTATACCAAAAA[T/C]TATGAGGGTTTTGCTCGATTTTGAGACCGTCGAGAAGATGTCCAGGGCTG
solcap_snp_c2_19949	PGSC0003DMB000000188	1006425	chr08	17925493	NG	NG	retained	GCCCTACCGATGATTAATTGATTTTCTGTTTCTGAAGCATGTAATCAGTT[T/G]CCAGTTATTTTCTCTTAGTTTATTGATGTTGTAGGTAAAGTAGGGTAAGA
solcap_snp_c2_689	PGSC0003DMB000000009	3221322	UM	UM	NG	NG	retained	TTGATGATCGGGAAGCGGCTCAGCAACGCGAGATTGAAAAACTGCTCCAG[G/A]AAAACCGCAGTCTAGCGGGCGCGCACGTCTCTCTTAACCAGGAGCTCTCC
solcap_snp_c1_233	PGSC0003DMB000000287	170053	chr02	13028478	PGSC0003DMG402003169	Gene of unknown function	retained	TCCAACACATTGCTATTTGGCATAGTGATCTGTTTGACATGTGCTTTTGT[C/T]ATTTTTTGTTCTCACCTTGTTTCTCAAGCGTATTGAAGCTGTTGCAGCTT
solcap_snp_c2_47920	PGSC0003DMB000000258	634953	UM	UM	NG	NG	retained	TGGTTGGGCATATGACCATTTTCAGGCGCTGGATAGTAGTGACGTTTCAG[A/G]TCATCATGTTCAGGAACAGCAGCGTCTGCTGATGAGTCGAAAAGACTACC
solcap_snp_c1_10315	PGSC0003DMB000000008	1298588	chr10	47124226	PGSC0003DMG400011070	FHY1	retained	GCGTCCATTTGACAATAGCAAATCAGATGGACGACTCAGAAATAACATTT[C/T]GAAGCCAGTGAAAGCCTAATATTTTACTGACCATCCATACACCGATCTTG
solcap_snp_c2_51234	PGSC0003DMB000000892	3923	chr04	52416473	PGSC0003DMG400006660	Cellulose synthase catalytic subunit	retained	GAGTATCTGTCATGCCTGTCAATACCATCAAATCTTTGAGGAAATTGTAC[G/A]TAGCATATTTTCTTTCCTGAAGTGGGGTCCATCATAAAGCACATAGCTTC
solcap_snp_c2_46322	MM	MM	MM	MM	NG	NG	retained	AAGAGTTGATGGGGGCAATTTAGCCCAAGCTCTCAAAATCGTTTACAATA[T/G]TGTCAAATACTTTACATGTACAGAAAAATGACACTAATTAAATCTAACTG
solcap_snp_c2_41108	PGSC0003DMB000000122	508230	chr02	15805902	PGSC0003DMG400021452	AMP dependent ligase	retained	GTGGTTCATAGCCATAGGGGTATTTTCGTTGTTTCGTTGGATTCGTTGAT[T/G]GAATGGTCCGTTCCGAAACAGCCGGTTTATTTATGGACGCTACCTATGTT
solcap_snp_c2_11725	PGSC0003DMB000000410	285649	chr05	2079802	NG	NG	retained	CTTGGTATGCAAGCTCAAGAAAATGATTTATATTACGGCCGTTCACCAAG[A/G]CCTCTTTCCTCCTCCCTTCTATGCTCACTCATAGGGGTCGGGACCCCCAC
solcap_snp_c2_53950	PGSC0003DMB000000821	61841	UM	UM	NG	NG	retained	AAACAGTTTGAAGACTTCCGCCATCATTTGGAGGAATCGGGGAATATCCG[G/T]GAACGGATACGAGCTGTCGCGACGGAGATAGATTCAGTTACTCGGCTCAT
solcap_snp_c2_52773	PGSC0003DMB000000676	57487	UM	UM	PGSC0003DMG400013803	Serine-threonine protein kinase, plant-type	retained	CCCGTAACCATAGACACATCAGAAAGGTCCATTTTGCTTTTAGAGTGTCT[G/A]ATTGCATTGTGGATCTCTATGGCAGAGAAGTAACGGATGGGAATTCTGCA
solcap_snp_c2_6467	MM	MM	MM	MM	NG	NG	retained	TTGACAATCGTATCCTTGATGTCAAAAGTACTGTGCCACACCTCTGCCCC[G/A]ACCCTGACTCCACATCCAAGAACCTCCACCAGCTTCTCATTGTAGAACTG
solcap_snp_c2_49199	PGSC0003DMB000000675	125053	chr12	4942066	PGSC0003DMG400001070	Acyl-ACP thioesterase B	retained	AGGCCGAAACTTGTCAATGGAATTGGGACCCTAGGCGGATTCGACTTCGC[C/T]TGAGTTCTTGGAGACTTGATGTAGCTCTATGTCACAATCCTTTGTGAATC
solcap_snp_c2_46195	PGSC0003DMB000000068	249410	chr01	57294821	PGSC0003DMG400006816	ATP binding protein	retained	GTGGTGGCAGTGGTGGGAGTGAAGTTAGATTCCAGAAGTAAAGAGTTGCT[T/C]ACTTGGGCTTTGGTTAAGGTTGCTCAGACTGGAGATCATGTAGTGGCTGT
solcap_snp_c2_12785	PGSC0003DMB000000207	909933	chr09	22626053	PGSC0003DMG400008576	Multidrug resistance protein ABC transporter family	retained	AGGAAAGAGTAACAAAGTCCAATTCACGCTACTCCCTTGCGTAGCCTTTC[T/G]TATCAAACCAACCCCATCATAACCTAACACCACAACATGCACAAACAAGA
solcap_snp_c1_4824	PGSC0003DMB000000367	287236	chr11	35310004	NG	NG	retained	AACAAGAACCAAGAAACTACTGTATTTTATGAGGAAGATGTTAGACGGAA[G/A]GTTCGTTCTCTGAGTTGGGCACCTATTGTGTATTCAACAGCAATAGCTGG
solcap_snp_c2_52061	PGSC0003DMB000000410	38039	chr05	1832192	PGSC0003DMG400000802	Conserved gene of unknown function	retained	CCTTTGTATCAACCTGGAGGTAATATGGGATCTTGGGGTCCATCTCCTCC[T/G]CCTCCAAATGCCGGTGCTGGTGGACTTGCTATGCCAATGTATTGGCAAGG
solcap_snp_c2_1915	PGSC0003DMB000000023	1325655	chr09	17693513	PGSC0003DMG400029885	Kinase	retained	CCAAAACCCTTCCCACACTCCTCTGCACTCTCCTGAAGTTGCAGAGCAAA[C/T]TCAAGGTTCCACAGCACATCTCCCATCGACGGCCTGTCTACACCAACATC
solcap_snp_c2_27673	PGSC0003DMB000000228	1034609	chr12	23193958	NG	NG	retained	ATCAACCAGATGAATCCTGTTTCTGCAGCTACTGTGAAGAGCCGTGCAGC[A/G]GTTCATTTCTTGGGGGTTCCCCTGTATGGTGCTGCTTATGGTGTCAGTGC
solcap_snp_c2_50634	PGSC0003DMB000000453	62126	UM	UM	PGSC0003DMG400016686	Conserved gene of unknown function	retained	GATTCCAGTGGTAGCCTATTCTGTACCGAAGATTGCCTTGGTACAGCCGG[C/T]TGCACTCTTGAAGGGGTTGGCCTATGGGAAGCAGGCACAGTACTCTTGGC
solcap_snp_c2_39450	PGSC0003DMB000000913	22145	chr04	56383746	PGSC0003DMG400031472	Conserved gene of unknown function	retained	AAGCTCAAGAACTCATGAATCAATCCCACCCTAAACTTCTCCGCCTCCAC[C/T]GTCCACAAATCCAGCTTACTCCCATCAGAATAAGGCGAAACCAATGGCAA
solcap_snp_c2_35913	PGSC0003DMB000000629	39256	UM	UM	PGSC0003DMG400015070	Mitochondrial transcription termination factor	discarded	GAAGTTTTTCATGAACGAACTGGGGTATGAACCTAATTATCTGGCTTCTC[A/G]TGCACCGCTTTTAAAGCTTAGCTTAGAGAAGAGGATCATGCCAAGGAATG
solcap_snp_c2_42299	PGSC0003DMB000000414	291473	chr03	3883523	PGSC0003DMG400024249	Gibberellin 20-oxidase-1	retained	ATGTTAACCACAAATGCATTGAAATTTGGACTGATGGAACGCCATTCATC[G/A]TCCACAAAAACTTGAAGTCCACCAACACAATCTTGATGGAGAATTGTTAA
solcap_snp_c1_11552	PGSC0003DMB000000406	123295	chr02	26516390	PGSC0003DMG400010352	Lecithine cholesterol acyltransferase	retained	CCACTTTTAGAAATTTGGAAGGAAAAATCTAACAGTAATGGAGAGTCCTC[C/T]GTTGTACTCGAGTCTTACTCTCCACTGGAAGCTGTATCAGTGTATGAGTT
solcap_snp_c2_33513	PGSC0003DMB000000103	342735	chr05	1401419	NG	NG	retained	AGGTGGGAAGGTTTCACTCTGGAAAACATTGAGGAACTTTTCAGTGGCCT[G/C]CCTCTCTGCATCACTGTAGGTTCCTATTGCTTTCCAATAGGCAACACAAT
solcap_snp_c2_44822	PGSC0003DMB000000207	356109	chr09	22072229	PGSC0003DMG400000954	Isoamylase isoform 2	retained	AGAATCTATTTCAGCTAGTCTCTGAGCTTCAAACAGCAAACAGCTGTGAG[A/G]CTTCATCTCATATGCAACTAATTCATCTTCAACTGGAGTTCCCTTCTCAT
solcap_snp_c1_7681	PGSC0003DMB000000345	114820	chr06	49231291	PGSC0003DMG400005930	BEL5 protein	retained	CACCAAATGCAAATAATTGTATCATCATTTGAGCAAGTAGCAGGAATTGG[T/A]TCAGCCAAATCATACACTCAATTAGCTTTGCATGCAATTTCGAAGCAATT
solcap_snp_c2_16915	PGSC0003DMB000000205	974661	chr12	21935669	NG	NG	retained	AACGTATTTCCAGGAATACGTCAAGCACTGGGTGTGCGACAGGGTGAAAT[G/A]CCAGAACCTTCTCAATGTCTCGACTTGAGTAGGAGCTTTCCCTATCATAA
solcap_snp_c1_9619	PGSC0003DMB000000381	202377	chr04	59379999	PGSC0003DMG400021531	Conserved gene of unknown function	retained	GGGAAACAACCATCAGCCCAGACTCTGATATGTGAATCATTTCTTGAGAT[G/T]AGGGAAACATGCATTGACATCAGATTTGGGATGTTTCGCCTCAGCGTGTT
solcap_snp_c2_57588	PGSC0003DMB000001167	7535	UM	UM	PGSC0003DMG400033362	Histone acetyltransferase type B catalytic subunit	retained	GACCCAATCCAGCAATCCCTAGAATCAGTTATATCACATTTAAAGCAGGA[A/G]AATTCTTTGAAAAAAAGCTACATGTGCAAGTATGCTCCACCACTGAGTGC
solcap_snp_c2_39035	PGSC0003DMB000000021	63494	chr09	5519833	PGSC0003DMG400024267	Bel1 homeotic protein	retained	TGATAAATTTATTGAATCCGCGATTCTTCCAATATTATTGGGAATATTTG[C/G]TAACTCATTTCGAGTTCGTTTTGATGGAAGGTCTTGTAATCTTGATGTTG
solcap_snp_c1_12287	PGSC0003DMB000000083	566748	chr02	32530060	PGSC0003DMG400022388	TSJT1	retained	AAAGCAAATTTGCCTTCAAGTTCTTTGATGACTTGATCAGGAGGGTATGG[T/C]GCCCGATCCCTTAAAACTTTGTAAGCCTCAACCATTATCATAGCTTCTGT
solcap_snp_c2_42290	PGSC0003DMB000000045	1462257	chr08	9925759	PGSC0003DMG400013761	Clathrin assembly protein	retained	AATGGGATGCAAGGACAGACGAGTTTGTCCAAGATCAGCAGCGGCGGATA[C/T]TATGGTACACAACCAGCTGGGATGCCTTATGGCATGCCACCAGTAAATGG
solcap_snp_c2_41437	PGSC0003DMB000000055	1356826	UM	UM	PGSC0003DMG400022052	Conserved gene of unknown function	retained	ATTGATTATCAACAATATTATGAGATTCACCTACCCAAGGGCTCAAAGAC[A/G]ACCTAAATTTCATACTACATCTTCTGCCTGCAATAATTCAGGATACACAA
solcap_snp_c2_54581	PGSC0003DMB000000195	483736	UM	UM	NG	NG	retained	GCTAGTTTTTCATGATCCTGCTGGTTTTCTGCCATGATTCCTGTCACTAA[C/T]GTACGCAAAGGAAGAAGCCATTCATTGTAAGCCGTCTGCAACATGTCCTT
solcap_snp_c1_7187	PGSC0003DMB000000129	1218908	chr10	45448569	PGSC0003DMG400023670	Ubiquitin-protein ligase	retained	CTAAACAAAATTGGAGATCTTAAATACTATGCCGGTGATTTGCAAGCTGC[C/T]AGATCACATTATTTTCGGGCGTTGGATGTTCGCCGCAATGCCATCAAGCA
solcap_snp_c2_11332	PGSC0003DMB000000156	510286	chr06	10895328	PGSC0003DMG400023942	Sorting nexin-4	retained	AAATAAAGTACAATACAAAAGAAAGGGAAAGGGAGTCGGGAGGGGGAATA[G/A]AGAAACTAAAAATAGATAAAGAAAGGCAGAAGCCAAAAGCCATTATATAC
solcap_snp_c2_16993	PGSC0003DMB000000048	2043076	chr08	43346383	PGSC0003DMG401012339	BHLH transcription factor JAF13	retained	GCAAGAGCAAGTTGCTTTCTCAAGTTGCCTGGGACTCCATCTTGATCTTG[A/G]TGTCCCATAGCCATTTTCAAAGCTTCAATCTTTTGTCTCACCAAAATGAC
solcap_snp_c2_9357	PGSC0003DMB000000157	32982	chr07	37803075	PGSC0003DMG400013108	Metal transporter	retained	ATACTTATGCAACTTCGTATTACAGTAAGAAAAATTTGAAAAATGGAGTG[C/G]TGGCCACTGAGGCTGGAGATGAACAAGGAGTTGTTCATGCTCACTCTCAT
solcap_snp_c2_21721	PGSC0003DMB000000429	421454	chr02	24044529	NG	NG	retained	TCCGGAGTTCTCTGCCATTTAACTGTCTTCCGTTGAAGAGCACGTTCCAA[A/C]GCCTTCCTCTTCTTTTCAATTACTTCTTTCTCAATCACATGCTCAACTAG
solcap_snp_c2_20476	PGSC0003DMB000000475	296139	chr09	25205481	PGSC0003DMG400028009	Conserved gene of unknown function	discarded	CTGAAATTCAAGTGAGAATATGAGTGGGGTATTCACAATTTCCTCACTGT[A/G]TTCTCCTTCTCCTTCTCCTACTCATCGTCTCCAACGTAATTGCATCATTC
solcap_snp_c2_36709	PGSC0003DMB000000890	62893	UM	UM	PGSC0003DMG400003469	Phosphonopyruvate decarboxylase	retained	TCAAGGGAAATACCTGATAGGACAGATTCTCCACCCAAAGCACTCACAAA[A/G]TCTTTTAAACTACATAATGCAAATGGCACTGGTTCAAAGCTGTGATCTCC
solcap_snp_c2_3684	PGSC0003DMB000000101	1406788	chr11	37094197	PGSC0003DMG400026530	Neutral invertase	retained	CAAATTCCTCCCTGGCTGGTGGAATGGATGCCTAGTGAAGGGGGTTATCT[T/G]ATAGGAAACCTGCAGCCAGCTCACATGGATTTCCGGTTCTTTTCACTTGG
solcap_snp_c2_6100	PGSC0003DMB000000365	398608	chr11	7230798	NG	NG	retained	ATCTTCACCATCAGTAGTCCGGCTACTAGACCGTCCTTGATTAAAGGATC[C/T]TCCTCTACCACTTTGATCTCGACCTCCTCGCCAACCACCGCGTCCTCTCC
solcap_snp_c1_8701	PGSC0003DMB000000096	1744326	chr07	50111886	PGSC0003DMG400027653	Bystin	retained	GCAAAATGCAATCTCTTATTCTTGCGAATATCATCTCTAACTCGTGGGAG[C/T]AAGACCAACTTGTAGAAGCGTTCTGCCTTCTTGACACCCAAATTTGAAGC
solcap_snp_c1_9696	PGSC0003DMB000000490	26158	chr02	21888552	PGSC0003DMG400003324	Squalene epoxidase	retained	TTTGGAGAAGGAAAAGGTACAAGTAAACGACCAACTCCATAAACGGCCAC[A/T]GCAAAGAAATGGAGTACCAAGCTCATTGGATTAGGATTAAGACCAGAGAG
solcap_snp_c1_7834	PGSC0003DMB000000004	2258094	chr02	44835949	PGSC0003DMG400001315	Calmodulin binding protein	retained	TTTCAAGTTCATTTTGAGGCTGATCCTGCACTGGCTCTATGTGATGATTC[G/A]AGAATTTCCTTGGGTTGCGTTTAGCCTTTTCTGGTTCAGAGGAACTAACG
solcap_snp_c2_39810	PGSC0003DMB000000294	337520	chr04	49037744	NG	NG	retained	CTCTCTTACCCTCAGAATTGGACTACTCCAAATCAAACTAGAATCTTGAA[T/G]TTACAATATCACACAGTTGAAAATGGTACTGCATTATGTTCATGATGGAA
solcap_snp_c2_33045	PGSC0003DMB000000102	1467798	chr07	47758199	NG	NG	retained	AGAATTTCGAGTCGGAGAACAAGGCTTTAGGATCAGTAGCCGCTAGAGCT[T/G]CTCAGCTGGAAGGGGAGGTATCTCAACTGCAACATGATCTCATCACTGCT
solcap_snp_c1_821	PGSC0003DMB000000198	125704	chr08	25183130	NG	NG	retained	AATCCATTAGCTGGTGAATTTGGACCTTGGACTTCACTGGAGAGTCTTGA[G/A]TGCAAAGGCGTTATTAAAGCCATGCTAATTACAAGTGATCGACACCAAGC
solcap_snp_c2_47597	PGSC0003DMB000000243	915321	chr05	5593532	PGSC0003DMG400017625	Serine/threonine protein kinase	retained	TTGAATGTCATATTTTCTTGATTTTTTCAGTTGGGTCTGAGCTATTTTAT[C/A]TGTTTTTTGCTTTTATTCTTCTGGGGTTGTTGAAAAATTGAGTCTTGGAG
solcap_snp_c1_15425	PGSC0003DMB000000363	493628	chr01	69132119	PGSC0003DMG401028564	FIO1 (FIONA1)	retained	GGACAGCTCTGCCCCACAGTCCCCAACAGATCAAACTATATTCATTGGAT[C/T]GAAGATCTTTTGTCATCGGACATCATTCCTAAAGTTCAAGCTGACAGAGA
solcap_snp_c2_46736	PGSC0003DMB000000272	51729	chr07	3681040	PGSC0003DMG400030927	Hemoglobin	retained	GCCTTGTTGGAGACAATAAAAGAAGCAAGTCCAGAAATGTGGAGTGTTGA[C/G]ATGAAGAATGCATGGGGAGAGGCCTATGATCAATTGGTTAGTGCTATCAA
solcap_snp_c2_43523	PGSC0003DMB000000216	438951	chr05	8720808	PGSC0003DMG400013489	Leucine-rich repeat receptor-like kinase	retained	GCGTGGTTGTTGCGTTTGTTGCAAGTTTTGGTGCTGCTTTCTTGGTCATA[A/G]TAGCCCTGGCTTTGCTTCTTTGGTGGCGCTACAGAAATAATCAGCAGATC
solcap_snp_c1_4087	PGSC0003DMB000000207	903031	chr09	22619151	PGSC0003DMG400008576	Multidrug resistance protein ABC transporter family	retained	TATATGGCTTCATCAAGGGAACTAGTTCGCATTGTTAGCATCCAAAAATC[T/G]CCAATCATTCATCTTTTTGCTGAGTCAATTGCTGGAGCTGCAACAATCAG
solcap_snp_c2_4475	PGSC0003DMB000000788	95587	chr07	37692802	NG	NG	retained	GTTATATTTTCTGTTCTATTGTGGCAAAGGGATGCTACTACCGGAATATT[G/A]TTTTTCCGGCGGGATTTCCCGGTGAGTCAGATGCCGAAGCTGAGGACGGA
solcap_snp_c2_23944	PGSC0003DMB000000131	62230	chr11	62230	PGSC0003DMG400000994	Calcium-dependent protein kinase 3	retained	TCTTGAACTGGCAAAGGTGATTCAGTTTCTTTAGCAGAAGTTGGTGTTTC[T/A]ACTCTAACACTTTCACCATTAGTGACAGTGGAAGCAGTATCATCCGGCGA
solcap_snp_c2_11534	PGSC0003DMB000000355	145204	chr04	4619456	PGSC0003DMG400030180	Pectate lyase family protein	retained	CGGTCTATCCAAATGTGCCTAGAATTTGGTTTTATTTGAATGCCGTCAAC[G/A]TCATGACCTCTGCCACCTTCAAACTCCAAATTGCATACGATTATGTGCTC
solcap_snp_c2_39100	PGSC0003DMB000000848	67695	chr09	10665175	PGSC0003DMG400002167	Glutathion S-transferase	retained	AAAAATTTCCAAATTTTTGTGCTTGGAGAGATGAATATTGCACACAAAAC[G/A]AGGAATATTTTCCTTCAAGAGATGAATTGCTTATCCGTTACCGAGCCTAC
solcap_snp_c1_9167	PGSC0003DMB000000364	117109	chr08	23383157	PGSC0003DMG400020783	Cellulose synthase A catalytic subunit 6 [UDP-forming]	retained	CTGTCAAGGAATGTCTCACGATTGACTGGTGACCATTTTGGAAACTGATC[G/A]AGAAGCCAGGACAAGGCAAACCAAACCTCACAAATAACTGATACTAGCCA
solcap_snp_c2_14761	PGSC0003DMB000000927	35834	chr01	79660276	PGSC0003DMG400005571	NADH dehydrogenase	retained	AAAACATAATCTATCTTCTTATCAGAGCATTGCAAATAGAAACAAGACTA[G/A]ATTTTTGAAGGGTACAGAAAATAAAAAAAGCTTAGAAATCAAATGAGTTT
solcap_snp_c2_29165	PGSC0003DMB000000091	310652	chr06	50151961	NG	NG	retained	AATTAACAGATATTAACCTGCAGCTGTGGTACACAAAATACAGCGCATCC[G/A]CAGAGCACCTGAAGTGGCATCCTCTTCCTCTTCCTCATCCTCATAGTCAT
solcap_snp_c1_8681	PGSC0003DMB000000111	818376	UM	UM	NG	NG	retained	CCCATTAATCTCTAATTTATTGTTATTAGTAGTTAAGTTGCACAACAAAA[T/C]GATCAGTGAAGGTTCGTGTGATTTGATCGAAAACACTACTGATGAGTCAG
solcap_snp_c2_8515	PGSC0003DMB000000072	1486022	chr05	45558994	PGSC0003DMG400023508	Kinase	retained	ATTTACGAGTACATGGAGAATGGAACTCTTAAGGATCATCTGTATGGTTC[G/A]GACCTTCCGAATTTGAATTGGACACAAAGGCTTGAAATTTGCATAGGATC
solcap_snp_c1_16625	PGSC0003DMB000000576	285901	chr04	50096881	PGSC0003DMG400002387	O-methyltransferase	retained	CAGAAAATCATCCTTATTTTTTTATGGGTGCATCACCTGATTCAGGTCAA[T/C]TGATAGCCATGCTGTTGGATATGTTAAATGCCAAAAACACAATTGAACTC
solcap_snp_c2_5461	PGSC0003DMB000000566	181452	chr12	58689924	PGSC0003DMG400023854	Conserved gene of unknown function	retained	CCTCGGGATTGCAGCCTCCTCAGACGATGGTGGTTCCTTATTCCGTTTGA[C/T]AGCTGGATTGGACGGGAAGGACAATACAGTTTCTCTCGAGTCTGAAGCAG
solcap_snp_c2_17930	PGSC0003DMB000000099	989536	chr02	34816587	NG	NG	retained	GACTTAGACACTAATAGTTTCTTTAAATCAGATTTAATTGAAGAGGATGA[T/G]CCATTAGCTGCAGGAACAGTGGAGACTGGAGATTCTTCTCTAAACTTAAG
solcap_snp_c2_13681	MM	MM	MM	MM	NG	NG	retained	GGAACTGCTGCAAGAATAAGTGCCCCTGGAGCCATAATATCTGGCTTTGC[G/A]ATTCCTGCGTAGCTTCTGGAGGGCCCTCGTGATGAGTATCCAAGAAGAAA
solcap_snp_c2_55718	MM	MM	UM	UM	NG	NG	retained	CTCTGGGGATGTAAAGTGAAGCCTGAGTACACTTGCTACAGTTAAAAAGA[A/C]TGGTAACAGTCCCCCCAATTCCCAGAACAGGTGCAAGAAGGATCCATAAC
solcap_snp_c2_34121	PGSC0003DMB000000341	569192	chr08	3942500	PGSC0003DMG400018502	GTP-binding protein alpha subunit, gna	retained	TATGTTTCTTGTATAGCAGGATCCTTCCACACCTCTTCAACCAGAGGAGC[A/G]TATTCACGTGTTGCTGCAGGAAAAAATGCATCTAAATCTCCCGTGGCAAT
solcap_snp_c2_2183	PGSC0003DMB000000188	527103	chr08	17446171	NG	NG	retained	GTCTGGAACACTCCCTTGCAGCAACTGCCATCTCACGAGCATCAATCTCT[T/C]CAATTGAGGCCCATTTATTGGCATCACAATGAAAGAGGGTGCCGATACGT
solcap_snp_c1_15596	PGSC0003DMB000000457	276297	UM	UM	NG	NG	retained	CGTATGAAAATCAACTGATTGTTGAAACGCGAGGAGTTGATAATGGAACT[G/A]TTACATATCTCGAGAAGATCAAGTTCCTGCAGAACAATTTGTTGGCAGCA
solcap_snp_c2_28277	PGSC0003DMB000000096	1542186	chr07	49909746	NG	NG	retained	TCACATTGCTGCTAGTGAAGGTGATATATTCATGATAATTGAGTTATTAA[A/G]CCACTGCCCAGATTGTTGGGAAATGCTTAATAGCAATGGTCAAAATGCAC
solcap_snp_c2_26403	PGSC0003DMB000000482	337510	chr03	42194246	PGSC0003DMG400000639	Delta 9 desaturase	retained	GGACTTTTGGGTATTACACTTTCTTTTCACAGAAACCTCTCTCATAGAAG[T/C]TTCAAACTTCCCAAATGGCTTGAGTACTTTTTTGCCTATTGTGGTGCCCA
solcap_snp_c2_55009	PGSC0003DMB000000321	683979	chr01	4361129	NG	NG	retained	CGAGCCCTTAGTTCTCTCTGGCTTGCTCGTCCCCGAGAGTAACAAGTAAC[C/T]AACTTTCTTCTGACATTAGCATATGTGAACCTCTTCCTGGAATGCTGCTG
solcap_snp_c2_54588	PGSC0003DMB000000367	204816	chr11	35227584	NG	NG	retained	AAGAGGGTTCAAATCCGATATTGGGCTTGCAGTGCAGATATTCCCGCCAA[T/C]CGATGCAACGTTCCGTATTTGTGTTCCACCAAACCACTTTATCTGGTCAA
solcap_snp_c2_57591	PGSC0003DMB000001167	7690	UM	UM	PGSC0003DMG400033362	Histone acetyltransferase type B catalytic subunit	retained	CTCCTTACCAACGTAAAGGTTATGGTCGTTTTCTTCTTGAGGTGCTGAAC[A/G]GGGTTGCAGTATCTGAAAATGTGTATGACCTGACTATTGAAGAGCCTGAG
solcap_snp_c2_33627	PGSC0003DMB000000329	96925	UM	UM	PGSC0003DMG400022019	CBL-interacting protein kinase 08	retained	TATCTCTTCTCTCTGTCCTTTTGCTTTAAGAAAAAATCAAATACATCTTC[C/T]TTGTTTTGCACTCAAAATTCTTCAACTACCATAGCCATTCTCTACACTTC
solcap_snp_c2_30904	PGSC0003DMB000000089	287537	chr03	1891821	PGSC0003DMG400017881	Conserved gene of unknown function	retained	TGGGCTCCAGGAAAGGGCAGTAATTTGTTCATGTTCAGGACTTAGAAGGA[A/C]GTCCACAAGAGTCCATTTAGTTCCTGAGCCTCTAGAGAGAGTACCCAATG
solcap_snp_c2_45820	PGSC0003DMB000000802	91867	UM	UM	PGSC0003DMG400002452	Big map kinase/bmk	retained	TTTACTATTACTGAAGACTTTGACTTTACCGGTTTAAAGCTCATCAAAGT[A/G]CCCAAGCGTTTTCATTTGCCTATTTCTTCTTCTTCCATGGATCCTATCAA
solcap_snp_c2_11695	PGSC0003DMB000000410	467084	chr05	2261237	PGSC0003DMG400012974	Conserved gene of unknown function	retained	GGAGATGAGGTGGAAGAACTCAAACAGAGGAAGTTTGAAGAACAGTTCAA[T/G]AGATCAGTCTCTGTTTCAAGTTCTGATATTTCAGCAGACGACATTCTTGT
solcap_snp_c2_43588	PGSC0003DMB000000272	184720	chr07	3814031	NG	NG	retained	AGTGCAGCCTTCTCAAGGTGAAGACAGAGAGTATCAAATGGTAAAACAGC[T/G]CCATCTCCGGGATACATATGGGTACCAACCCTCTTCAGTACAGCACAAGC
solcap_snp_c1_15530	PGSC0003DMB000000123	813497	chr04	42578950	PGSC0003DMG400010530	Conserved gene of unknown function	retained	CACGACCAATCTGTTTCACTGATTTCTTGAAAGGAGTCACCAAGTCGACA[T/C]GGCGATCTTCCTCAGCATCCTTTAAGAAATCTTCATCATCATCATCATCA
solcap_snp_c2_19465	PGSC0003DMB000000119	201576	chr11	11268277	PGSC0003DMG400009284	Gene of unknown function	retained	AAATGAAAAAATGTGTGTCCTTTTTGAAGCAGGAAAAAATGGCTAATGTT[C/T]CCATTTGTTGCTGCTTTGCCAATTCTTCAATTACTCCAACAATTTCACAA
solcap_snp_c2_5443	PGSC0003DMB000000566	119351	chr12	58752026	NG	NG	retained	GGACTCTGCTGCCACTGTTGATTCAGTTGCTGATGATTTAAAGAAACAAA[A/G]CTTAGAAGGAGTTGAAATTAAGCTTAAATTGAATCTTGAAGAGCTTAATT
solcap_snp_c2_803	PGSC0003DMB000000706	50641	chr02	14596632	PGSC0003DMG401028079	N-acetylglucosamine kinase	retained	TCTTGAACTGCATTATGTAAGATCTCGTCAGCAACTTGATCACCATCCTC[T/C]GCACAGGATACAACTACTGGGACAAGTGCTGCAATGCGAGCCCAAGATGG
solcap_snp_c2_5269	PGSC0003DMB000000042	2398828	chr03	9131576	PGSC0003DMG400014877	BZIP domain class transcription factor	retained	GATGGATACCTTGCTGAAGTTGCTAGAGATCCAAATCTACCACTATCGAA[A/G]TTTATCAATCTTGCAGAATTGGTCTCTAGCTTCTCTAGACCTTCCCATGA
solcap_snp_c2_12760	PGSC0003DMB000000207	1117050	chr09	22833170	PGSC0003DMG400007716	WD-repeat protein	retained	ATACCATCAGGATCTTCCTTATCCAACCCCAAGTCTTTCAAGGAAAGCAA[C/T]CCAAAAGCAAGCGTATGAACCTTATCTTTCCCCACTTCTAAACCAGACAT
solcap_snp_c1_14840	PGSC0003DMB000000424	397412	chr05	5334139	PGSC0003DMG400025610	Sucrose transporter	retained	TTAGTAACTCTCTACTTCGCCAATGAAGTCCCGCTGTCACCCAAGCAATA[T/C]AAACGCTTGTCAGATTCTGCTCCTCTCTTGGATAGTCCTCAGAATACTGG
solcap_snp_c2_5415	PGSC0003DMB000000114	1189672	chr12	57329077	PGSC0003DMG400004670	Xyloglucan endo-transglycosylase	discarded	TTTCTATAATATGCTGTGAATGGTGCTTTAGACCAATCAGTTTTCACTAG[C/T]CCTCCTCTTGTTGCCCAATCATCAGCATTCCATAGACTTGAGTAAATTTT
solcap_snp_c2_11272	PGSC0003DMB000000450	173431	chr03	25795205	PGSC0003DMG400009698	Ferredoxin-dependent glutamate synthase 1	retained	TCCTTGACGATCCCATGTGAAGCTTTATTGTCCAAATTTGCGATAAAACC[A/G]ACCCCACATGCGCCTCTTTCAGATAATATGTCATCCAAGTCAGCAACCTT
solcap_snp_c2_51242	PGSC0003DMB000000892	51909	chr04	52464459	PGSC0003DMG400006661	ASR4	retained	TAGGTGACTTAAAACGCCAAATTCACCAAGTAACGCTTACATCAAACACA[A/G]GAGTACTGTAACACACATACAAATTATTTAGGTGCTGAGTATTAATTAAA
solcap_snp_c1_6900	PGSC0003DMB000000551	190816	chr04	47956673	PGSC0003DMG400023024	UDP-n-acteylglucosamine pyrophosphorylase	retained	TCCTCAAGGGCAATATTACTCCCCTTGATCGCCATTGTAGACCTTTGTGA[A/C]ATGGAGCAGTTTCCACTTACTTTACGTTTTACTTCTGAGAAAGTAAGCGC
solcap_snp_c2_50412	PGSC0003DMB000000590	97771	chr02	34052227	PGSC0003DMG400021722	Conserved gene of unknown function	retained	CCATGGTAATATAATTCTTTCTCTGTGTCTTGATGTTTAACAACCTCAAC[A/G]TCCATTTGAGAATGAATCTGCTGCTTTGAATGCCACCTGCCAGATGTGAC
solcap_snp_c2_25947	PGSC0003DMB000000158	655804	chr06	44378020	NG	NG	retained	CCTGGAGATGTGATTTCAATGCCTGTCTTACAACATAGTGGAAGTTCTTC[T/G]AAGCCATTGATGATGTTTGGAGCAGATAATAATGGCACTCTTACGTCGCC
solcap_snp_c2_14951	MM	MM	MM	MM	NG	NG	retained	AAAGTGCTTGCCTTGGATCTTCATATCTACAATAATGCTGGAAATTCGTT[A/G]GACCTGTCAGCCGCTGTACTTGAACGTTCTATGTTCCATTCACACAATGT
solcap_snp_c2_6002	PGSC0003DMB000000152	716454	chr11	4232693	PGSC0003DMG400016223	Peroxidase 17	retained	ACATTCCCATCACCACCAAGTGGACAAAGTTTGTCTAACTTTTCTCTGAA[T/A]GATGGCTCAATGGAAGGGTCAGGACGCCCCGAGCCGGACTGATTGTATAG
solcap_snp_c1_10202	PGSC0003DMB000000032	899497	chr04	62528149	PGSC0003DMG400003762	Coatomer alpha subunit	retained	TGAAATGCAGTTTTCCGATCAGATCTGAGTTGAATTTGATCTCGAAATCC[C/A]GTTAGGGTTTCACATACAGCAAAATTAGTTGTTGTTTTTGAGCATTTGAT
solcap_snp_c2_35941	PGSC0003DMB000000032	1381616	chr04	63010268	PGSC0003DMG400009868	Multi-copper oxidase type I family protein	retained	ATATCGTATTCATAATCAGGACGCGCAAATGGAAGAGGAACAGTCTCAAC[A/G]TTGTTAATTCGAATAGGACCATAGCCTCCAGCAGCTTTCTGGAAGAAAAG
solcap_snp_c2_57678	PGSC0003DMB000001093	19298	UM	UM	PGSC0003DMG400026888	Conserved gene of unknown function	retained	GAGGAAGCATCGGATTTTTCGCAACTGAACACATCTTCGCCGCCATTAAC[A/G]GTTTCCGATGAACATACTCCTCCTCTTCCGTTCACTACTTGTCCGTTTTC
solcap_snp_c2_1103	PGSC0003DMB000000312	459954	chr10	2511333	PGSC0003DMG400021264	Phosphoenolpyruvate carboxylase	retained	CAATGCAACAACTGAATCTGATATTGAAGAAACTTTCAAGAAACTTGTAG[A/G]GGAGTTGAAAAAGTCTCCTCAAGAAGTTTTCGATGCTCTGAAGAATCAGA
solcap_snp_c2_58112	MM	MM	chr07	40724780	NG	NG	retained	GTCCATAGATTGCCCAGTGTTGGCGAACAATATCTTCAACAGACACAAGG[T/A]TACCTTCCCCAAGGTTGTCCTTATTCTTATAGGCAAGGATAGATAACCAA
solcap_snp_c2_11732	PGSC0003DMB000000410	283989	chr05	2078142	NG	NG	retained	AACCATGCAGTATTTTATATCACCATTTGATCGCCTTTTAGAAACCATTA[A/G]AAGGCTTCTATTGACTAGATCACTCAAGCAATCTTTAGATGATTTTTCTA
solcap_snp_c2_41048	PGSC0003DMB000000530	118581	chr08	32243313	PGSC0003DMG400014765	Lipid binding protein	retained	GCTAATTTACATAATCCTAGCAATAGTAGCAGAGTCCAAGCTGAGGAGAA[C/T]GGTGAAAACAAAGATGATTAAGAAGAAATTAAAACAAAATTACTTGATAT
solcap_snp_c1_4005	MM	MM	MM	MM	NG	NG	retained	AATGCTAGCTCATCTGCTAGCCAGACGAAATCATCAACGTCAAATTCAGA[G/A]CACACATCCAACGAAGTACAGAAGCCATCAATTGGCTCTAGAGCTACTGA
solcap_snp_c2_36579	PGSC0003DMB000000073	1039426	chr01	77315727	PGSC0003DMG400025887	Thioredoxin M3, chloroplastic	retained	AGTGCGAGCTGTGCTACTCCTTACTCCAACGCTCCGTCTTCTCTCTCACG[C/T]TCTTTGTCTCTGCAATACCGCGAGCTCTGTAACTTGCCATACAAGTGTAA
solcap_snp_c1_6159	PGSC0003DMB000000049	2255882	chr09	16047515	NG	NG	discarded	AGATTTTAAGCAAAACAATGACATGGGCCTGACCAGATTATGCCATACAA[A/C]CAGCAAGCATTTTGAGCAGAACTAATTTCGAGAGACTCGTGTTCAAACTA
solcap_snp_c2_54060	PGSC0003DMB000000246	698182	chr06	41883471	PGSC0003DMG401004870	26S protease regulatory subunit 7 homolog A	retained	ATCTTTTTGTTCTTTGCGATTTGTGAGGAGAACGAACGCATCTGAAAAAT[C/T]CATGGCACCCGCAGCAGCCGATATCGAAGATGAGATCAAGGACGAGAAGA
solcap_snp_c2_26375	PGSC0003DMB000000482	405607	chr03	42262343	PGSC0003DMG400000625	Signal recognition particle 54 kDa protein 1	retained	ATTTGAAAGATAGGGAGTGACAAAGATTTGGTTATATGCTATTCCCACCA[A/G]CTATGGATTGATAACGTAAAGTACAAGTTCAATTGTGATTCCATTATTAC
solcap_snp_c2_40745	PGSC0003DMB000000151	320851	chr12	10814904	PGSC0003DMG400020392	Pentatricopeptide repeat-containing protein	retained	CTGGATAAGCTTATTGAGAAAGAAATCGTCCTGCGACCACAGAGTAGTTC[G/A]TCTATGGAACCAAGTGCATATAACCTGATTATTGACTACCTATGCAATAA
solcap_snp_c2_3133	PGSC0003DMB000000052	1221073	chr06	1415002	PGSC0003DMG400004149	Cell division protein ftsH	retained	TCACGGACACGTGATGCTCCCATTCCAACATACAATTCTACAAACTCGCT[T/G]GCAGAACAACTGATAAAAGGAACCTCAGCTTCCCCAGCAACGGCCTTTGC
solcap_snp_c2_52702	PGSC0003DMB000000144	383872	chr08	35514113	PGSC0003DMG400017538	Conserved gene of unknown function	retained	TCTCGATCTACGGAAAGACGGTTCACTATCTATGAGATTGGAGACTCGTG[C/A]AACTGAGCAACCTCCCTCGCAACCGCCGCCACTACGACCGGACGATGAGG
solcap_snp_c2_26662	PGSC0003DMB000000519	234108	chr04	56708008	PGSC0003DMG400006394	DNA binding protein	retained	ACAAATTCAAAGAATCTACCAAGTAACAAATAATAATAATTTTTAAATCA[A/G]CATGGGTCGTAGTGCCATCACTGCTTCACCTTTAATCACAGGTCTTGAGT
solcap_snp_c2_32466	PGSC0003DMB000000314	458602	chr12	53152137	PGSC0003DMG400008553	Cellulase containing protein	retained	GAATGGCAAGTTAGAGATGCAACAAAAGAGGATTACCAAAAGTATGCTAA[T/G]GCTCAATTAGAAGTGTTTGGACGTGCAACATTTGGTTGGGCTTATTGGAC
solcap_snp_c2_5903	PGSC0003DMB000000084	1330123	chr07	12545851	PGSC0003DMG400015952	Glucose-1-phosphate adenylyltransferase	retained	GTCCAAGAAAGTGAATATGTCATAGGTAGAAAGTAAACAATGTCAGAAAA[A/G]CCTTAGTAGCACATTCATCATCACTAGACCATACCAGCCTACTTTTTTAT
solcap_snp_c2_55285	PGSC0003DMB000000126	634429	chr03	17294491	PGSC0003DMG400009081	Pectin methylesterase 1	retained	GATCATATACACCCACATGGTTGGCTTGAGTGGAATGGTGATTTCGCGCT[G/T]AACACATTGTATTATGGTGAATACATGAACTTTGGGCCAGGAGCAGCCGT
solcap_snp_c2_40088	PGSC0003DMB000000507	266385	chr05	36919549	NG	NG	retained	CCACAATCAGCTGAGATTTTATTTAGATTCTTCAAACATCACAAAAGACT[C/T]AGCTACCTCATCCTTTAAGAATAAAAAAAGTTTAAAAGGAAGAGAAGATG
solcap_snp_c2_38635	PGSC0003DMB000000413	129796	chr07	41736552	PGSC0003DMG400006146	CONSTANS interacting protein 6	retained	GGTTGGGTGAAAGATGTATTCCAACAATGTGCACCTACCTGGAATGGGGA[A/G]TCATTGATAAGAGAACTAACTGTTGTAAGTAAGATCTTTCGACTGAGTGA
solcap_snp_c2_57291	PGSC0003DMB000000930	45171	UM	UM	PGSC0003DMG400003404	RING finger protein	retained	TTTGCTAAATGTGGATCTAAATGCTGCACCGCCAACTGAGAACAGAGATC[A/G]GGAAGGAGATCCTATTCATGTTGTGCCTGGGGATACACCACAAGGACTAA
solcap_snp_c2_49062	MM	MM	MM	MM	NG	NG	discarded	GATTGAAAACCAGAGCCAGAGATTTTGTCAAGTGAGAGAGTAAGGAGGTC[G/C]CCATTGTTGAGTATCTTTGCTCTGCCATCACCCCATGTTATCTCAAATTC
solcap_snp_c2_1560	PGSC0003DMB000000127	1095559	chr03	37114095	PGSC0003DMG402015259	CONSTANS interacting protein 2a	discarded	TTACCAATGCTACAGGTCCTCTCAAATGTGAATGCACCTTATTACTATTG[C/T]CCACGGATACTGGATTAACTGTAATGACTTGAATCCTTTAGTCGTTTTGT
solcap_snp_c1_9839	PGSC0003DMB000000179	894450	chr04	22671570	NG	NG	retained	CCTGGACCACCTTTGCATGCAGGGCAGTGCCACTGTCGTTCAGGATCATT[G/T]ATCTCAGTAACAGTCAAACTGTCAAGAGAGTCAAAAAGTTGATTGAACCA
solcap_snp_c1_10425	PGSC0003DMB000000184	265868	chr04	60116397	PGSC0003DMG402007955	Serine/threonine-protein kinase PBS1	retained	CTTAAAATAATGGTTTCAAACCGGAATGCCGAGGGCGTTGTGGATCCCAA[G/T]ATACCTGAGAAGCCTTCTTCAAGAGCCCTGAAACGTGTTCTTTTGGTAGC
solcap_snp_c2_48890	PGSC0003DMB000000589	175939	chr12	7997225	PGSC0003DMG400027877	Calcium dependant protein kinase	retained	AAAGCTGATATGAGAAGAGAGATTCAGATTATGCAGCATTTAAGTGGACA[A/G]CCAAATATTGTTGCATTTAAAGGTGCTTATGAGGATAAGAATTCAGTGTG
solcap_snp_c2_39226	MM	MM	MM	MM	NG	NG	discarded	TTATGGAGGGTATTCTTGAGTCTCAAAGGCATATCCTGGGCAATGCCTAG[G/A]AGAATTACTGAAGCCCTAAAAAGTTGGGAGGAGGCAGGAGTGCTAGCTAA
solcap_snp_c2_52521	PGSC0003DMB000000803	28111	UM	UM	NG	NG	retained	GGTGAATTTTCCTTCTTATTAGCAAACAAAAAGTTCTCGGGCTTCAAATC[C/T]CTATGAATCACTCCATGTTTGTGACAAAGCTGCACAACCTCCACAATCGT
solcap_snp_c1_8574	PGSC0003DMB000000864	74910	UM	UM	PGSC0003DMG400006672	Sucrose synthase	retained	CAACATTTGCAACTTGTCATGGTGGTCCTATGGAGATCATTCAGGACGGT[G/A]TATCCGGGTACCATATAGATCCTTATCATCCCAATAAAGCTGCTGAGCTC
solcap_snp_c2_9498	PGSC0003DMB000000040	1352709	chr03	46662640	PGSC0003DMG400002590	Beta-galactosidase	retained	AGGCCTCAGTGGTTTGTCAACTTTACCAGATGCTTGCATTTGCCAATTCA[C/T]CAACTGTGGTTGCCATTCGTTTATATCTGCACAAACACTTGCAACTTCTC
solcap_snp_c2_23391	PGSC0003DMB000000250	514113	chr07	39727554	PGSC0003DMG400011749	UDP-galactose:solanidine galactosyltransferase	retained	AGGATTGTGGCTTTAACACCGCGGGAGGCGAATAGCCTTGCGGCGTTAAC[T/C]AATGGGATGAAATGACCAGCGGATAAGAAGGGAAGGAAAAGAACATGGAG
solcap_snp_c2_11006	PGSC0003DMB000000021	820941	chr09	6277280	PGSC0003DMG400008917	Heat shock protein 70	retained	CGGTCCTAAGATCGAGGAGGTCGACTAAGCTGTTTCTGCTCCTCATGTTT[T/C]TGGTTTCGTCAGTTAGTTTTTATCCTTGAGAACTCCATTTTATAATTTCT
solcap_snp_c2_56714	PGSC0003DMB000001388	10412	UM	UM	PGSC0003DMG400031548	Conserved gene of unknown function	retained	AATTTGGAGAAATGAAAGTTTATGCAAAGGTTTCAATAGCAGGAAAGAGT[A/G]AGTGTACAGAACCGGATGTTGTGAACAACATAAATCCTGAGTGGAACAAA
solcap_snp_c1_2640	PGSC0003DMB000000244	445802	chr02	40266519	PGSC0003DMG401030647	DegP protease	retained	ATAAAGAGCCAGTTACATGCTTTCGTGACATCGAACATGCATGCCAATCA[C/T]TAGACAGGTCTAATGATAGCGATGGAAGACTTAACTTGACAATCTTTCGT
solcap_snp_c2_58142	PGSC0003DMB000000866	14306	UM	UM	PGSC0003DMG400008796	Basic 30 kDa endochitinase	discarded	CCCAGTGATCTCATTCAAATCAGCTATCTGGTTCTGGATGACCCCTCAAT[A/C]CCCAAAGCCTTCTTGCCACAATGTCATCATCGGAAGTTGGCAACCATCTA
solcap_snp_c2_33683	PGSC0003DMB000000152	455417	chr11	3971656	PGSC0003DMG400016208	6-phosphofructokinase 5, chloroplastic	retained	GAAACGGCGTCGGGAAATACATCAGTAATGTGAGGAATATTGAAACGAGC[T/C]TCGAATTCTCTCTCATACTTCACTTTCCAATCCGGATCGCTGAAATCGAT
solcap_snp_c2_4196	PGSC0003DMB000000603	240066	chr09	43663100	NG	NG	retained	GATGCCTTCTGAATGGCATCTATAGAATACACCAGGGCTTTTGAAGACTA[C/T]GGAGATATACATGGACAATCTGCTGCATTTTTAATCAATTTATGAATGCA
solcap_snp_c2_33402	PGSC0003DMB000000335	443884	chr08	29007066	PGSC0003DMG400007390	Beta-ketoacyl-CoA synthase	discarded	TTGGTGTTGGTTTTCAGTGCTGAAGTTGGGAGTCTAAGTAGAGAGGAATT[A/G]TGGAGGAAAGTTTGGGATAGCACAACACGTTATGATTTGGCTACGGTGTT
solcap_snp_c2_45243	PGSC0003DMB000000129	383616	chr10	44613277	PGSC0003DMG400008159	Lycopene beta cyclase, chloroplastic	retained	AGATTCTTAGTTCTATCATCATCAACATACACAACAGCACCTGACCAGGT[T/C]GCATCAAGGCAATCCAACAAATCCATGGCCTCGAATTCATCCACCCAAAC
solcap_snp_c2_8254	PGSC0003DMB000000580	129309	chr05	44810843	PGSC0003DMG400008456	OBERON	retained	GGCTCAACCTCTGATCAGGCTCGTGACTCACCATCTGAAAGTGCTAGCTC[A/G]CGCGAAACTTGGCCAACATCTGATGCTTTGATGGCGAAAAAGTTGGAGAA
solcap_snp_c1_11867	PGSC0003DMB000000020	2694529	chr09	49150333	PGSC0003DMG400001549	Beta-amylase	retained	GATAGTGTGAAAATGGATCATACTGTGAATAGGAAGAAGGCGATGAATGC[G/C]AGTTTACAGGCGTTGAAGAGCGCCGGTGTGGAAGGGATTATGATGGATGT
solcap_snp_c2_36060	PGSC0003DMB000000420	362087	chr04	48495445	PGSC0003DMG400000783	Extensin	retained	CAAAATTCAAAAGCACATAAACATGTACGACTATGGTACGTAAATAAATA[C/T]ATATTACATGCATCCAATATATAAATATTTCAAGAACTTCACGAAATATA
solcap_snp_c2_28846	PGSC0003DMB000000076	873579	chr07	52273566	NG	NG	retained	TCGTTAAAAAAATTTGAATTGGAATTGAACGTTACATCTCCCATTATGTG[G/A]TTGCGGGGTATGGAGGGGCCACAACTCTTCGTTTAGTCATCGTCTGTGCC
solcap_snp_c2_40260	PGSC0003DMB000000227	111027	chr06	36584225	PGSC0003DMG400011823	5'-nucleotidase surE	retained	AATGGCATCAAAGAAGATAAATGACTTAATTACTACTAGTTCATTATGGT[C/A]ACATAAATTTGGAGTACAAGAACAATCATTGAACTGCGAAGGATGATAGA
solcap_snp_c2_19533	PGSC0003DMB000000616	222222	chr08	2214565	PGSC0003DMG400001155	Arf gtpase-activating protein	retained	ATTATTTTTCATACAAAATGTTTGCATCTGCCTGAAATATTCTGGTCCTG[T/C]AACCTCACAGGATTCGGTCTTGAAAATCGGACATTAAGGTTGACGCAAAT
solcap_snp_c2_54364	PGSC0003DMB000000106	41114	chr05	44099157	PGSC0003DMG400019110	Chalcone synthase 2	retained	GAAATGAGAAAGGCCTCATCCAAAGAAGGGCTTAGTACCACTGGTGAAGG[C/T]CTTGATTGGGGTGTACTTTTTGGATTTGGGCCTGGGCTTACAGTTGAGAC
solcap_snp_c2_48385	PGSC0003DMB000000605	48759	chr03	26996239	PGSC0003DMG400013855	Multicopper oxidase	retained	ACCTTTAATGGGATTTCATTCAAAAATCCTGTTACTCCAATTAGGCTTGC[T/A]GATCTATACTATGTGAAGGGTGACTACAAGCTTGATTTCCCAACCAAGCC
solcap_snp_c2_34449	PGSC0003DMB000000472	224982	chr10	3091534	PGSC0003DMG400010557	Allene oxide syntase	retained	CTAAAAGGTCTTTTCTTGTCTACACTTACTAGATTGCATGACAAGTTCAT[T/C]CCTATCTTTACTACCTCAATCACTCAGATGTTTACAAGTCTTGAAAAAGA
solcap_snp_c2_18995	PGSC0003DMB000000160	948026	chr12	34955494	PGSC0003DMG402015827	Wall-associated kinase	retained	ATTAAGGAAGTATATTACACAAACTACTCGATTCTGCTAGCGAAAGCAGA[C/T]GTGTTTGATGAAGAAAACAAATGTCCAGTACCAAGACATAATTTTAGCAC
solcap_snp_c2_22165	PGSC0003DMB000000392	181761	chr11	37684326	PGSC0003DMG400019630	Conserved gene of unknown function	retained	TCATAAATCATACCACTGCTCAGCATCTGAATCTCACTGTACCAGTACAG[A/C]AAACTAAACATCAATTTGAAGTTTATACATGTTCTTAAGAGTATTGCAGT
solcap_snp_c2_2105	PGSC0003DMB000000045	570442	chr08	9033944	PGSC0003DMG400014831	Heat shock protein DnaJ N-terminal domain-containing protein	discarded	AGGGGTGTGAATATCTCCATGACTAGAAAATCGTAGACATGACTGATTCT[T/C]TCTTCTGCTTTGCTTGCTCAGTGAAGATTTAATTGGGGCAGACTCGTGGA
solcap_snp_c2_9375	PGSC0003DMB000000157	778641	chr07	38548734	PGSC0003DMG400013547	Sucrose sythase	retained	TTCAGGTTGTAGGTTTCAATAAGGTCATACATTTTCTTCATCTCTGCTTG[C/T]TCTTCCAAATCCTTGGATTCTTTCCTTCTGTCTCCACCAACAACCACAAG
solcap_snp_c2_42768	MM	MM	MM	MM	NG	NG	discarded	CCTGGTGTTTGCATTGCTACATCTGGTCCGGGAGCTACGAATCTTGTTAG[C/T]GGTCTTGCGGATGCTTTGTTGGATAGTATTCCGATTGTTGCTATTACGGG
solcap_snp_c2_47198	PGSC0003DMB000000004	3011270	chr02	45589125	PGSC0003DMG400000486	Monodehydroascorbate reductase	retained	TTCTACTCCAGAGTCTTCACACTCTCTTGGCAGTTCTATGGTGACAGTAC[T/C]GGTGATGTAGTCCATTTTGGGGATTTCTTGGGGAATAGCTTTGGTGCATA
solcap_snp_c2_33657	PGSC0003DMB000000152	265413	chr11	3781652	PGSC0003DMG400016200	Conserved gene of unknown function	retained	AAGAGTAGAGAGGAGAGGAAGAGGGTTGATAAGAAATATGATGTGGTATT[A/G]GTGCCATCTGATGGTGTTTGTTTATCAGGTTCCGAATCCGATGACTCTGA
solcap_snp_c2_41385	MM	MM	UM	UM	NG	NG	discarded	GTCGTGGGTGGTTTTGATCCCCTTAAAGATTGGCAAAGGAGGTACTATGA[C/G]TGGCTTAAGAGGTCTGGCAAAGATGTTCACTTCTCAGAGTATCCAACTAT
solcap_snp_c2_46604	PGSC0003DMB000000159	177017	chr03	19920580	PGSC0003DMG402015792	Short-chain dehydrogenase	retained	CTAATATTCCCCATCTTCACCATAGCTGCAGCAAAATCACTTCTAAAACT[G/C]GCAACATTATTACTATAACTCCTCACCAACGCATCCTGAGATCCACCGTT
solcap_snp_c1_13268	PGSC0003DMB000000506	235784	chr10	43396906	NG	NG	retained	TGCTTGCAGCAGCAGGCTAGCTAGTTCTGTTGAACATGCTGGACATTCCG[A/C]TCTGAGGAGTGAGTTTATTTAAGGCTGGCACAGCTATATCCTAAAAATTT
solcap_snp_c1_14674	PGSC0003DMB000000293	267042	chr09	12932947	PGSC0003DMG400026648	Ubiquitin-activating enzyme E1	retained	CATTGCTTAACATGGGCCCGGTCAGAATTTGAGGGTTTGCTTGAGAAGAC[A/G]CCAACTGAAGTTAATGCTTATCTGATCAATCCTAGCGATTACATATCTTC
solcap_snp_c1_4175	PGSC0003DMB000000633	208310	chr04	61340454	PGSC0003DMG400016879	Metalloendopeptidase	retained	TCCAGCTGCTGCAAGATACTTAACTCACTAGGTGCACAGTGTTGTCCTGA[T/C]ACATCATTTTGAAGCACATCTTTGCAAACAGAGAGACTAGGAAGAAGCGT
solcap_snp_c2_50284	MM	MM	MM	MM	NG	NG	discarded	TTAGTTCTTTGGTACAGCATGGATGCATTCCTGGGCCAGCATTAAATGTC[T/A]ACTTTTTCCGATTAGTTGATCCTCAAAGGAGAAATGTTGCATGCATTGAG
solcap_snp_c2_49906	PGSC0003DMB000000531	325763	chr01	79063580	PGSC0003DMG400000737	Diaminopimelate decarboxylase 1, chloroplastic	retained	CAAATGCATCACAAAAACTTTCTTTTTTCAAACCCAATTTTCCGTTGAAG[T/C]CCATTTCAAGAAATCTTAGCATAAGGGCATCTGTATCAACTTCTGAGCCC
solcap_snp_c2_4158	PGSC0003DMB000000021	2953363	chr09	8409702	PGSC0003DMG400002689	Receptor kinase	retained	GCCACGATGATCGAAAATTAGTAACCGGGGAGTCCATCTTCAGTGGTGGC[A/T]AGGGAGGGGGAAAGAGAATTGCGCGATTCGTCATAATCTTCACCTAATGG
solcap_snp_c1_1959	PGSC0003DMB000000566	121347	chr12	58750030	NG	NG	retained	GCAGTGCTTCGTAGTAGCATCCGAGAATTCCTTTGTAGTGAAGCAATGCA[C/T]GGTCTTGGAATCCCAACAACACGAGCACTTTGTCTAGTGACGACAGGAAA
solcap_snp_c1_6869	PGSC0003DMB000000154	1278825	chr03	19550629	PGSC0003DMG400014261	CDPK	retained	ATTGAAATAATGACCAGGCTTTCTGGCCACCCAAATGTTGTAGATCTCAA[G/A]GCGGTTTATGAGGAAGAAGATTGTGTACATCTAGTAATGGAGCTTTGTGC
solcap_snp_c2_52519	PGSC0003DMB000000803	28486	UM	UM	NG	NG	retained	TAAGTTATCCCGAATTCTCCCCTTCCTAACTCTCTATCTACCAAATACCT[T/C]TCCTCAACATTCTCCTTTTTAACATCAGTTAACACAGTGATCGGTTTCTG
solcap_snp_c2_6302	PGSC0003DMB000000365	454288	chr11	7286478	NG	NG	retained	GAGGCTTCAACTGAGTTCCTTGACTCGGTATCAATCCGGTTTCAAATCGG[C/G]AACTTCTCGTTCCTTAAATCTCCGGTGCTGCTCAACAATGCCGGTTCAGG
solcap_snp_c2_26182	PGSC0003DMB000000613	219434	chr07	3537096	PGSC0003DMG400018747	Conserved gene of unknown function	retained	TCTTCTTCTTCTTCTTCTTCTTCAAGCATTACAAAGAAATAGTGTTTGTT[T/C]CAATGGCGTATGTCGATCATGCTTTCTCAATTTCCGATGAGGATATGATG
solcap_snp_c2_52021	PGSC0003DMB000000274	76421	chr08	36720798	PGSC0003DMG400024218	Conserved gene of unknown function	retained	CTTGTCACTAATCATGGTTTAAGTCTTCAAAGCATGGACATGAAGAGTAA[T/C]CATCCTACAAAATGTACTGTTAACAATTAACAACAAGTGAAGATCCCGAA
solcap_snp_c2_14640	PGSC0003DMB000000727	141293	chr09	41735729	PGSC0003DMG400024294	Electron carrier	retained	GTTCGCGAGTACTTTGTCATCTGTTCCTTCATATCCTGCCCAGAAGTCCA[C/T]GGAAACAAACTGGCGAAAGCAGCAGGACCCATAGCTGTAGCTTCTACTAT
solcap_snp_c1_1837	PGSC0003DMB000000105	971988	chr01	73471176	PGSC0003DMG400004531	Endomembrane protein emp70	retained	CTGGGTACAGTTGTTGGAAGAAACTGGAGTGGTGCTCCAAACAATCCGTG[T/C]CGTGTCAAGACCATTCCTCGCCCTATACCTGTGAAAAAGTGGTACTTGAC
solcap_snp_c2_38556	PGSC0003DMB000000226	492122	chr04	58546344	NG	NG	retained	TTAGCATGATTTTGTTGTTGTACAAACGGAAAAAGAAGAAGAAACTGCAA[A/C]ACAAAGAAGATTTTGAGCTGCCACTGTTCCAATTGTCAACCATAACAAGT
solcap_snp_c2_36660	PGSC0003DMB000000469	122501	chr01	122501	PGSC0003DMG400019971	Circadian clock-associated FKF1	retained	GTGCCATCATCACTATGTATGGGTGCTAGCCTTAGCCTGTTCACCACAGG[T/G]GTACCATCTTTTTTAAAGTTGAGAAGCTCCCCTTGGAAATCAACACCTTC
solcap_snp_c2_1486	PGSC0003DMB000000380	158454	chr09	41973661	PGSC0003DMG400027986	Copper ion binding protein	retained	CCCTCTTTCCTCAGATGTTCATCATCAGAAGCATGATTATCAGGATTCCT[C/A]TCTGTATCTGAAGGCGAGGATATGGCATTAGCTGACTTCGATTTTAGTTT
solcap_snp_c1_16695	PGSC0003DMB000000190	322146	chr12	18728792	PGSC0003DMG400008780	Conserved gene of unknown function	retained	GTGATTTATTTATTTGGGTAAGTGGGGTGCAAGGACAGACGTATTGTTCA[C/T]CAGCTTCATACCTGTCTCAATTTTGAATATGATTGACATGGCATGGCTTA
solcap_snp_c2_31605	PGSC0003DMB000000125	561335	chr06	35053127	PGSC0003DMG401016322	MATH domain containing protein	retained	TGCAGCAGAGAAATCTAATTGATGATAGAGAGAGATCTTCCATATTGAAG[A/C]CCAGTGTCCAGTCTCCTTCTAGAAGCCCTCAAAAAAGTACAGTATCTGAT
solcap_snp_c2_51176	PGSC0003DMB000000249	760634	chr04	14562796	NG	NG	retained	TGTCTCCTTGTAACTTTGCTCCGGAAATGATGTTTCACCAAAGTCAATTT[T/C]AGCATATGCACTAGCCTCGTTTACATCGAAAACACCAGCATCTTCTGTTC
solcap_snp_c2_40084	PGSC0003DMB000000020	2696601	chr09	49152405	PGSC0003DMG400001549	Beta-amylase	retained	ACTTGTTCCCGGCATTTGTTTGCGTCTTTTCCTTCTTTCATTTTCTTCAC[G/A]AAGGCAACGAATCGTCTCCAGTTATCAGGATGGAATAGGTCAGGATTCAT
solcap_snp_c2_34219	PGSC0003DMB000000433	225436	chr11	41986546	PGSC0003DMG400015555	Chloroplast-targeted copper chaperone	retained	GAAGAAGCTGTTGGAAATGGCCAAAATTGTGCATTTTTCACCTTAGAAAC[A/G]CTTGTCAATACTCCTAATGGTGTCACATCGCCGATGACTGTAACTTTTTT
solcap_snp_c1_11027	PGSC0003DMB000000431	258188	UM	UM	PGSC0003DMG400001932	6-phosphogluconate dehydrogenase, decarboxylating	retained	CTTTGAGCCTGAACCAAATTGGCAGGAAGACTTTCCCTCCTGTATGAGTC[A/G]AAGTAAGCAAGACTTGAAGACATACCCGGTGTGCTAATGCCTGAGTTTAT
solcap_snp_c2_8432	PGSC0003DMB000000580	227444	chr05	44712708	PGSC0003DMG400008445	60S ribosomal protein L6	retained	CGTTCCAAAATGTACCATAAGAAGGGTTTATGGGCAATTAAGAAGAAAAA[C/T]GGCGGCAAATTACCCCTCCACGAGAAAAAACCCGCCGCCGCCGTCGCCGC
solcap_snp_c2_51956	PGSC0003DMB000000240	872556	chr08	3173156	PGSC0003DMG400026280	Aromatic amino acid decarboxylase 2	discarded	TTCATGGTCACGAGGCCTCTCGAGGACAACTATGATGCTAAGCTCATTCA[A/G]CATAACACTGATTCCTGCTTTCTGAAGACGGTCTTTTAAGTATATGGCAT
solcap_snp_c2_54301	PGSC0003DMB000000464	339612	UM	UM	NG	NG	retained	AGAAAGTTTCCTCATCGCCGTTGTCTGTTTCTTGGAGTTACCTCTGGACC[C/G]ACAAGTAGTAGAAGAAGATCACCATGGATTCGGTAGGAAATCTTGATGAA
solcap_snp_c1_14839	PGSC0003DMB000000424	397394	chr05	5334121	PGSC0003DMG400025610	Sucrose transporter	retained	TTTCTGACTCTCTGCACGTTAGTAACTCTCTACTTCGCCAATGAAGTCCC[G/T]CTGTCACCCAAGCAATATAAACGCTTGTCAGATTCTGCTCCTCTCTTGGA
solcap_snp_c2_36470	PGSC0003DMB000000271	176013	chr12	36013490	NG	NG	retained	GCTCAAGACCTGGATCTTTTCATACATTTTCCAACAAAAAATTGGCATCA[A/C]AATCAATTTCTCTATGGAGACCGTTGATTTGGCGCCAACCTCGTTTAGTT
solcap_snp_c1_16490	MM	MM	MM	MM	NG	NG	retained	CACCAAAGCTTATAGATCAGAGTAGATTGTTGTCCCCTGAAGGTGAGGTT[G/A]ATTGCCAAAGCTTTGCATATCATATGCTGTTGCCCCTGTACAAAGTTTGT
solcap_snp_c2_55985	PGSC0003DMB000000684	143181	chr07	6972867	PGSC0003DMG400024208	Neighbor of COX4	retained	GATTCGCCACCCATCTCTTCAAACAATCACTCTGAGAATCCCTATTCCGG[C/T]TGCCGGCCGATCGAATCTGACTGCGTCTTTGACTACTCCGATGTACTTGA
solcap_snp_c2_17425	PGSC0003DMB000000085	1843637	chr02	19968758	PGSC0003DMG400012012	Fructose-bisphosphate aldolase	retained	TAGACATATCCTTTCACAAACATTCCCTTCTTGGCCTCCTCAGACTCACC[T/C]TCACCGGTGTATTTGCCTAGTTGCGCGAGAGAGTTGGCACTTGCTCTAGT
solcap_snp_c1_823	PGSC0003DMB000000198	150287	chr08	25207713	NG	NG	retained	GTAATGTTCCACAAAGCATATACACGTGCAAGACCAGCAGAACGCCTTTG[C/T]CCATGACTGAAGAGAGCATTAATTCCAGCAGGAAATGGAAGTAACATCCC
solcap_snp_c1_15755	PGSC0003DMB000000158	139317	chr06	43861533	PGSC0003DMG400026107	Neutral/alkaline invertase	retained	ATTGTGCCAACTGGTTGACCGCGAAAATGAACCATAGTGCGGCGTAGAGC[G/A]TCCCATGCTTCAGCAACCATTGGATGGGGCTCAAAAGAGTTCCGGGCTGA
solcap_snp_c2_52819	PGSC0003DMB000000815	8882	UM	UM	PGSC0003DMG400004378	GDSL esterase/lipase	retained	CCACCCTATATTGGTGTTATGAAAAACATGTCAAGTAGCAAAAATTCAAT[A/G]AGAGGAGTGAATTTTGCAGTGGCAGGAGCAACAGCAGTGGATATTTCATA
solcap_snp_c2_58273	MM	MM	UM	UM	NG	NG	retained	GGAAATTCATTCAGTTCCTCCGGACTCTTCGAAAGATGAGGCCATAAGAA[G/A]CAAAAAATTGTGTCAGATTTGTGGAAGTATGAGTCTTCACACCAAAGGGC
solcap_snp_c2_29496	PGSC0003DMB000000081	1651886	chr08	16163285	NG	NG	retained	ACCTGTATTGAATGTGCCTTCTGTATCATCAACTTCAGCTGCTGCACAGA[C/A]CTCTTTTGTGTGTTCTGAATGTGAGAGAAAGGTTTGTAAAGTTTGTTGTG
solcap_snp_c2_48154	PGSC0003DMB000000899	24097	UM	UM	PGSC0003DMG400028068	Conserved gene of unknown function	retained	CAATTTCGTCAACTTCATCGGACGGATATTCACCGCCGTCGATTCACCGG[C/A]GGAATTTCTGCCGCCGGCGAGTAAGTCCGGTACCGTCTTCGGCCTTCGCA
solcap_snp_c1_7189	PGSC0003DMB000000129	1217478	chr10	45447139	PGSC0003DMG400023670	Ubiquitin-protein ligase	retained	TGAAATTTTGGAACATAGGACTATATTGACTTGCCACAGGCATATTACTT[T/C]TGAAAATCTCACTTATTCTACGGCGATTACACCGAAGTTTATCTCAGGTT
solcap_snp_c2_23842	PGSC0003DMB000000103	1038483	chr05	705671	PGSC0003DMG400028361	Alpha-1,4-glucan-protein synthase [UDP-forming] 1	retained	GATGCCATGGTCACATGGATCGAAGCTTGGGATGAGCTCAACCCTACTGG[G/T]GACAACTTGGCTAAGCTGTCTATCGCCGATGGTCCAGCAAAGACTAAAAA
solcap_snp_c2_38827	PGSC0003DMB000000047	1814411	chr07	1814411	PGSC0003DMG400011132	NADP-dependent glyceraldehyde-3-phosphate dehydrogenase	retained	AATGTTGCATCTTTCTCCTTTGCGTCCATGACCAACCCCTCGATGAAATT[T/C]GCGGATGACTCGGAGACAACTGGAGTGATATCACAATCATCTTCAGGTGG
solcap_snp_c2_33473	PGSC0003DMB000000262	416295	chr07	42601961	PGSC0003DMG400000662	Dual specificity protein phosphatase	retained	AACTCCGGCAAGATCTCAGAAGGAAAAGCACTGATTTGAATTGGAAAACC[C/T]ATATCAGAAACAGTAGGCATTCGATGACCACAAACCCCACAAGGCTCCCC
solcap_snp_c2_18964	MM	MM	chr08	32020667	NG	NG	retained	TGGTATGTACGAAGGAGTTGAAACTGGATAGGACGAATTATTTAGGACAC[C/T]ATCATCCCTCACGGAAAGCCCAGACATTCTCTGATTAAGAAATTGTGTGT
solcap_snp_c1_3694	PGSC0003DMB000000119	1348630	chr11	12415331	PGSC0003DMG400023282	Leucine-rich repeat transmembrane protein kinase	retained	CTGGCATACAGTTTAACTATATTTCGATGCCTGATCTTTCCTAGAATGTC[C/T]ATTTCCCTTGTCAAAACTTTCACCTCATTTCCTTTCCAAAGCTGCTTTAC
solcap_snp_c2_3680	PGSC0003DMB000000101	1403994	chr11	37091403	PGSC0003DMG400026530	Neutral invertase	retained	AAGTCAAACTCTTTACTTTGTTATGAACGTTGTTTTAAAGCTAGAAATTG[C/T]GGGGACTGGAGGTATAAGCAGATAAAGGGTTTAAAAAAGCTGCAAGATTG
solcap_snp_c2_19125	PGSC0003DMB000000201	585861	chr08	39237771	PGSC0003DMG400004808	Mitochondrial small heat shock protein	retained	TTATCGAGCCCAGGCATGTCCATTTTTATATACAGAGCGTTATCGTCCTC[C/T]TTCACGTCCCATCCTCTTCTTGCTCCAACTCCGGCGCCCATAGCACGCGG
solcap_snp_c2_6581	MM	MM	MM	MM	NG	NG	discarded	TAGCATGATGCAGTCTGAACAAATTCAAACGGCTTGGATCCTCTTGTCTG[C/T]AGCTTATTTCTTACAAACTGGCGGCACTGTTCTATGCCGAGATGTACATT
solcap_snp_c2_4887	PGSC0003DMB000000682	74640	chr01	76097568	PGSC0003DMG400005108	Conserved gene of unknown function	retained	AATCTTGCAATGGGCTCCGGTGATTTTACAGCGGTACAGGCCGTTAATTT[A/G]TGGGTAGGAGAGAAATCGAACTACGATTATGCATCCAACACTTGTAGAGA
solcap_snp_c2_24645	PGSC0003DMB000000140	652777	chr12	6329976	PGSC0003DMG400013891	Resistance protein PSH-RGH6	retained	CAAGCCAATCTGCAGTGCTTTCAGCTAAAGAGATCCAAGAGGAGCAGCAA[G/A]GTATTGGTAACGAAACTCTAGAAGTGCGAATGGAGAGAAATTTCGGGAGA
solcap_snp_c2_38367	PGSC0003DMB000000160	234375	chr12	34241843	PGSC0003DMG400023107	Conserved gene of unknown function	retained	AATAGGAAGCCAATAACTTGTAAACTTGAGCTCCAGAGGCTAAAAGATTG[T/C]CTTATTTCCTCTGGGAGTCTTTCAGAATTAGGCTAATATATATTCTATAG
solcap_snp_c1_15973	PGSC0003DMB000000122	48924	chr02	15346596	PGSC0003DMG400003461	3-hydroxy-3-methylglutaryl coenzyme A reductase	retained	GACGCAGCGCGCTTACAATCACCGAGCTTGGATTCCAATGAGTATGATGG[A/G]ATTTTCCCCTGCACCACGGATTTAATTATCTCTTCGTCTTCTTCAGACGA
solcap_snp_c1_10750	PGSC0003DMB000000420	99904	chr04	48233262	NG	NG	retained	ATGCATACGTAACGAGTGTTTTCATCTTCATAATGAATGTGCTCCATCAC[G/A]GTGCGCAGAGATTTTTCCCTCAATCTTTTCCCCGGCCAATGCATCAAAAT
solcap_snp_c2_49375	PGSC0003DMB000000144	1096794	chr08	36227035	PGSC0003DMG400009317	Phosphoribulokinase	retained	GGAACAGGTTTCTTCCAGACCATTGTCGGTTTGAAGATCAGAGACCTCTA[C/T]GAGCAAATCGTTGCCAGCAGAGCTGGAGCTCCAGTCACAGCTGCAAAGGC
solcap_snp_c2_52874	PGSC0003DMB000000846	68273	UM	UM	NG	NG	retained	TTTCTCCCACAAAGTTAGAACTGTGTCCAATGCCTTCAAGAACATTAATG[A/G]CCTACCTTTATCCTTCCATTCACTCGTGTTTTGTTCGGGAGTCCGATGAG
solcap_snp_c2_35621	MM	MM	MM	MM	NG	NG	retained	GGTGTTGTTTTAGCATCAGATGATAAGAGAGCAGAGGGAAACAGAGAAGT[G/A]CATGGTGATCCAGCCTATGTGAGGGCAGCGTGCGAGGCTAGCTTAAAGCG
solcap_snp_c2_16168	PGSC0003DMB000000116	1062022	chr12	1972602	PGSC0003DMG400007821	Endosomal P24A protein	retained	AAGAATGACTTCCACCACCATTTCCAGTCCTCCACACATAGATGCATGTA[A/G]GTTAGAACAAGAGACACCTCAGCACAAACGACAACAAGGAGGATCATAAC
solcap_snp_c2_47843	PGSC0003DMB000000062	645014	chr03	39833298	PGSC0003DMG400024596	Protein kinase atmrk1	retained	CGAACCACAGCTGAAGTAACTTCTGAGAAGCTGAGGTCAGGATATGGCAT[A/G]TCGCAACAATAAATCTCCCACACGCATATGCCAAAACTGTACACATCACA
solcap_snp_c2_50485	PGSC0003DMB000000277	782211	chr01	71666978	PGSC0003DMG400018248	Receptor kinase 3	retained	GAATCAGATAAGGTTCTGGTTCATCTTGGAATGGGGAAAAAGAATGGAGA[T/A]AACAGCAGTCAATCAGGTTCCTTCCATCATGTTGACAAGGACTGTTGTGG
solcap_snp_c2_37120	PGSC0003DMB000000040	417846	chr03	45727777	PGSC0003DMG400009156	Phytoene dehydrogenase, chloroplastic/chromoplastic	retained	AGTTCAGCTTATCTTTGGAGCTCGAGGTCGTCTTCTTTGGGAACTGAATG[C/T]CGAGATGGTTGCTTGCAAAGGAATTCGTTATGTTTTGCTGGTAGCGAATC
solcap_snp_c1_12685	PGSC0003DMB000000298	255460	chr09	43998687	PGSC0003DMG400011393	Not56	retained	ACCATTGTGTTAAACTCTGTTGCTATGACCAAGAGGCGTCATCTGATTAT[A/G]CTGAGAGTAGTTTTTGTTTCTGTTTCTATTTGTAGTGATAATGCTTACTT
solcap_snp_c2_6000	PGSC0003DMB000000152	716595	chr11	4232834	PGSC0003DMG400016223	Peroxidase 17	retained	TGAGAGCCAGAGAGGGCTACAAGATCTTGGACAGAGAGATTGAATCTACT[G/A]AAAAGATCAATGAGATATGTTGCATTTGATCTTGGACTTGGCATGATTTG
solcap_snp_c2_34226	PGSC0003DMB000000433	322123	chr11	42083233	PGSC0003DMG400015536	MYB1-2	discarded	ATCTCAAACATGGAAAGATGACTCCTCAAGAAGAACGTCTTGTTCTTGAA[C/T]TTCACTCCAAATGGGGAAATAGGTATTTCGAAATACTAACTTTTTAATTT
solcap_snp_c2_49843	PGSC0003DMB000000058	1322655	chr07	8404610	PGSC0003DMG400015933	Pectinesterase PPE8B	retained	TTCGAAAATTGGATAGTGAAACCTGTTGTTTCAGCGATTTCCTTTCGACC[A/T]TGTGCTGTAATTGTGTTTTTTTGTTGTGACAGTCCTTTTCGTGCTAATAT
solcap_snp_c1_15912	PGSC0003DMB000000047	1396721	chr07	1396721	PGSC0003DMG400011189	HQT	retained	TGATTCATGTATTGATGATTTTGGTGATTTTACACCATGTTTGGAACTTA[A/G]GAAACTCATTCCTAGTGTTGAAACTTCTGGAGATATCTCAACCTTTCCAC
solcap_snp_c2_57507	PGSC0003DMB000000956	8625	UM	UM	PGSC0003DMG400024429	NBS-coding resistance gene analog	discarded	TTCCAGTATGTTCCATCGAATGCACGATCCCCTTTGAGCACCTCAAGATT[C/G]GGTAAATTAGCCAGCAATTTCACATCTTCCCATGGTATATAAGTACATGT
solcap_snp_c1_4248	PGSC0003DMB000000371	33862	chr09	3252480	PGSC0003DMG400001732	Kinase	retained	CCTTTCTTTCAAAGTTCTTGGTCGCTTCTTCAAGTTCAGCTAATGTAAAG[T/C]AGTGTGCTGCTTCTGTTGCAGCATCTCCCAAGGAAGAGACAAACCTTTGA
solcap_snp_c1_14127	PGSC0003DMB000000243	899658	chr05	5609195	PGSC0003DMG402017622	Conserved gene of unknown function	retained	AAAGATCCAAGGGTTTGTTTTGTCATTTCAGAAGCAACAGAGATCATAAG[A/G]TCCCTAGAAATTCGTGGTCTCCAGCTTGTTGGCTGCTTGAAGAACAACTT
solcap_snp_c1_10590	PGSC0003DMB000000280	450369	chr09	51929332	NG	NG	retained	GATCTCCGGCAGTACAATCAGCAGCAGCAGCTGTTGATATCTAGGGTTCC[G/A]CCGTATGATGGCGTTGCCGTCGGTGATCAGAGGATCGATTCTTCTTTTCC
solcap_snp_c1_5112	PGSC0003DMB000000251	757591	chr07	41404850	PGSC0003DMG400017413	Phosphofructokinase	retained	CCTTCAGCTATGACTATAACCATATGTCCGTTGTCTTTGAGCCTATGTTC[A/G]ATATACTCAAACAGTCCACCACTTCCTTCAAGATAGAAAGGGGATTCTGG
solcap_snp_c2_58394	PGSC0003DMB000000090	747	chr03	13634794	PGSC0003DMG400029174	GNS1/SUR4 membrane family protein	retained	TTTTTCTGGTCATACATTTTCTACCTATCTCGATTCCTTCACACTTTGCG[T/C]ACGTTTTTCACCATCATACGTCGTCGTAAACTCTCCTTCTATCAGCTATT
solcap_snp_c2_30952	PGSC0003DMB000000442	200351	chr02	6822792	NG	NG	retained	CTATGGCAAAAATTGCACTTGAAGTGTTTGGCTTTCTGGTGCTGAACCAA[T/G]ATCTTCTCATCATCAAATTCCCTATCACAGTAATAGCACCAAACCTTATC
solcap_snp_c2_20176	PGSC0003DMB000000489	272840	chr03	35833554	PGSC0003DMG401031045	AGO1-1	retained	CCTTCCCTGGACGCAGCGGAAACCTTAGTGATTTGCTAGACACAGGTGGA[A/G]TTGTTTGGGTTGCAGCTGCTTCTGGCTGCACAGCCAGTTGCTGGAACTGT
solcap_snp_c1_16639	PGSC0003DMB000000213	547688	chr04	50704483	PGSC0003DMG400024818	Nodulin MtN3 family protein	retained	TTTTTTGATTGAATATTCTAATTAAATTCATCATACTTTTGCATCACCAC[T/G]TTGGGTGTTAGGTATTTCCTTCTCATATGGCTTCTCTAATTCCATCTCTA
solcap_snp_c2_34812	PGSC0003DMB000000184	422179	chr04	60272708	PGSC0003DMG400008012	Protein DCL, chloroplastic	retained	AGACCGGTTCAGAGGGCGGAGGGATTCGGAGTGATAACGCGGAGCTGTTG[A/C]GGAAGCCGGTGATTTCGACGGAGTTGGAGACGACGTCAGCTAGTGAGGAG
solcap_snp_c2_46908	PGSC0003DMB000000552	93378	chr02	28563862	PGSC0003DMG400008307	3-beta hydroxysteroid dehydrogenase/isomerase	retained	AACCCCAGCCTTAACAGCAAAACCCTTTGCCAGAAGCTGTTCAACAATCC[T/G]CTTCCCAGTGTTCCCAGTCGCACCAGCAACAAATATTTTCTTCTTTTCAC
solcap_snp_c2_12976	PGSC0003DMB000000633	49600	chr04	61181744	PGSC0003DMG400003339	F-box and wd40 domain protein	retained	ATTGTCTACACCGGTTCAGCTGACGGAACCGTCAAAGTATGGAAAAGAGA[A/G]TCAAACGGAAAAACCGTTAATCACGTTTTTGTTCAAACGTTACTTAACCA
solcap_snp_c2_42943	PGSC0003DMB000000531	125900	chr01	78863717	PGSC0003DMG400000728	Lrr receptor protein kinase	retained	GACTGCACATCTATTCTTTTGACAACTATAAGGGTCCCGCCTTCTAGGGT[G/A]CCACGGAAGAGATCACCTGAATGACCATGCTTCATAAGATTTGCATCATT
solcap_snp_c2_10613	PGSC0003DMB000000032	2330443	chr04	63959095	PGSC0003DMG400009992	Glyceraldehyde-3-phosphate dehydrogenase B subunit	retained	TTGCGACCATGCCAGCATCGGAGGAAATTCCTACCAATTCTACCAAAACC[G/A]TTGATAGCAACCTTCAATTTAGCAACAGTTTCTCCCTTAACCGGGGCTGA
solcap_snp_c2_47201	UM	UM	UM	UM	NG	NG	retained	NNNNNNNNNNNNNNNNNNNNNNNNNNNNNTCCGTTTTCCTTGTACCACTT[C/T]GGCGTCAACCTTTCCTCATTTGAACCAACACAACAATGAAAAGCAGGCAG
solcap_snp_c2_38127	MM	MM	MM	MM	NG	NG	discarded	CTGAAAGTGGGTGAGATTAAAGCAAATATTTGGTTTGACTCGAATCTAGA[C/A]ACAAGCAAAGGAATGCAAGTAACAAACGATGAGGAAGTTACTACTTGCAT
solcap_snp_c2_55129	PGSC0003DMB000000293	87787	chr09	12753692	PGSC0003DMG400026638	Ethylene-overproduction protein 1	retained	CTAAGTCATGAAAATTTTCGAGCGAGCTCCATACATGATTATGTATTGGC[C/T]CTGTGTGCACCATAAAAAACTTAGGCACCCACTTCCAAACAACAATCACC
solcap_snp_c2_46113	PGSC0003DMB000000047	1828940	chr07	1828940	PGSC0003DMG401003179	Conserved gene of unknown function	retained	TTGGGGAAATTTACAGAGCAAGTACAAATAAATGCAGCAGCAAGTGAAGT[G/T]TGGAATCTCTATGGCACTAATGAATTTCCAAAATTTGTTGTTGAAAAACT
solcap_snp_c2_38520	PGSC0003DMB000000307	284362	chr09	10047137	NG	NG	retained	TCTTCAAAGGTGTTGATTTCATAACATTGGTGAGACTTGGTAAATGCTGA[A/C]TGAAATTCACCCAAGCTCGTGGATATTGCCTTCGTCCCGTCGATCTGGGA
solcap_snp_c1_8560	PGSC0003DMB000000496	339428	chr09	53014527	NG	NG	retained	CAGTCAGCTTGGCCCATATAATATCTCCGGGCTCAAGAGCTTCACAATCA[G/A]CCAAACTAGCAGCTAATACAATCATCTCATCAACACCGATTACATCAGTT
solcap_snp_c2_32803	PGSC0003DMB000000135	809968	chr08	18983006	PGSC0003DMG400008191	Puromycin-sensitive aminopeptidase	retained	TTTGCTAGCCGTACCAAGCCGTACATTGCAAGGACGTTGAAGCAGAGCAT[C/T]GAGAGGGTTCACATTAATGCAAACTGGGTTCAGAGCATTCAAAAAGAGAA
solcap_snp_c2_31365	PGSC0003DMB000000139	522397	chr07	23701761	PGSC0003DMG400024327	Leaf protein	retained	ACTCTTGTCACATATACAACTGTTTTGGCTGCATTGACTCTCCAGAAACG[C/T]TTCAAGTCAATACCATTGCTTCTTTCCAAATTGGAGCAAGATGGACTAAA
solcap_snp_c2_3084	PGSC0003DMB000000688	117332	chr09	50608616	PGSC0003DMG400031295	4F5 protein family protein	discarded	TACAAATAACACAAAACGCTCCACTAATGACATCGATATCACATTTACCC[T/C]GTCTTTGCCATTGCATAAATTCTACGCACAAGGTGCATTACAACTTTCTA
solcap_snp_c1_13187	PGSC0003DMB000000646	186519	chr02	31303065	PGSC0003DMG400022953	Pyruvate decarboxylase	retained	GCCTTTGTGGAACTTGCTGATGCCTGTGGCTATCCGTTGGCAGTAATGCC[A/G]TCTGGCAAGGGACTGGTACCAGAGCACCACCCTAGTTTCATTGGGACATA
solcap_snp_c2_34199	PGSC0003DMB000000433	109286	chr11	41870396	PGSC0003DMG400015548	Peroxidase 15	retained	TAACTCTTGATCTGATTGCAAAAGCCCTTGATTGTTCTGCAAATTCGCGT[A/G]ATAATTATTATCGAAACCATCAGACGTGGTGGGATCAAGATTAGCCAAGG
solcap_snp_c1_11308	PGSC0003DMB000000290	827584	chr01	80573693	PGSC0003DMG401006167	26S proteasome non-ATPase regulatory subunit 3	retained	AACATAATTGAGGAAAGCACCTAGTGAAGAAGCCTTTAGCTTCTTCCTCA[A/G]TACCATAGTCAGCCTCACAGCTCTCGAAATCCTCCTGACCTCACGAGCAT
solcap_snp_c2_42374	PGSC0003DMB000000649	74158	chr05	42340591	PGSC0003DMG400021818	Carbohydrate transporter	retained	TCTCCTTCCATTTGGTTGGTATGATAAGTGTTGCTGTTGGAATTTTGGTC[C/T]GTTTCTTAGCCAACGATCCCCGTTTTGTTGACAGTGATGGCAATGCAAAA
solcap_snp_c2_36362	MM	MM	MM	MM	NG	NG	discarded	ATGCATGAAGAGCGGTCCATCACTCATGGGGAAGCAACATTGAGATGAAT[T/C]CGGGACTTTCAGATAAACATGTTTGAGATCTTCCTTGAGGAGTTCAATAT
solcap_snp_c2_53347	PGSC0003DMB000000239	458382	chr01	53132378	PGSC0003DMG400022852	Xylosyl transferase	retained	GGGAAGCTTACATTCTTGTGTTTGTTCCTTACCGTTATTGTCCTTAGAGG[G/A]AATTTGGGTGCTGGAAGATTTGGTACTCCTGGCCAAGATTTGAAGGAAAT
solcap_snp_c2_42132	PGSC0003DMB000000020	1556165	chr02	37596476	PGSC0003DMG400003584	Ubiquitin carrier protein	retained	ATATGTTTCATTGGCAAGCAACTATTATTGGTCCAAATGATAGCCCTTAT[T/G]CTGGTGGTGTTTTCCAAGTCACCATCCATTTTCCTCCTGATTACCCTTTC
solcap_snp_c1_4282	PGSC0003DMB000000071	418510	chr09	1317856	PGSC0003DMG400023934	Lipin family protein	retained	GGCACTCATGATTCTGACAGTGTAAGCCTTCAGAAAAGTGACTTGGACAT[A/G]GAGCACAATGCTTCAGATAGTGCAAGAGACCATCTTTTTGTGAATGATGA
solcap_snp_c2_3449	PGSC0003DMB000000072	371884	chr05	46673132	PGSC0003DMG400023458	Phenylalanine ammonia-lyase	retained	TCATTCATAGCTGTAAACACTTTATCAAATACTTCACCAGGAGATAAAAC[G/T]TTTTCACCTGTCAAATACTTAGCACCTAATTCTTCCCTCACAAATTTGTA
solcap_snp_c2_391	PGSC0003DMB000000026	675459	chr03	42997722	PGSC0003DMG400014152	Hydroxycinnamoyl transferase	retained	GCCACTCCTGTTGCTGTTGCTGGTGATCTCCAATCAAAGCCTATTTGGTA[T/C]GCAGCCAGTAAAATCCATGATCAATTGGCTATAATGGACAACGATTACTT
solcap_snp_c2_32952	PGSC0003DMB000000349	313538	chr06	6185369	PGSC0003DMG400029071	Conserved gene of unknown function	retained	TTTCATCCGTACAAACCATGGCTTATAATTCTTCGAACAGAAGAAATTAC[C/T]GTTTTGAGGAGTATGATCATGACAAGATGCAGCAGATCCCTTCTTCACCA
solcap_snp_c1_964	PGSC0003DMB000000004	345433	chr02	42923288	PGSC0003DMG402010026	Geraniol 10-hydroxylase	retained	GGCCATGTTTGAAGAAGAAATCACCACAGTTGTTATTTGCCCCAAATTCA[G/A]ACGCATAATTGGGCCATGAAAATCGGCGAGTTTGGCAAGGGATTTATGAG
solcap_snp_c1_16021	PGSC0003DMB000000241	44817	chr02	24560799	PGSC0003DMG400006930	Transcription factor	retained	ATGGAAGCATTTGAGTCACTATTTGGTTTGGAATCATTTGAATCATCAAG[C/T]TCAGATGAGTTGTCTCAAACAGCAACCCCTGAGGCTGAAACTGAGGCTAT
solcap_snp_c2_49598	PGSC0003DMB000000144	142714	chr08	35272955	PGSC0003DMG400043394	Conserved gene of unknown function	retained	AGTTATCCGGTAACTGTGTTGGTGGGAAAGGAAAAAAGGGAATTCTTGGT[A/G]GAGTCATTTGTGTTGGAAGAAAGTCCATTTAGAAGTTTGATTGAAATGGT
solcap_snp_c1_2209	PGSC0003DMB000000365	512300	chr11	7344490	PGSC0003DMG400031071	Nam 9	retained	ACAAAATCCTCAGCAGTCTCATCCTTCGGAAGAACTTGTAACTCATCATC[C/T]TCCCATTCCTCCTCTATAAAAGGTGCCCCATACTGTTCCCCATTCTTCGG
solcap_snp_c2_16426	PGSC0003DMB000000092	1339695	chr01	68475297	PGSC0003DMG400022473	Zeta-carotene desaturase	retained	TCCATGGCTACTTCTTCAGCTTATCTTTGTTGTCCTGCGACTTCTGCTAC[G/T]GGAAAGAAACATGTTTTCCCAAATGGGTCACCTGGATTCTTGGTTTTTGG
solcap_snp_c2_50362	PGSC0003DMB000000135	1219611	chr08	19392649	NG	NG	retained	CTACAGTAGCATATAGGTTTTCCATATATTTGGTGTAAAGCTTCTAGAGC[A/G]CCGGTTTTGAAGAGGATGCTAAGTTTCTCAAAGAGAGGTGGCCCTGGAAA
solcap_snp_c2_7242	PGSC0003DMB000000105	89838	chr01	72589026	PGSC0003DMG401020721	Leucine-rich repeat-containing protein	retained	AAGCTCACCAAAGAGCTTGGTAAAAAGGCCCATGATATTTCAGGAGAGAT[C/T]CTTGGCTTTGATATCCAAGATGAAAATAGTGCCTGTAATGATTTCTGCTC
solcap_snp_c2_677	MM	MM	MM	MM	NG	NG	discarded	AACTCAAACTTGAAAAGTGGCGAAGATTCAATTTTAGCAAAAATCATCCT[A/G]AAATGAGCTCCGCCATGAATTTCCTCTTCGAATTTCATAAAATTTGATTG
solcap_snp_c2_11570	PGSC0003DMB000000355	549417	chr04	5023669	PGSC0003DMG400011499	L-allo-threonine aldolase	retained	GAAGCCATGCGGAACGCTATGGCCAATGCTGAAGTGGATGATGATGTCTT[G/A]GGTTATGATCCAACAGCCCAACGCCTTGAAGCAGAGATGGCAAGGATAAC
solcap_snp_c2_56625	PGSC0003DMB000000134	225580	chr11	9720275	PGSC0003DMG400029029	Phosphatidylinositol 4-phosphate 5-kinase	retained	TCCTGCAGAATGTCAATGATCCCAAAGTACAGGACTACTTCATAGACTTC[C/G]CCACGGGAAGGGGGTAAATTACAGAAACCACCGGGGGTATACTGATCGAA
solcap_snp_c2_29641	UM	UM	UM	UM	NG	NG	discarded	GGCAGATGAGATGCGTTTCACCAAAAGTGAATGTTTCCCCACTGTTGCCT[T/G]CTATAAGACATGTCCTCTCCTCAAACTCCGATAACCTTTCGAACAAGTAA
solcap_snp_c1_5150	PGSC0003DMB000000284	710265	chr01	59710681	PGSC0003DMG400006329	Extensin	retained	GGTTTTAGGACTAATTGAGAGTAACTGGGATTGGATGAGGGCGGTAGGCG[C/T]TGGGTAGATGGGAAGTGAGAAGATTGGAGGGAAAAAGGGGGATGTGGTTG
solcap_snp_c2_51998	PGSC0003DMB000000476	128427	chr02	31736302	NG	NG	retained	TCTTGTTAGCACCATATGAAGTACCCAAGTCATCGACTTCTGGACCTTCA[G/A]CAACATCACCTTCACCTTCAGAATCATCATCTCTTTCTTCATCTTCAGCA
solcap_snp_c2_29678	PGSC0003DMB000000093	1480437	chr03	23401609	PGSC0003DMG400026480	Mitotic-spindle organizing protein 1B	retained	GAAATTTGACAAATCCACTAAAGATTAACCTGGCTAAGGCACTGAGGGGG[A/G]CATTGTCCTTTGATGAGAAGCAGAAGCAGAAGAGGGGTTTTCTTGGCGAA
solcap_snp_c2_28212	PGSC0003DMB000000666	129731	chr07	48233077	PGSC0003DMG401031089	Pentatricopeptide (PPR) repeat-containing protein	retained	TAGCTGATTGTTGCAACAGTATCCAACACTGGCCGAATTCGAGGTGTCAC[A/G]GTAGCCACTAGTTGTTCCAAGCCAATATTCAAGGCCTTCTTGAAACCATT
solcap_snp_c1_7281	PGSC0003DMB000000012	198691	chr02	41564050	PGSC0003DMG400024972	Conserved gene of unknown function	retained	ATTGAAGCTTGCAGCAGCAATAGGTACTCCCAAAACTGCAAAAGTAACTA[A/G]CCAAAGTCCTCCGAGACGTAGGAAGAAGGCCCCTGGACCCAATTCCGCCC
solcap_snp_c2_52567	PGSC0003DMB000000604	168021	chr12	49797786	PGSC0003DMG400033642	2,4-dienoyl-CoA reductase	retained	ATAACAGAGAGCTTAGTTGAACAGAAATGGTTTCATAAGTTTCTTTATAA[A/G]ACTCTTCCTACTAGATATCTTGGAACGACAGATCCGGGCTTAACATCTCT
solcap_snp_c1_3292	PGSC0003DMB000000136	901598	chr01	74881273	PGSC0003DMG400012581	Protein phosphatase 2c	retained	AATTACCCCTTAAATCGGACAACAATGCATGAGATATCATCTTTGCTTTC[T/C]CTGACCAATGCTTCGATTGCTAACTGCTTGGCTGCCTTCTCTGGATCTTT
solcap_snp_c2_8256	PGSC0003DMB000000580	129161	chr05	44810991	PGSC0003DMG400008456	OBERON	retained	CAAACTCAGACAAAATTTCCCTTCAAGACATTGCCCGAGAAAGAGTTGAC[A/G]TTATAGCTGACAGGATGCGAAATCTCCCAGATGAGTATCTAGAGAAGTTC
solcap_snp_c1_6244	PGSC0003DMB000000233	637974	chr07	44761946	PGSC0003DMG400018364	Conserved gene of unknown function	retained	GTAGTGACAGCGATGAAGACGAGAGTAGTTCAAATGATGAAGCAGAAGAG[A/G]AGGTGGATATGGAAGAAGGCGAGATTGTAGCATCTGATGTCGATGAGATG
solcap_snp_c2_31474	PGSC0003DMB000000168	926839	chr11	15751006	PGSC0003DMG400013600	Stress-associated protein 2	retained	TGTTTCAGAATCATGTCCTTGTAACACTTGGAGCACATATTCATGTTCGC[A/G]GCACTTCCAAAGAAACCACAATTGTTAATGCACAAAATAGGGCCTTCTGG
solcap_snp_c2_29830	MM	MM	MM	MM	NG	NG	retained	AATCCTTGAGGAAAGGCACCAAAATACAAGAAGCAAGCCTTTTTTTCTTG[T/A]GGCAAATGATTGTAACTCAGTCTCACAACATTCAAACATCTCTGACGTTT
solcap_snp_c2_12567	PGSC0003DMB000000096	504549	chr07	48872109	PGSC0003DMG400012405	30S ribosomal protein S20	retained	TGTTTGAGCTTTACTACAAAATTCAACACCCTTTCTCTCAATGGACCACA[T/C]GCTGATGCATTTAGGTCACTCAGTTTTTCTGCTAACACTTCTCTCAATCT
solcap_snp_c1_3154	PGSC0003DMB000000157	399229	chr07	38169322	NG	NG	retained	TTATCTCTTTATACGACATCGTTTCTCCACCGCTGCTGCTGCTCAGACTT[C/T]CTTTTTACAGCTTTTTCGGTCGATCGGTTTGTTTTCAGACCATATCTCAA
solcap_snp_c1_6048	PGSC0003DMB000000201	1058676	chr08	39710586	PGSC0003DMG400004781	Hsp70-interacting protein 1	discarded	GAAGAATCATCATCAAGTAGGAGAGCTGGTGGCTTCCCTGGTGGCATGCC[C/T]GGAGGCTTTCCTGGTGGCATGCCTGGTTTTCCTGGTGGCATGCCCGGAGG
solcap_snp_c2_54050	MM	MM	MM	MM	NG	NG	retained	CACGTCACAAAGAAAGGCTGTGAATAGTTATACTTGGTCCCATAAAGCTG[G/A]TGATGGATATCATGGTAAGCGGAGTTGTTTTTAAAGAAGATATGGAAGAG
solcap_snp_c1_9601	PGSC0003DMB000000088	213088	chr06	12655518	PGSC0003DMG400031212	Nucellin	retained	ACAAAAGGGGAGGCTTCTTATTATTATACCCCCATTTATTTATGAAAGCA[C/A]ATACAAATAGAATGATAAAAGATTAGTGTTTGTTTAATTACATTATCATG
solcap_snp_c2_54888	PGSC0003DMB000000419	62230	chr04	44759881	PGSC0003DMG400016576	ATGCN5	retained	TCCTTCTGTTGCTTTTCCCATGCAGCATTCTGTGTTTCAATCCACTCAGC[C/T]CTTGAAATAATATAATCCGAGTAATTTCCATCATATGTCCTAGATACACC
solcap_snp_c2_48863	PGSC0003DMB000000086	329824	chr04	5840137	PGSC0003DMG400006354	Flavonoid 3-hydroxylase	retained	GTTGGAACAAGTAGTTGGAATGAATAGAATGGTGGAAGAATCAGACTTGG[G/A]AAAATTAGAGTACTTAAACATGATAATCAAAGAAGGCTTTAGGCTTCACC
solcap_snp_c2_10800	PGSC0003DMB000000032	1886111	chr04	63514763	PGSC0003DMG400009965	Pectinesterase	retained	GTTGAGTCTGTGTAAACTCTCACGTATAGTTGTTGTCCGAGGTACTGTCG[T/G]GCCCAGAATTCAGTCCTTAGGTTCCACATTCCTACATTGTCCAATGCAAT
solcap_snp_c2_27829	PGSC0003DMB000000106	1012258	chr10	50864011	PGSC0003DMG400019142	Bel1 homeotic protein	retained	CTTCCTAACTGATGATTTTGTGGTTCAAATCCATCACCAAACATGAATCC[G/C]TCGTTATTTGCATCGATACCAAAACGTCGTGCTGCATTTCTGGGGAAAGA
solcap_snp_c2_10681	PGSC0003DMB000000032	2095182	chr04	63723834	PGSC0003DMG400009981	1,4-alpha-glucan branching enzyme	retained	CGATACGAATTTACACGTGGCTCAGAGCTGCTCATGCCGACATGTGCTTC[G/A]TAGATTCGTGGGGCTCGGGGTTTGGGAGGGCGAGGGTATTTGAAGTGGTA
solcap_snp_c2_42036	PGSC0003DMB000001032	34115	UM	UM	PGSC0003DMG400025658	Conserved gene of unknown function	retained	AGATTATTCAGAAGAGAGATAAGCGGAAATGAATCTAAGTTTCGTACACG[T/G]CTCATAAGAGAATTTGATCATCAAGAGGCCACTGATGATGATGTATGCTT
solcap_snp_c1_7754	PGSC0003DMB000000283	360816	chr12	360816	PGSC0003DMG400015331	Sodium/calcium exchanger family protein	retained	ATGCTTATAACTATTATTTGGGGAACCTGTTGCATTGTTGGCAAGTGCGA[T/C]ATACAAAATTCTGTTGCTGTAGACATGAAAGACACTAGAGGATTCAGCTT
solcap_snp_c2_35105	PGSC0003DMB000000957	32334	UM	UM	PGSC0003DMG400026820	Aminotransferase family protein	retained	TTTCCCTGTTTTCGGACTACACCAATCGCCGAAGATGCTGTTTCTGATGC[T/C]GTTCGTTCTGCTAAGTTCAACTGTTATTCCTCCACCGTCGGCATCCTTCC
solcap_snp_c1_9204	PGSC0003DMB000000017	1737714	chr11	39848333	PGSC0003DMG400018566	Ribosomal protein L27	retained	CGAGTATAATAACGAAAACGATCTGAGATCATTTCAGAAAGCAGCCCAGC[T/C]CCTCTACATTAAAGCTAATGAAACCAAGTTATTTTTGCCTTGTATTCTCC
solcap_snp_c2_17581	PGSC0003DMB000000400	330601	chr03	16119788	NG	NG	retained	AAATTGTGGCCGAAGCTTTATGAGATTAAGTTGCACCCTTTGAAGACACC[A/G]TTCAACGGAGACATCAAGCAGATGTGCATGCCCCCGGCATTTTCATTTTC
solcap_snp_c2_15388	PGSC0003DMB000000017	421898	chr11	38532517	PGSC0003DMG400008057	Bel1 homeotic protein	retained	CCAATATCAAGTGCATTTCGTTGGTAAGGTACAAACCCCATCAACGATCC[A/G]TCCATGCTTGATGCAGCAGAGATATTGTGACACTCTATCCTCGAACGTTT
solcap_snp_c2_45123	PGSC0003DMB000000419	506854	chr04	45204505	PGSC0003DMG400016589	4-alpha-glucanotransferase	retained	TTTTGGGATAGGAGATTGAAAAGTAGTGTTTTTGGGGAATGGCAATTTGG[T/G]AGAAGAGAAAGAAGAAGGTATTAGTGAGAAACAAGTGTGAATTGCCATTG
solcap_snp_c2_22334	PGSC0003DMB000000087	352779	chr06	47540794	PGSC0003DMG400027017	Fructokinase 2	retained	TATCAAATGCCTTACAAGAAGCCCAGATTTGAAATCCCAGATGAAGATGA[G/A]TATTTTACTGTCCCAGATCTTGGTTGAACACCAACTTCAAGAAGTTCCTA
solcap_snp_c2_55893	PGSC0003DMB000000216	15199	chr05	9144563	PGSC0003DMG400037460	Pto	retained	TTACGTGATGGAACAAATGTGGCCCTGAAAAGGCATAATCGTAAGTTCCA[T/A]CGAAGTATTGAAGAGTTCCGAACAGAAATTGAGATTCTCTCACAGTTTTG
solcap_snp_c2_17613	PGSC0003DMB000000078	42910	chr12	47987628	PGSC0003DMG401031379	Heat shock 70 kDa protein	retained	GACTTTGCCAAGTGCTTCATGAATTAAGTTGATGGTTTGATGAAGGGACA[A/G]ACTTGGTTGGGTTTGTATTACTTTTTGCATTTTACCCTTAATACATTTTA
solcap_snp_c2_53383	PGSC0003DMB000000474	394002	UM	UM	PGSC0003DMG400031388	Ethylene response protein	retained	GGTGAGGCAACTCGGGTGATGGTAGCGGTGAACGAGTCGACGATCAAGGG[T/C]TATCCACATGCTTCCATTAGCAGTAAAGGAGCATTCGAGTGGACTCTTAA
solcap_snp_c2_39287	PGSC0003DMB000000322	544622	chr04	1347357	NG	NG	retained	TGCTTGCTTTCCTACGACGTTTGTCCTGACTGGACCTGCTACAGACAATT[G/T]CGTACTCATCAGGTTGGTTTGGTTTTCCATTAACTCTTCCATTCTCCTTG
solcap_snp_c1_11030	PGSC0003DMB000000431	258884	UM	UM	PGSC0003DMG400001932	6-phosphogluconate dehydrogenase, decarboxylating	retained	AAGACTTGATGTAATTCAGCGTTAGAGAGCTTGCCGACAGATCTTAGTAC[A/G]TCGTAAGCCTCTGCAATTAACTGCATGTCACCATATTCAATTCCATTATG
solcap_snp_c2_57480	PGSC0003DMB000001159	18889	UM	UM	PGSC0003DMG400003446	Undecaprenyl pyrophosphate synthetase	retained	AAATTGTTTCCTCAATTAGATGAAGATGATTTTGTAGCAGCTTTACGTTC[G/A]TTTCAGCAAAGGCAAAGACGTTATGGTGGGCACAAAATTTAATGGAAGGA
solcap_snp_c2_41463	PGSC0003DMB000000342	474272	chr08	24514668	PGSC0003DMG400035559	Conserved gene of unknown function	retained	ATGCGTTGAAGAAGAGAAGGAGATCTCACAAGTTTAGTGGGCTGTTGTTG[T/C]TGTGGCTGATTTTGTGAGTAATCTTCCTGTTGATGTGAGTTGTCTTCTTG
solcap_snp_c2_50983	PGSC0003DMB000000155	134777	chr12	3482086	PGSC0003DMG400000321	Aldehyde dehydrogenase	retained	AGAATTTGGATCAAAAGGATCACCAACCACCCATGTTTTCGCCATCTCTT[T/C]CAATTTCTTGACAAATTTATCGTAAATACCTTCTTGGATGAAAAGACGAG
solcap_snp_c1_5751	PGSC0003DMB000000085	1722758	chr02	20089637	PGSC0003DMG400015491	Tm-1^GCR26 protein	retained	AGTTGGAATCTGTTGGATTCTGTGGGGTGCAAAACTTTCCAACTGTTGGT[C/T]TATTTGATGGTAACTTTAGACAAAATTTGGAAGAGACTGGAATGGGTTAT
solcap_snp_c2_50283	MM	MM	MM	MM	NG	NG	retained	ATACAGAACGTGAAAACAATATTACTTTACAGACTGGTTTCACCTTTTTC[G/A]TCTCTCAAAAATCGGCTCTGGTTCCCAATGTCCAGCCTCCGGAAGGAATT
solcap_snp_c2_55793	PGSC0003DMB000000226	47135	chr04	58101357	PGSC0003DMG400004966	Receptor protein kinase CLAVATA1	retained	CAATTGATTCAACTTTCGAATTTCCGACAGATCACCGTACAGATTATTAG[C/T]CGAAGCATCAAAATATTCAAGACTTGTCAAATTCCCAAATCCAACCGGCA
solcap_snp_c1_6193	PGSC0003DMB000000110	428691	chr09	40287300	PGSC0003DMG400019363	Ribosome-recycling factor, chloroplastic	retained	AAACTACCTTGAATTTTTCATTGTAAAGATCACTCAGGAACTGGAATGGT[C/A]CCTGTTAATTTTGTTAGGAATTTCTGTTTTACTGGAAATTACTCCCAAAA
solcap_snp_c2_46709	PGSC0003DMB000000669	41619	chr07	6019278	PGSC0003DMG401019891	AMP dependent CoA ligase	retained	AACAATAACTCCGCGAAACTAAGGCATCCATCGGGCAACGGCAAGGAATC[G/A]TCCACACACACGATTTTAACTCTATTTTCCTCAGCGTAACTCTTGATTTT
solcap_snp_c2_13139	PGSC0003DMB000000071	685898	chr09	1585244	PGSC0003DMG400002014	Avr9/Cf-9 rapidly elicited protein 76	retained	GTCAAATAACTCCGGCGAAGTAGCCGCGGGAACTAATACAAAGCATGTGC[C/G]GTCGTCGGGAACGTATGTTGTTCAAGTACCAAAAGATCAAATCTACCGGT
solcap_snp_c2_48549	PGSC0003DMB000000171	86138	chr01	33917259	PGSC0003DMG400016813	Chaperone binding protein	retained	TATCTGGGAAATTAAACTAAAGCCCTTGTATATTAGTTGAAATTATTTTA[A/G]TCCACAGATCGGGAATTATGGCGGAATCGTAGATCAGAGAAAAAAGGAAT
solcap_snp_c2_34082	PGSC0003DMB000000522	55433	chr08	16563620	PGSC0003DMG400015853	EIN3-binding F-box protein 1	retained	CAGCGCTTGGAAACGCAAGCAGAGGCACTCCTCTCTTTGCCATCAGAAAG[G/A]CGCCTCAATACCTCAAATAGGCATTCATCAGGTAGGACATCAATGGAAGA
solcap_snp_c2_42313	PGSC0003DMB000000414	406892	chr03	3998942	PGSC0003DMG401024252	SOC1 2	discarded	AAGCTACATGCCCAAAACCTTTGACCCTTCTTTCTAAATAGGGTGCCCGA[G/A]GCACCTCATCTTCTCATTTTGTCGTTGCTCATTCCCGTTAGGCTGAAGTG
solcap_snp_c1_10529	PGSC0003DMB000000177	230971	chr09	4104111	PGSC0003DMG400021550	Adenosine kinase isoform 1T	retained	ACACACAAGAGGATTACTGTTATTACACAGGGTGCTGATCCTGTTGTTGT[C/T]GCTGAGGATGGGAAGGTGAAGCTGTTCCCTGTTATACCGTTGCCAAAAGA
solcap_snp_c1_11979	PGSC0003DMB000000111	1656011	UM	UM	PGSC0003DMG400005507	Delta-12 fatty acid desaturase	retained	GGGACATCAATTTGGAAGGCCATGTATAGAGAAGCTAAAGAGTGTGTTTA[T/C]GTCGAGCCAGATGAAGGTGACCAAAACAAGGGTGTCTTTTGGTATAAAAA
solcap_snp_c2_9308	PGSC0003DMB000000686	58499	chr06	54832555	PGSC0003DMG400027664	Exonuclease family protein	retained	CAAGAATCACTTTACACTGGCAGGTAACACCACATCTTAGGAATCATAAT[C/T]ATGAGATCAGAGTTTCATTCACTGTCACTTTTTAGACTTGGAGGCTTTGA
solcap_snp_c1_13697	PGSC0003DMB000000114	1451237	chr12	57067512	PGSC0003DMG400007708	Cyclin dependent kinase inhibitor	retained	CAAAGGTTGGGTTGGGGGTAGGGGGTGAGGGTGGGGACTACATGATAATG[G/T]AAACAAAGATAACTAGACTTTACCTCATGTACTACAACACTATCACTAAC
solcap_snp_c2_57484	PGSC0003DMB000001159	20766	UM	UM	PGSC0003DMG400003446	Undecaprenyl pyrophosphate synthetase	retained	TGACCTTTTTCCGGTGACAAACCCCTCTCCTTAGCCCATCTCCGGTTACC[G/A]TCCGGTATAATAGCTACGTGTTTCGGTATCAGCTCAGGCTGCAACCCTTC
solcap_snp_c2_29280	PGSC0003DMB000000187	291634	chr08	13537131	PGSC0003DMG400005381	Brca1 associated ring domain	retained	GTTCCCATAGACAAGAAGCACCACGAGGTGATGATTGATGAGAAAGAAAA[G/A]CTGAGGAAACAGCTAAATGCAAGCTTGGTAGCACGAAAGAGCCTTGAGGT
solcap_snp_c2_12398	PGSC0003DMB000000401	180400	chr06	12032883	PGSC0003DMG400016059	Gene of unknown function	retained	CTGATAACAAAAATCATTCCTGTGTGATGAAGTAGATGTTCATCATCTTC[T/C]TTTTCCAAGAGGATTACTCGTCTAAGGATCTGTAAATTTATTCGATGTAG
solcap_snp_c2_28007	PGSC0003DMB000000155	845598	chr12	4192907	PGSC0003DMG400000289	Mitochondrial-processing peptidase subunit alpha	retained	GTTGCAACCAAGCCATCTGGAGGTCTTTTTAGTTGGATAACTGGTGATAC[G/A]TCAAGTTCAGTGACTCCCTTGGATTTCCCCCTCAATGATGTTAAACTCTC
solcap_snp_c1_3495	PGSC0003DMB000000032	2369169	chr04	63997821	PGSC0003DMG400009994	Hexose transporter	retained	AATCACGCAAATAGTAGAAACGACTGCATGAGCCACACTCCCGAGGTTGA[T/C]AGTGTTACCAATGACAAGACAGATGAGTGATAGTATGAGAACAGGAATAG
solcap_snp_c2_50821	PGSC0003DMB000000477	292047	chr12	52361617	NG	NG	retained	TTGTGGCGTTGGCGTTGGCATTGGAGGATTTACTGAATTATTTCCTGATC[G/T]CATTGGCATTGCCATCGTTATCGGTGTTGCTGCTAATGGAGGTGGCGGTA
solcap_snp_c2_23986	PGSC0003DMB000000131	278895	chr11	278895	PGSC0003DMG400028694	Ethylene receptor homolog	retained	CTTTTATAGTGCTTTGTGGATTGACACATTTGCTCAATGGATGGACTTAC[A/G]ATCCTCATCCTTCTTTCCAATTGATATTGTCCCTAACCGTTGCGAAAATC
solcap_snp_c1_15700	PGSC0003DMB000000157	1336924	chr07	39107017	PGSC0003DMG401002393	Dead box ATP-dependent RNA helicase	retained	TTGGTAGAGACGCAGGACAATTGGACATGCTAGACAGAAATGTCTTGTGT[A/G]CATATCGTCGTATCCAATTTGACAAGCTCATCTGACAACAAATGTTTCAC
solcap_snp_c1_15906	PGSC0003DMB000000047	1400427	chr07	1400427	PGSC0003DMG400011189	HQT	retained	AATATCTCAAAATTCATACAAATACTTTTCAAATAGTGGCATGTGATCAG[G/C]ATCTAGACAAACAGCCAAACGCAAGTTCCTATCTTTTGTATTTGGACTTG
solcap_snp_c2_6584	PGSC0003DMB000000691	87258	UM	UM	NG	NG	retained	TGTTGTCATCATAGTTACGGCAAATACAACATGAACACCTTTTGCAAAAT[G/A]CATCTTGGCAACTTAATTTAGCTCTGCAAGCCAAATTTTTGCAGTACACA
solcap_snp_c2_20798	PGSC0003DMB000000532	304290	chr01	54056807	PGSC0003DMG400032110	Protein phosphatase 2c	retained	AAAAGCTGTGGGGCAAGAGTTCTTAGTGTTGATCAAGTGGAAGGTCTAAA[G/A]GATCCTGATATTCAATCATGGGGGGATGAGGAAACAGAAGGAGGTGATCC
solcap_snp_c2_47956	MM	MM	MM	MM	NG	NG	retained	TTGGTAAAGAGTTCAAAACTGTTCTCCGAATCTAGAGGTTGCAACACGTG[G/T]ATTGAGAAATCCCCTCCTATGTATCTGCCTACATTACTATTTCGAGAGGT
solcap_snp_c1_14577	PGSC0003DMB000000151	141824	chr12	10635877	PGSC0003DMG400020370	Integrin-linked protein kinase	retained	AAGAACATGGACAATAATTGGAGTCAACGGAGTTTATCAGCGGAAGATTC[T/C]TGTGGAGCTTTCCATTTATGATAAACCTAATAGGCAAACTTGTATTTACA
solcap_snp_c2_36581	PGSC0003DMB000000237	648437	chr11	14387368	PGSC0003DMG400022867	MADS box protein	retained	ACTGGTAGAGAAAATGGATGCGCAGGAAAGCACTTTTGACTGCCTCAACA[G/A]AGGTTTTGGAATTCGACAACTAACATCCATCATAGTGTAGAGCCGGAACT
solcap_snp_c2_3108	PGSC0003DMB000000266	750883	chr06	750883	PGSC0003DMG400020842	Conserved gene of unknown function	retained	AGTAACATATTTTTGCACTCTTCTGATTTGATATAATTTTCCGAACTCAA[A/C]TCAGCAGCACCCTTATACAAATTATCTATACATCCAAGTCTTGAGTTACC
solcap_snp_c1_8763	PGSC0003DMB000000048	124109	chr08	41427416	PGSC0003DMG400012228	Alcohol dehydrogenase	retained	ACATTTAGCGACTATACTGTTGTTGATTATGCTTGCTTAGTCAAAATTGA[T/C]CCTCATGCCCCACTTGACAAGATGACCTTGCTTAGCTGCGGCGTATCCAC
solcap_snp_c2_12333	PGSC0003DMB000000133	402314	chr11	7904087	NG	NG	retained	TGGGTAACGCGCCATGATAACTATATAATTACAGAACTAGAAAAGAGGGG[C/A]AATCACTGAAGCTGCAAGAGGCAGAAATTGCATCATGTCAGCTGTTCAAA
solcap_snp_c2_52374	PGSC0003DMB000000403	136880	chr07	6377364	PGSC0003DMG400022983	Protein CHLOROPLAST IMPORT APPARATUS 2	retained	AGAAAAATGTCATCCTGTTTGGCTGGTGGTGGTAGAGCAGCTTATAAATT[G/A]GATTTAGAGATTATAAAATCTCCATCTACTTCATGGACTTCCCAATCATC
solcap_snp_c2_48818	PGSC0003DMB000000123	1481042	chr04	43246495	PGSC0003DMG400007268	Plastid isopentenyl diphosphate isomerase	retained	TGGTGGGATCATCTTGAGAAAGGAACTCTCAAGGAAGTCATTGATATGAA[A/G]ACCATCCACAAATTGACTTAATGGAGCTGCGTTGCAATCTGGTTGTACCA
solcap_snp_c2_1090	PGSC0003DMB000000312	465206	chr10	2516585	PGSC0003DMG400021264	Phosphoenolpyruvate carboxylase	retained	TCAGCTGCTGAACTAGTGACGCTGAATCCGACAAGTGAATATGCCCCTGG[C/A]TTGGAGGACACACTCATCTTGACCATGAAGGGTATTGCTGCTGGAATGCA
solcap_snp_c2_25897	PGSC0003DMB000000020	568449	chr02	38584192	PGSC0003DMG400003527	Disease resistance protein RGA2	retained	CCCAAAGGTAATGGGAGCAGTGTTATTGTAACTACGAGAAATGAGTTAGT[C/T]GCTCGCAAGATGGGAGTCACAGAAGCAAGGACACACTGGCCAAAGTTCCT
solcap_snp_c2_34864	PGSC0003DMB000000184	264135	chr04	60114664	PGSC0003DMG402007955	Serine/threonine-protein kinase PBS1	retained	ATCGGAAAGGGTGAGAAGATTGCCCATCCGGGTCGGGTTGGGCAAGGTGG[T/C]GGGTCTAGTCATGGTAGTGAGGAAGCTCGGTCTAATGAGCAGGCTATCAT
solcap_snp_c2_51558	PGSC0003DMB000000480	270856	chr04	38235487	PGSC0003DMG400010637	Lycopene beta cyclase, chloroplastic	retained	TCGAGACGATAAGAAGCCATGCCAATAACGAGGTTCTAAGTCGAAGAATG[T/C]ATCAAAGAACCTTCTTGTAGCAGGTAAATCAAGCTTCAGAAGAATATCCA
solcap_snp_c2_37554	PGSC0003DMB000000145	481268	chr05	14027989	NG	NG	retained	CCAACCCATATGGATTGTGGACAACAGAGGGTGACCCTGAATTTTCTCTA[G/A]AGTCTAAACACACTGAAGGCATCACATATCAGATAGAAGCTCAAGATATA
solcap_snp_c1_9144	PGSC0003DMB000000154	536450	chr03	18808254	PGSC0003DMG403014333	F-box family protein	retained	GGACGGGTTAAAAAAGTTGGAAGTGCTCAACATATCTCATTGCGTAATTA[C/T]TGAAGATCCTCCACCTGCACCAAAGAAAATTCTGGCCAAGCTTGATGATT
solcap_snp_c1_3795	PGSC0003DMB000000051	1032910	chr05	3528288	PGSC0003DMG400030519	Oxidoreductase	retained	GCAATTAGTGAGAACTCAGAGGAAAGTTTCAGGAACATAATGTCTGAACC[C/A]TCTCCTGGAGTTTTTACGTTCGAAATGCTTCAACCACGATTTTGTGAGAT
solcap_snp_c2_5399	MM	MM	MM	MM	NG	NG	retained	AGATTTCTTCCAATAAGATTTTCCAAATAGCCTTCTGCTATATCCTCCAA[G/T]CTCTTGCCTTCACAACTTTTTACGAATCCTTCTGAGATCCACAACTGTGT
solcap_snp_c2_3191	PGSC0003DMB000000056	210487	chr12	8433650	PGSC0003DMG400012857	Microtubule-associated protein MAP65-1b	retained	ATCAGATCAAGAGCAAGAGCTCCAGGAATGGACACTTCATCAACTGAAGC[A/C]GATATGTTGCAGGTGACATGGTCAAACAAGCTCCGTTCTTCTTCGGTTGT
solcap_snp_c2_50013	PGSC0003DMB000000560	100216	chr01	33573498	PGSC0003DMG400011711	Conserved gene of unknown function	retained	CACCATTTAGCAGCAAGACTAATCTCCGTCAATTTCTCAGCGCGTAACAA[T/G]TCAAGATCCAACTTCAAACAATTCGCGAATAAATCAGATACCCGATCATG
solcap_snp_c1_7739	PGSC0003DMB000000361	131713	chr08	1669736	PGSC0003DMG400024145	Beta-amylase	retained	GTTCCAAGGATCAATGAGAGTTTATCGCCCGCATCTTTTGATTCTATTGT[G/A]GTCACAGAAAGTGATACGAAGGTTGATAAATTCACAAGTACCAGTCCAAT
solcap_snp_c2_16341	PGSC0003DMB000000235	701140	chr02	7955440	PGSC0003DMG400039851	Gene of unknown function	retained	TACAAAGATGAGACTTCTCTAGCAATCTTCAATACAGTCTCTCCAGTTCA[G/T]GTGTTGCATAACATTGTCTCACATCAGTTGGAAGACATAGAGGATAGAGT
solcap_snp_c2_39439	PGSC0003DMB000000517	330126	chr04	55690196	PGSC0003DMG400006416	5'-adenylylsulfate reductase-like 4	retained	TGAGTTGAACTTACTGGTTCCACCCGGCTAGCGCTAGACTCTCCAAATGA[G/A]ACAGACGCTAAAGACTTAGAAGCCCATGCCTTGGCGTTCATAGCTCCTTC
solcap_snp_c2_20816	PGSC0003DMB000000280	246982	chr09	51725945	PGSC0003DMG400031519	Conserved gene of unknown function	discarded	GGACAACAAAAATTGTCTTACAATGGTCATGATATTGCCTTTGCACCTTA[T/C]AATGACTATTGGAGAGAAATGAGAAAAATTTGTGTTCTTCAATTATTTAG
solcap_snp_c2_15917	PGSC0003DMB000000251	710723	chr07	41357982	PGSC0003DMG400017411	Transcription factor	retained	TGACAAACGAGTGAGATATGTTTCTCGCAAGACAAGAGCAGAAGTAAGAA[A/G]ACGTGTGAAAGGAAGGTTTGTCAAGGATGGTGATGCTTATGACTATGATC
solcap_snp_c2_7935	PGSC0003DMB000000034	1324514	chr12	55284406	PGSC0003DMG400029412	Alcohol dehydrogenase ADH	retained	TCAAGGTAACGTTTGACAAGAAGAGGAATGTCAGATTTGGGTTTGAGACC[C/T]CCAAACAGTGATCCCATGATGGTTTTACCCCAATGAAGAATGTCGAAAGA
solcap_snp_c2_58205	MM	MM	MM	MM	NG	NG	retained	AGACCTTCTGCTACCCACAGCTGTATAAGTTTATCTATTTCAATCACACA[G/A]CCCTTGGGAAATATTGAGCAGTAAGCAAGACAAACTTTGAGATTAGATGT
solcap_snp_c1_11088	PGSC0003DMB000000540	269519	chr05	7744266	PGSC0003DMG400030997	Conserved gene of unknown function	retained	AAGGGATCAATGAGGCTTGCAGTGGACAGGTGGGGACGTATTGAAGTTAC[C/T]GAACCTGCTAGTTTCTCTGTCAAGGAAGACAGTAATCTGTCCCTTATCGA
solcap_snp_c2_45200	MM	MM	MM	MM	NG	NG	retained	GTGGTGAACGTCCTGATTGGATGTTGCCTCATGTTTTTGATGAATTGGGT[A/C]AGTATTGGAACACAGACAAGTTTAAGGCAATATCAGATCGAGCCAAAATG
solcap_snp_c2_26742	PGSC0003DMB000000226	281822	chr04	58336044	PGSC0003DMG400004953	Homeotic protein knotted-1	discarded	TATAATTTTGGCTTTTAAAGCTTCAATAACTTCACCAGCACCAGCAGAAG[G/C]TGAAGTCTCCGTACTCTCTTGATGATGATTTTGAACCGTTTGATGATGAT
solcap_snp_c2_2873	PGSC0003DMB000000218	1018613	chr01	21778683	PGSC0003DMG400024055	Nematode resistance	retained	GGATACCTCATGCATTGTAATTGAACAGCCTGATGTTTTTGAAGTCTCTC[T/C]AGATGAGCACAAAGATAATTCAATGACAACTGGTTCTGGCTGCTCTGAAG
solcap_snp_c2_29141	PGSC0003DMB000000134	1218409	chr11	10713104	PGSC0003DMG400000879	White-brown-complex ABC transporter family	retained	TCGTTACACAAGACGACGTCCTTTACCCACACTTAACGGTTCGAGAAACT[T/C]TAATCTTCTGTGCACTCCTCCGGTTACCCAACTCCCTGAACCGGAACGAA
solcap_snp_c2_20477	PGSC0003DMB000000475	296174	chr09	25205516	PGSC0003DMG400028009	Conserved gene of unknown function	discarded	CAATTTCCTCACTGTATTCTCCTTCTCCTTCTCCTACTCATCGTCTCCAA[C/A]GTAATTGCATCATTCCCCCATGGAATTCCTCTTTTCCAACCACAAACAGA
solcap_snp_c1_15782	PGSC0003DMB000000731	44191	chr03	44191	PGSC0003DMG400026744	Glycogen synthase kinase-3 beta	retained	AGTAAAAATGAGCTTTTTCTCAATTTGGTCATGGAATATGTCCCGGAAAC[C/T]ATGTATCGCATGTTGAAGCATTACAGCAATATGAACCAAAGAATGCCACT
solcap_snp_c2_17809	PGSC0003DMB000000099	1423732	chr02	35250783	PGSC0003DMG400016711	Homeobox protein knotted-1-like LET6	retained	GCTTATTGTGAGATGCTGACAAAATATGAACAAGAACTCTCTAAACCCTT[C/T]AAGGAAGCCATGGTTTTTCTTTCAAGAATTGAGTGTCAGTTCAAAGCTTT
solcap_snp_c1_8293	PGSC0003DMB000000281	257771	chr08	40648211	PGSC0003DMG401022752	Glucose-methanol-choline (Gmc) oxidoreductase	retained	TCAATAACCCTCAAATTATCAACACCAATAACCTTATAATCTTGATCAAC[A/C]ACATTACCAACTTGACAGCCTCCATGATAATGCCAAATTGTCATAACAGT
solcap_snp_c2_4665	PGSC0003DMB000000073	696770	chr01	76973071	PGSC0003DMG400025866	Stress-enhanced protein 1	retained	AATAATCAGTTCTTTGACGCAGACTGGAAGATGAAGAGAGCGGTCAGAAC[G/C]CCCACCAATGCAGTGACTGCCAATGCTACTGTGGGTAAGGGCCCTGAGAC
solcap_snp_c2_54651	PGSC0003DMB000000047	1400393	chr07	1400393	PGSC0003DMG400011189	HQT	retained	AGTGGCATGTGATCAGCATCTAGACAAACAGCCAAACGCAAGTTCCTATC[T/C]TTTGTATTTGGACTTGGTATAATATATATTGTCCCTTCATATAAAATGCA
solcap_snp_c2_39036	PGSC0003DMB000000021	63549	chr09	5519888	PGSC0003DMG400024267	Bel1 homeotic protein	retained	GCCCTAACGTTAATGACACACCACCACCAACTCCAGTTGACAAATTTCCG[T/C]TATATGATAAATTTATTGAATCCGCGATTCTTCCAATATTATTGGGAATA
solcap_snp_c2_7389	PGSC0003DMB000000423	308670	chr02	39404795	PGSC0003DMG401012679	Allene oxide cyclase	retained	GCAAATATGCCGGATCCGCCGGTGACGGCGAGGTAACTGTCTTCATAGGT[T/C]AAGTACGATCCCTGAACGGCGATTTGACCGTAATCGCCGAAGTAGAAGCT
solcap_snp_c2_58332	MM	MM	MM	MM	NG	NG	retained	AAAGATTTGTGCTCGAGATCTCTTTTCGAAGAGGTTGAAGCGTATGACTC[G/A]TTCATAAGTATTAAAATGCATGATCTTGTGCATGACCTTGCAGTATTTGT
solcap_snp_c2_6574	PGSC0003DMB000000581	29418	UM	UM	PGSC0003DMG401005482	E2F4,5	retained	CGATTTCGGGTTCTAATTGTTTGAAGCAATGTCACATGAATTCAGACTTG[C/T]AGCTAAGATGAAACATTATGGCTGTGTGGTTGTTCTACTACAGGAAGCAT
solcap_snp_c2_16348	PGSC0003DMB000000235	958919	chr02	8213219	NG	NG	retained	GGAGGAAACAAAGGTTGGTTGTCCTGAAGATATTGATAATGAGCTTAGGG[C/A]TTCAGAATTATCAATTCAGCAGACTGAACCATATGAGATGCCCCGTTTGG
solcap_snp_c2_45157	PGSC0003DMB000000652	158035	chr07	44002763	NG	NG	retained	CAAATCTACCCCATAATAATCTCCTAATTTAACAAAATTATTTAGCTGAA[T/C]TCCTCTTCTGCCATTTCTCCTTAATCCACTTAAATCCAGTAGTGGTTCCA
solcap_snp_c2_34877	PGSC0003DMB000000184	261734	chr04	60112263	PGSC0003DMG401007955	ALCATRAZ/SPATULA	retained	TTACCTTGAGGAATGGATTGAGTTTATACCCAGGATATGTTCCCGGGTCT[T/A]TGCAGTCGATGCAACTCCCATCTGGTAATGAATTTGATGGGAGAAGTTTT
solcap_snp_c2_17645	PGSC0003DMB000000695	100415	chr03	39044617	PGSC0003DMG400025331	Short chain alcohol dehydrogenase	discarded	AGCCGTTGTCATCGCCGACATCCAAGATGAAAAGGGCAGAGCCGTGGCGG[C/T]ATCCATCCCTTCACAGATTTGCAGCTACGTGCAATGCGACGTGAGTGATG
solcap_snp_c2_37413	PGSC0003DMB000000836	38825	UM	UM	PGSC0003DMG400025725	Conserved gene of unknown function	retained	GCTGCTCACAAAGTTGTAGCTGGTAGTGATGGTAATGTTGCTTGGAGACA[C/T]ACACCTTGGCTAGGTTCTCATGCTGCCAAAGGCGCTATACGCCCTCTACG
solcap_snp_c2_21227	PGSC0003DMB000000098	614910	chr01	2454815	PGSC0003DMG400021355	Conserved gene of unknown function	retained	CAGATCATTCAAAGGTGAAGGAGGTGATGACGTAGCAAATTGAAGGGCTG[C/A]AAGAAAAATCTTCATTACTGCAGTAGGATTGACTGGTTGGAGGCGAGCAA
solcap_snp_c2_2780	PGSC0003DMB000000643	165646	chr08	24937766	PGSC0003DMG402007635	Ribonuclease z, chloroplast	retained	AAGGAGAAAAATGAGGTTTCAGTTCGGTTTTAGGTTTGGCCGATTCAAAC[T/C]CAAAAACATGTTCAGGGAATCGGAGGATAGCATTGAAGCAGTCACAATTA
solcap_snp_c2_21573	PGSC0003DMB000000002	678642	chr04	57564882	PGSC0003DMG400012910	Glucose-6-phosphate isomerase	retained	GCTGCTAATGACAGAGCTCTTATTGCCGAAGGTAATTGTGGTACTCCTCA[G/C]AGCATAAGAGTTTATCTGGGAGAGTGTAATGTTGACGAGTTATATGCCTA
solcap_snp_c1_4951	PGSC0003DMB000000017	520275	chr11	38630894	PGSC0003DMG400008091	Conserved gene of unknown function	retained	AGGGCCTCGGCAATGTTTGTCCCACCATTAGAGCTGAGTGAATTCACGGC[C/T]TGTAGTGCTTCTTGCTTGCCAGTATCGCTCATCCTACGCAGAGGAAAGAG
solcap_snp_c2_53331	PGSC0003DMB000000017	1866095	chr11	39976714	NG	NG	retained	TCATAACTCAGTGACATGGATTTCCTTCATTGGCACCCTCATCAGTCATC[T/A]ATCAGTGAAACAGAGAAATCGACTGTTTCAAAACTCTCTGAAACCCATTT
solcap_snp_c2_35692	PGSC0003DMB000000004	3198972	chr02	45776827	PGSC0003DMG400012599	Rrm/rnp domain	retained	GTTCGGAATCAGGCTGGGCTTTATGATGGCTGTAAACTCGAGCCTATAGA[T/C]AGAGGTGCCGGAACAGCTTCAGGATCTCAAAGTGTGTGGGGAAGAATGAC
solcap_snp_c2_11766	PGSC0003DMB000000410	202284	chr05	1996437	PGSC0003DMG400000810	Serine-threonine protein kinase, plant-type	retained	AAGAACTGTTATGTGATCCCCAATTTGTCTTCCGGCAGGTACCAGCTCCG[G/A]ACGTTTACGGTGTATGATAATTACGACGGAAAGTCGCACTCGCCGTCGTT
solcap_snp_c1_8599	PGSC0003DMB000000245	600789	chr06	31306427	PGSC0003DMG400027593	Conserved gene of unknown function	retained	GGAGTGATGATGGGTCGGTGATGGATGGTGGGGAAAGAGAGGAAGAGAGG[G/A]GTTCGAATGTGGAAGGGTCTACTTCTTCTGGGAGTGGGAATAATAGGGAT
solcap_snp_c2_42349	PGSC0003DMB000000019	233382	chr06	24007838	PGSC0003DMG400025283	Conserved gene of unknown function	retained	GACAACAGACCCTGAGGTCGAGTGCCTCGATTGGTGCTGCTGTTTGCTTT[G/T]TACTGGTGAATGCCCAAACGAATGCCTATCTTGATGTTGTTGAACTGGTG
solcap_snp_c2_49653	PGSC0003DMB000000619	76565	chr05	41517285	PGSC0003DMG400016792	Avr9/Cf-9 rapidly elicited protein 75	retained	ACAACATATCTTATAATTAAACCAATCAAAAATGGTTTTTGTTGAACCAC[G/A]AGTTATATGCAAGAAGCATCAAGATCATAAGCAAAATCCTGGAGTTTGTT
solcap_snp_c2_35480	PGSC0003DMB000000239	690422	chr01	53364418	NG	NG	retained	TTTCTCATTTTCTTGTTAAGTTCTGCCACGAACCCATTTCTCAAACTGTT[G/A]CAGTAATCAAGAAATTGAGCGGTTACATCGTAGCCTTGGTCCCAACGATT
solcap_snp_c2_26811	PGSC0003DMB000000118	1181515	chr04	8623601	PGSC0003DMG400027263	Serine carboxypeptidase-like 27	retained	ATATACAAAGGGTTAACCCTTGTAACTATAACAGGAGCAGGGCATGAAGT[G/T]CCTCTTCATCGCCCTCGTCAAGCTTTCATTCTATTCAGATCATTTTTGGA
[truncated: 6,449 more rows]
