# Supplementary material for: Integration of Two Diploid Potato Linkage Maps with the Potato Genome Sequence
Source: PLoS One. 2012 Apr 27;7(4):e36347. doi: 10.1371/journal.pone.0036347 (PMC3338666; doi:10.1371/journal.pone.0036347)
Supplement: Table S3 — Number of SNPs removed prior to mapping. A list of the categories of SNPs removed prior to mapping and the number of SNPs removed for each category. (XLSX) [file pone.0036347.s007.xlsx]

## Sheet: Sheet1
Table S3. Filtering of SNPs prior to mapping
No. of SNPsz
D84		DRH		Comments
8303		8303		Began with 8303 SNP from the Infinium SNP array
7666		7666		Removed SNPs deemed bad or questionable
7396		nay		Removed SNPs with greater than 10 progeny lacking a gentoype (no-call)
7236		nay		Removed SNPs with inconsistent parent genotypes between replications
7092		nay		Removed SNPS that mapped to multiple locations on the superscaffold
6971		7147		Removed SNPS where one or both parents lacked a genotype
2479		2058		Removed SNPs for which both parents were homozygous
2474		2043		Removed SNPs for which DM was heterozygous
2454		1989		Removed SNPS for which there was no segregation in the progeny
637		958		Removed co-segregating SNPs
637		944		SNPs selected for mapping (those that were in the selected groups generated in JoinMap)
2454		1960		SNPs mapped including co-segregating SNPx
zThe number in each column represent the number of SNPs remaining after the corresponding filtering step was done
yAn R script was used to remove these categories of SNPs; numbers for each individual category are unknown
xFifteen SNPs that co-segregated with the ungrouped SNPs in the DRH population were not included in the final map
