# Supplementary material for: Integration of Two Diploid Potato Linkage Maps with the Potato Genome Sequence
Source: PLoS One. 2012 Apr 27;7(4):e36347. doi: 10.1371/journal.pone.0036347 (PMC3338666; doi:10.1371/journal.pone.0036347)
Supplement: Table S4 — Comparison of linkage group sizes between populations DRH and D84. Size differences between linkage groups in populations DRH and D84 demonstrating reduced recombination in D84. (XLSX) [file pone.0036347.s008.xlsx]

## Sheet: DRH v D84 cM Summary
Table S4. Comparison of DRH and D84 chromosome size.
							Chromosome size difference
	SNP position (cM)z			Chromsosome size (cM)y
Chromosome	DRH	D84		DRH	D84		DRH - D84
chr01	22.965	27.018		101.338	70.286		31.052
chr01	124.303	97.304
chr02	2.71	1.244		74.436	43.931		30.505
chr02	77.146	45.175
chr03	0	0		78.091	61.192		16.899
chr03	78.091	61.192
chr04	0	6.24		88.715	84.395		4.32
chr04	88.715	90.635
chr05	-0.12	62.403		62.114	23.451		38.663
chr05	61.994	38.952
chr06	1.9	1.234		63.891	56.93		6.961
chr06	65.791	58.164
chr07	0	0		68.935	45.496		23.439
chr07	68.935	45.496
chr08	0	0		70.496	62.551		7.945
chr08	70.496	62.551
chr09	0	0.095		99.915	68.809		31.106
chr09	99.915	68.904
chr10	0	0		81.826	54.907		26.919
chr10	81.826	54.907
chr11	-0.329	0		74.791	47.481		27.31
chr11	74.462	47.481
chr12	5.871	42.399		25.41	21.537		3.873
chr12	31.281	63.936
Total				889.958	640.966		249 (28%)
zThe position of the northern-most and southern-most SNP for each chromosome.
yChromosome size = the difference between the northern-most and southern-most SNPs.
