# Supplementary material for: Integration of Two Diploid Potato Linkage Maps with the Potato Genome Sequence
Source: PLoS One. 2012 Apr 27;7(4):e36347. doi: 10.1371/journal.pone.0036347 (PMC3338666; doi:10.1371/journal.pone.0036347)
Supplement: Table S5 — List of disconcordant markers. A list of markers for which chromosome assignment based on the genetic maps differs from the chromosome assignment based on the PGSC pseudomolecules. Also included are marker ID numbers, segregation status, annotation and the possibility of a paralog for the marker (based on GenomeStudio graphs). (XLSX) [file pone.0036347.s009.xlsx]

## Sheet: Sheet1
Table S5. List of disconcordant markers including their annotation, segregation status, and possibility of a paralog.
	Origin of chromosome (chr.) assignmentz								Distorted segregation ratiow
	PM		DRH			D84
				Possible paralogx			Possible paralogx
Marker ID	Chr.		Chr.y			Chr.y			DRH	D84	Annotation
solcap_snp_c2_32371	chr01		LG11	No		np			No		Gene of unknown function
solcap_snp_c2_32478	chr01		LG12	No		np			Yes		Cryptochrome 1b
solcap_snp_c2_35556	chr01		np			LG03	No			Yes	Peroxin 7
solcap_snp_c2_53758	chr01		np			LG05	No			No	Uncharacterized plant-specific domain TIGR01589 family protein
solcap_snp_c2_11987	chr02		LG09	Yes		np			No		Gene of unknown function
solcap_snp_c2_48860	chr03		LG04	No		np			No		Flavonoid 3-hydroxylase
solcap_snp_c2_30904	chr03		np			LG08	No			Yes	Conserved gene of unknown function
solcap_snp_c2_30907	chr03		np			LG08	No			Yes	Conserved gene of unknown function
solcap_snp_c2_44958	chr03		np			LG08	No			Yes	Aromatic amino acid decarboxylase 2
solcap_snp_c2_51300	chr04		LG10	No		LG12	Yes		No	No	Gene of unknown function
solcap_snp_c2_35348	chr04		np			LG03	No			Yes	Alpha amylase
solcap_snp_c2_51234	chr04		np			LG12	No			No	Cellulose synthase
solcap_snp_c1_1077	chr05		LG06	Yes		np			No	No	Transmembrane CLPTM1 family protein
solcap_snp_c2_20668	chr05		LG09	No		np			No		RPN9
solcap_snp_c2_49282	chr05		LG11	No		LG11	No		No	No	Conserved gene of unknown function
solcap_snp_c2_57171	chr06		LG05	No		np			No		Transposon protein, CACTA, En/Spm sub-class
solcap_snp_c2_22758	chr06		LG09	No		LG09	No		No	No	Transcription factor
solcap_snp_c2_12397	chr06		np			LG07	No			No	Gene of unknown function
solcap_snp_c2_22757	chr06		np			LG12	No			No	Transcription factor
solcap_snp_c2_46519	chr06		np			LG01	No			No	Conserved gene of unknown function
solcap_snp_c2_57825	chr06		np			LG04	Yes			Yes	Gene of unknown function
solcap_snp_c2_37964	chr07		LG03	No		LG03	No		No	No	Gene of unknown function
solcap_snp_c2_58112	chr07		LG04	No		np			No		Phosphoglucomutase, cytoplasmic
solcap_snp_c2_57171	chr07		LG05	No		np			No		Transposon protein, CACTA, En/Spm sub-class
solcap_snp_c2_4567	chr07		LG09	Yes		np			No		Gene of unknown function
solcap_snp_c2_54139	chr07		LG10	No		np			No		Conserved gene of unknown function
solcap_snp_c2_43607	chr07		np	No		LG08	No		No	Yes	Conserved gene of unknown function
solcap_snp_c2_4393	chr07		np			LG09	No			No	CBL-interacting protein kinase 07
solcap_snp_c2_50133	chr07		np			LG12	No			No	Catalytic
solcap_snp_c2_54134	chr07		np			LG10	No			No	Endo-beta-mannanase
solcap_snp_c2_54140	chr07		np			LG04	Yes			Yes	Conserved gene of unknown function
solcap_snp_c2_57476	chr08		LG04	No		np			No		ARF GTPase activator
solcap_snp_c2_46507	chr08		np			LG12	No			No	Phenylacetaldehyde synthase
solcap_snp_c2_48820	chr09		LG05	No		np			No		DNA binding protein
solcap_snp_c2_15803	chr09		LG08	No		LG08	No		No	No	Conserved gene of unknown function
solcap_snp_c1_197	chr09		np			LG03	No			Yes	Peptidase S41 family protein
solcap_snp_c1_200	chr09		np			LG03	No			Yes	Gene of unknown function
solcap_snp_c2_20458	chr09		np			LG02	No			No	Integral membrane protein
solcap_snp_c2_4174	chr09		np			LG03	Yes			Yes	Gene of unknown function
solcap_snp_c2_37960	chr10		LG03	No		LG03	No		No	No	Gene of unknown function
solcap_snp_c2_37961	chr10		LG03	No		LG03	No		No	No	Gene of unknown function
solcap_snp_c2_37964	chr10		LG03	No		LG03	No		No	No	Gene of unknown function
solcap_snp_c2_45243	chr10		LG03	No		np			No		Lycopene beta cyclase, chloroplastic
solcap_snp_c2_5286	chr10		LG03	Yes		LG03	No		No	Yes	Red chlorophyll catabolite reductase
solcap_snp_c2_5287	chr10		LG03	No		np			No		Red chlorophyll catabolite reductase
solcap_snp_c2_54674	chr10		LG03	No		np			No		Nicotinate phosphoribosyltransferase
solcap_snp_c1_1908	chr10		np			LG03	No			Yes	OTU domain-containing protein
solcap_snp_c1_1909	chr10		np			LG03	No			Yes	Acetolactate synthase 2, chloroplastic
solcap_snp_c2_21309	chr10		np			LG09	Yes			No	Gene of unknown function
solcap_snp_c2_52829	chr10		np			LG03	No			Yes	5-alpha-reductase
solcap_snp_c2_5289	chr10		np			LG03	No			Yes	EZ2
solcap_snp_c2_14940	chr11		LG01	No		np			Yes		Gene of unknown function
solcap_snp_c1_973	chr11		np			LG09	No			No	MRNA capping enzyme
solcap_snp_c1_10879	chr12		np			LG03	No			Yes	Catalytic
solcap_snp_c1_10885	chr12		np			LG03	No			Yes	Rho GTPase activator
solcap_snp_c2_36467	chr12		np			LG03	No			Yes	Ethylene response factor 5
solcap_snp_c2_38047	chr12		np			LG03	No			Yes	Gene of unknown function
solcap_snp_c2_38058	chr12		np			LG03	No			Yes	Gene of unknown function
solcap_snp_c2_38068	chr12		np			LG03	No			Yes	Gene of unknown function
solcap_snp_c2_4411	chr12		np			LG09	No			No	Flavonol 4'-sulfotransferase
solcap_snp_c2_4429	chr12		np			LG09	No			No	Gene of unknown function
solcap_snp_c2_4437	chr12		np			LG09	No			No	Conserved gene of unknown function
z PM = pseudomolecules; DRH = DM x RH population; D84 = DM x 84SD22 population
yNP = not polymorphic
xBased on genome studio graphs; a paralog was considered as a possibility if more than one progeny cluster was evident.
wBased on chi-square values
