# Supplementary material for: Integration of Two Diploid Potato Linkage Maps with the Potato Genome Sequence
Source: PLoS One. 2012 Apr 27;7(4):e36347. doi: 10.1371/journal.pone.0036347 (PMC3338666; doi:10.1371/journal.pone.0036347)
Supplement: Table S6 — List of superscaffolds with mis-alignments. Superscaffolds that appear to have mis-alignments based on comparison with the genetic maps. (XLSX) [file pone.0036347.s010.xlsx]

## Sheet: Sheet1
Table S6. List of superscaffolds re-arrangements including the chromosome location and the type of re-arrangement.
Chromosome	Superscaffold ID	Type of re-arrangement
3	PGSC0003DMB000000126	order/orientation
3	PGSC0003DMB000000127	orientation
3	PGSC0003DMB000000040	orientation
4	PGSC0003DMB000000420	order
4	PGSC0003DMB000000294	order
6	PGSC0003DMB000000158	orientation
7	PGSC0003DMB000000096	orientation
7	PGSC0003DMB000000302	orientation
7	PGSC0003DMB000000076	orientation
8	PGSC0003DMB000000048	orientation
9	PGSC0003DMB000000409	order
9	PGSC0003DMB000000848	order
10	PGSC0003DMB000000106	order
10	PGSC0003DMB000000436	order
10	PGSC0003DMB000000736	order
10	PGSC0003DMB000000129	order/orientation
10	PGSC0003DMB000000379	order/orientation
10	PGSC0003DMB000000506	order
11	PGSC0003DMB000000365	order
11	PGSC0003DMB000000354	order
11	PGSC0003DMB000000549	order
11	PGSC0003DMB000000168	order/orientation
